# Supplementary material for: The Candida albicans TOR-Activating GTPases Gtr1 and Rhb1 Coregulate Starvation Responses and Biofilm Formation
Source: mSphere. 2017 Nov 15;2(6):e00477-17. doi: 10.1128/mSphere.00477-17 (PMC5687921; doi:10.1128/mSphere.00477-17)
Supplement: TABLE S3 [file sph006172401st3.xlsx]

## Sheet: master_results_no_trim_MOD.txt
Gene Name	orf19 number	∆rhb1 Log2 FC	P value	adjusted P	∆rhb1+RHB1 Log2 FC	P value	adjusted P
HWP1	orf19.1321	5.66918	0	0	0.587581	0.00419738	0.0310235
OPT1	orf19.2602	3.23815	2.33225e-105	7.01074e-103	0.633755	0.00101696	0.0100674
WH11	orf19.3548.1	3.16688	1.75692e-106	5.55928e-104	1.11563	3.00743e-09	1.57145e-07
HSP70	orf19.4980	2.85499	2.27644e-30	9.63798e-29	0.406687	0.134835	0.340923
C1_13100W	orf19.4936.1	2.72054	4.3493e-108	1.53812e-105	-1.70028	1.46182e-15	1.86896e-13
PLB1	orf19.689	2.56754	2.20772e-114	9.48056e-112	1.70065	3.52637e-30	2.35444e-27
GLX3	orf19.251	2.49813	3.01942e-25	9.55407e-24	-0.223972	0.403127	0.644596
C4_02930W	orf19.2701	2.48651	2.23037e-41	1.50663e-39	0.336501	0.160837	0.37715
C5_02110W	orf19.4216	2.43337	5.55059e-177	4.76716e-174	0.736082	4.92125e-10	2.8992e-08
HSP12	orf19.3160	2.43337	5.55059e-177	4.76716e-174	0.736082	4.92125e-10	2.8992e-08
RBT1	orf19.1327	2.34984	3.67686e-193	4.42105e-190	-0.162537	0.154815	0.369238
ASR2	orf19.7284	2.31336	3.18139e-204	4.78163e-201	0.399532	0.000174341	0.00233127
ALS4	orf19.4555	2.30377	3.19152e-298	9.5937e-295	0.0622124	0.477776	0.707145
CAR2	orf19.5641	2.22491	1.4469e-71	2.28915e-69	0.939801	1.3234e-08	5.76253e-07
OPT2	orf19.3746	2.22259	2.09127e-31	9.31311e-30	0.746948	0.00146045	0.0132453
IHD1	orf19.5760	2.09609	2.55194e-74	4.3835e-72	0.373898	0.0160553	0.0830964
ALS1	orf19.5741	2.08387	5.16304e-53	5.00649e-51	-1.36241	2.5951e-14	2.78464e-12
C2_10000C	orf19.1782.1	2.00102	9.85898e-19	1.91819e-17	0.405427	0.129423	0.333064
C1_08900W	orf19.4749	1.96561	2.59136e-84	6.23171e-82	0.548671	9.11112e-05	0.00134188
CSH1	orf19.4477	1.94157	5.76249e-50	5.02088e-48	-0.0407872	0.814436	0.912369
MDR1	orf19.5604	1.92993	8.48683e-47	6.62634e-45	0.0286183	0.875535	0.944541
C1_11530C	orf19.1167	1.92135	1.75763e-31	7.88574e-30	0.0467949	0.833396	0.922084
CAR1	orf19.3934	1.8851	3.19052e-41	2.13127e-39	0.910968	6.78084e-07	1.91296e-05
RSN1	orf19.347	1.8848	2.47355e-58	3.09812e-56	1.68929	3.56361e-28	2.14137e-25
DDR48	orf19.4082	1.87893	1.97048e-132	1.18465e-129	0.346642	0.00128789	0.012092
C1_11410C	orf19.8278	1.8407	2.31117e-34	1.18758e-32	0.449801	0.0229826	0.106323
C1_01510W	orf19.3337	1.81529	2.46731e-55	2.69699e-53	0.00426664	0.979511	0.991674
ARO10	orf19.1847	1.77167	8.73763e-31	3.75219e-29	-0.207188	0.296735	0.547798
ASR1	orf19.2344	1.66873	2.86343e-88	7.1729e-86	0.272846	0.0224359	0.104818
CAT1	orf19.6229	1.66797	4.89787e-50	4.33029e-48	0.863611	1.04835e-08	4.73651e-07
MAL2	orf19.7668	1.63037	1.13739e-37	6.70393e-36	-0.0724514	0.686798	0.849865
PGA23	orf19.3740	1.62325	7.38241e-28	2.86342e-26	1.32686	3.70797e-12	3.05222e-10
SIT1	orf19.2179	1.62128	2.18398e-52	2.05158e-50	0.222217	0.131733	0.336415
MNN1	orf19.6121	1.61502	2.68576e-33	1.33444e-31	0.994628	1.88973e-08	7.57024e-07
C7_01680C	orf19.6556	1.6143	2.88635e-37	1.66853e-35	-0.0945354	0.585198	0.78075
WOR2	orf19.5992	1.60396	4.10546e-21	1.00333e-19	1.16168	5.8946e-08	2.08357e-06
C1_07220W	orf19.4445	1.54942	7.69224e-113	3.08305e-110	-0.0927659	0.33968	0.590436
C2_10650W	orf19.5342.2	1.54078	7.26445e-26	2.42633e-24	0.976446	3.13905e-07	9.72296e-06
SOU2	orf19.2897	1.51281	4.63461e-08	2.94227e-07	0.435903	0.112383	0.30682
C4_03950C	orf19.787	1.50747	4.32604e-32	2.00063e-30	-0.204008	0.249927	0.491446
SEN2	orf19.2735	1.47262	4.10784e-23	1.16492e-21	0.286964	0.13853	0.346369
SAP10	orf19.3839	1.45863	1.92249e-45	1.44475e-43	0.258548	0.0725246	0.230826
CR_08470W	orf19.6416	1.4566	3.18489e-36	1.77292e-34	0.290128	0.0659303	0.217201
C7_01390W	orf19.6920	1.43637	8.75366e-19	1.70867e-17	0.249035	0.252168	0.4944
THI20	orf19.889	1.43136	5.83147e-37	3.27652e-35	0.0197438	0.897495	0.956937
C5_03480C	orf19.6656	1.40995	2.86244e-33	1.41057e-31	0.49681	0.00157527	0.0140234
XOG1	orf19.2990	1.40528	7.71714e-20	1.68711e-18	0.339464	0.0902352	0.26742
C6_01450C	orf19.3439	1.38895	2.34062e-21	5.81481e-20	-0.0598758	0.757046	0.887627
C1_11200W	orf19.2296	1.3886	8.8126e-51	8.02748e-49	0.20966	0.0992642	0.283902
CR_04820W	orf19.6311	1.3601	5.58263e-09	3.93007e-08	-1.0067	0.000144168	0.00200533
FET99	orf19.4212	1.3586	8.56829e-15	1.16544e-13	0.223771	0.329692	0.578092
C5_04030W	orf19.1287	1.35248	6.37685e-18	1.18692e-16	0.120462	0.55291	0.762902
CSP37	orf19.2531	1.34758	6.79578e-110	2.55351e-107	0.524374	5.75317e-10	3.35639e-08
FET34	orf19.4215	1.34479	4.19555e-65	5.86596e-63	0.330416	0.00251639	0.0204614
GRP2	orf19.4309	1.31188	9.98453e-10	7.70565e-09	0.513526	0.0415448	0.159822
C3_00360W	orf19.5431	1.29215	1.64288e-22	4.46922e-21	-0.0912989	0.603646	0.793504
C5_04470C	orf19.3932	1.2697	3.90809e-48	3.21855e-46	0.175504	0.154067	0.368399
C5_04310W	orf19.3916	1.26578	6.85295e-49	5.80281e-47	0.173949	0.147126	0.358798
YOR1	orf19.1783	1.26544	1.97479e-37	1.15266e-35	0.320322	0.0179411	0.0902158
OFI1	orf19.4972	1.26297	4.24576e-07	2.32685e-06	0.293227	0.285341	0.533981
CR_09140C	orf19.7310	1.25252	1.45797e-77	2.65615e-75	0.454125	2.06815e-06	4.91206e-05
C5_00530W	orf19.936	1.24377	1.14236e-05	4.82295e-05	0.0711705	0.783217	0.898159
CHA1	orf19.1996	1.23145	4.68423e-17	7.93284e-16	-1.27836	2.39097e-11	1.68432e-09
APE2	orf19.5197	1.22158	2.8145e-56	3.19259e-54	0.176072	0.0991708	0.28377
C1_08530W	orf19.398	1.22113	5.78228e-15	7.99151e-14	0.561591	0.00626949	0.0417665
C1_11270W	orf19.675	1.21712	1.42784e-19	3.00146e-18	0.103749	0.55885	0.764957
C1_13820C	orf19.5020	1.20767	4.05791e-17	6.97033e-16	0.424392	0.023685	0.107723
PRO3	orf19.5650	1.20529	2.76768e-18	5.24899e-17	0.276899	0.126644	0.328524
RBT4	orf19.6202	1.19578	7.01562e-27	2.52562e-25	0.839092	2.18639e-08	8.36817e-07
PRC2	orf19.4135	1.19298	1.55598e-20	3.65412e-19	0.288611	0.102281	0.288412
C2_05990C	orf19.4121	1.188	8.47847e-13	9.38722e-12	0.363458	0.0958829	0.278473
PGA58	orf19.4334	1.17711	2.14565e-19	4.44815e-18	1.65985	1.49479e-22	4.99009e-20
SAP5	orf19.5585	1.16944	2.72928e-24	8.12297e-23	-0.0192739	0.905142	0.960764
SRR1	orf19.5843	1.16549	8.24418e-14	9.97264e-13	-0.326849	0.103691	0.291294
C5_04480C	orf19.3932.1	1.16283	2.06992e-05	8.27967e-05	0.235868	0.39245	0.636152
PGA17	orf19.893	1.15758	8.45305e-06	3.65873e-05	0.313465	0.25846	0.50068
PUT1	orf19.4274	1.15507	1.72348e-13	2.02375e-12	-0.571165	0.00492403	0.0347691
UGA6	orf19.5820	1.15102	3.05693e-07	1.71759e-06	1.67076	7.98159e-11	5.32904e-09
C2_10540W	orf19.5326	1.14732	1.63682e-31	7.39894e-30	0.812808	1.24784e-09	6.87913e-08
C1_13380W	orf19.4964	1.14453	8.22849e-27	2.94463e-25	-0.122819	0.413305	0.65092
PUT2	orf19.3974	1.13717	3.21263e-15	4.63174e-14	-0.627278	0.000878826	0.00889035
RMP1	orf19.4962	1.13129	9.10699e-12	9.09489e-11	0.0729105	0.731057	0.874336
RNY11	orf19.3926	1.12698	1.72185e-05	7.02766e-05	0.336111	0.226204	0.464228
C2_09820W	orf19.1368	1.09258	1.27895e-24	3.90306e-23	0.486066	0.000800078	0.00820421
C1_13130C	orf19.4940	1.08447	2.05777e-27	7.68406e-26	-0.280607	0.0404884	0.157531
C3_05450C	orf19.6983	1.06769	1.8627e-21	4.6856e-20	1.52689	7.57006e-25	3.03257e-22
C3_05380W	orf19.6976	1.06769	2.20142e-18	4.21496e-17	0.193685	0.239944	0.479968
HGT14	orf19.2633	1.052	6.07256e-14	7.49656e-13	0.618483	0.000783314	0.00810143
GAP4	orf19.4456	1.04946	1.36132e-46	1.04926e-44	0.479979	2.24564e-06	5.2506e-05
CIS2	orf19.6053	1.04935	7.3867e-35	3.89551e-33	0.18241	0.126575	0.328524
C1_12800W	orf19.6342	1.04892	6.78523e-14	8.32507e-13	0.09304	0.6246	0.80784
ATO1	orf19.6169	1.04854	0.000191247	0.000634886	0.214215	0.426503	0.661724
C2_02910W	orf19.5814.1	1.02806	1.02442e-07	6.14654e-07	0.484808	0.042875	0.162571
C5_02800C	orf19.4305	1.02656	6.47924e-07	3.44718e-06	0.465294	0.0636677	0.212426
C2_04700C	orf19.154	1.02228	1.02779e-21	2.64063e-20	0.133001	0.363004	0.610875
SSU1	orf19.7313	1.01985	2.15458e-26	7.48746e-25	0.543016	3.49532e-05	0.000575435
C3_01110C	orf19.2513	1.01603	2.54383e-08	1.66596e-07	-0.0659683	0.776414	0.896344
ZCF3	orf19.1168	1.0158	3.53696e-14	4.46727e-13	0.467675	0.00809543	0.0506978
GDB1	orf19.744	1.00746	2.37381e-55	2.64284e-53	0.38686	1.75931e-05	0.000323438
ELA1	orf19.1028	1.002	4.7591e-16	7.26186e-15	0.248667	0.136859	0.344239
OPT3	orf19.3749	0.995613	4.33754e-17	7.38734e-16	0.358628	0.024963	0.111895
KTI11	orf19.6873.1	0.988199	7.4062e-15	1.01426e-13	0.0118088	0.945685	0.978076
ALD5	orf19.5806	0.98649	5.24379e-15	7.2976e-14	0.693374	3.43652e-05	0.000572024
C1_06820W	orf19.6227	0.986145	2.21939e-24	6.705e-23	0.329058	0.0128339	0.0709465
AHA1	orf19.7602	0.980514	2.4835e-14	3.23177e-13	-0.330567	0.0531677	0.188153
CR_10640W	orf19.7648	0.978056	1.62331e-23	4.692e-22	0.000293357	0.99829	0.999812
CR_03840C	orf19.4355	0.963074	2.93746e-28	1.15425e-26	-0.156701	0.208317	0.441949
C3_03440C	orf19.341	0.961648	2.77908e-14	3.58537e-13	0.838494	5.65405e-07	1.64131e-05
C3_05900W	orf19.7370	0.959295	2.24408e-21	5.5981e-20	-0.126258	0.373971	0.620087
PRC3	orf19.2474	0.956589	2.04132e-30	8.70385e-29	0.115425	0.320148	0.568994
BMT7	orf19.342	0.952509	7.35156e-09	5.09776e-08	0.451568	0.0331411	0.136681
C1_00270W	orf19.6079	0.948923	1.2435e-23	3.62909e-22	1.17098	6.34437e-20	1.3146e-17
KRE1	orf19.4377	0.946152	2.37132e-10	1.98556e-09	0.556854	0.00405743	0.0301746
HIT1	orf19.2723	0.94048	6.51482e-19	1.28839e-17	-0.0784751	0.598896	0.790069
C5_04300C	orf19.3915	0.93872	2.53126e-32	1.19826e-30	0.297185	0.00663257	0.0434136
C1_14060W	orf19.7214	0.938085	2.75716e-38	1.64119e-36	0.454935	6.27955e-06	0.000132866
C3_05320W	orf19.6968	0.929042	4.06142e-14	5.09755e-13	0.38964	0.0174832	0.0885806
SAC7	orf19.7115	0.924007	1.00995e-19	2.15313e-18	0.358618	0.00967459	0.0577305
C2_01060C	orf19.2018	0.923038	8.29778e-36	4.45413e-34	-0.104838	0.325126	0.574443
SIM1	orf19.5032	0.921803	1.18203e-23	3.46652e-22	0.421608	0.000798156	0.00819849
CR_03270W	orf19.2397	0.915039	2.5885e-19	5.31127e-18	-0.720305	1.23767e-06	3.15135e-05
RCT1	orf19.7350	0.912783	1.13447e-43	8.11956e-42	0.06005	0.512998	0.734303
C2_06530W	orf19.29	0.912366	7.93896e-18	1.45073e-16	-0.0840954	0.56918	0.770822
MRR1	orf19.7372	0.90755	2.15142e-25	6.87996e-24	0.294568	0.0146454	0.0780178
C4_06990W	orf19.3110	0.90568	3.10441e-14	3.94582e-13	0.559596	0.00048046	0.00536633
C2_10230W	orf19.1757	0.904839	7.005e-13	7.81337e-12	0.00976471	0.954018	0.981793
SIR2	orf19.1992	0.901314	1.77593e-16	2.81712e-15	0.0453627	0.764677	0.890867
CR_08670C	orf19.6443	0.900576	6.05031e-08	3.76937e-07	0.199518	0.357634	0.607169
C6_03530C	orf19.5719	0.898293	1.31027e-22	3.58061e-21	-0.173605	0.193304	0.424226
C1_05220C	orf19.444	0.898165	1.39562e-14	1.84812e-13	-0.0449451	0.779788	0.896978
C2_01050W	orf19.2018.2	0.889108	2.126e-21	5.32564e-20	-0.19921	0.138749	0.346382
GAC1	orf19.7053	0.8875	8.1497e-14	9.89818e-13	0.0552517	0.729002	0.873635
ECM331	orf19.4255	0.883764	2.064e-20	4.8096e-19	0.713896	4.1334e-08	1.51449e-06
C2_02530W	orf19.1577	0.879783	0.000163317	0.000548525	0.168989	0.529487	0.744777
WOR1	orf19.4884	0.877951	1.67696e-15	2.465e-14	0.225156	0.138686	0.346369
CR_00290W	orf19.7504	0.874442	2.37335e-20	5.48792e-19	-0.361573	0.00603146	0.0405403
SBA1	orf19.5749	0.861048	9.9207e-10	7.66623e-09	-0.473768	0.0103894	0.0607594
C7_02920W	orf19.5169	0.858432	0.000114793	0.000397774	0.169509	0.51811	0.73793
BRG1	orf19.4056	0.858064	2.86736e-20	6.60481e-19	-0.0820908	0.520017	0.739244
CR_00810W	orf19.3275	0.857146	3.69765e-19	7.45983e-18	-0.0287882	0.829575	0.920686
C3_03980C	orf19.2812	0.856589	8.57875e-25	2.6314e-23	0.066994	0.571014	0.771409
RRN11	orf19.718	0.853458	3.09915e-14	3.94582e-13	-0.127991	0.402419	0.644149
C7_02610C	orf19.2371	0.85008	5.06785e-13	5.7056e-12	1.48028	4.50414e-21	1.08261e-18
C7_02600C	orf19.2372	0.84901	3.31621e-20	7.55191e-19	1.21525	4.02507e-22	1.15175e-19
PHO84	orf19.655	0.847767	0.00103099	0.00289236	-0.359294	0.191471	0.421448
PGA46	orf19.3638	0.845913	0.00280778	0.00711051	0.364131	0.159748	0.376293
ALS2	orf19.1097	0.843624	6.13852e-14	7.56246e-13	0.536619	0.000386427	0.00447407
C1_06160W	orf19.2429	0.842807	0.000531428	0.00159987	-0.27405	0.315092	0.564012
C4_00730C	orf19.4169	0.841562	1.4565e-09	1.09868e-08	0.449285	0.014867	0.0786645
C6_02620C	orf19.5532	0.840813	0.00146976	0.00396777	0.186918	0.5004	0.723764
OYE23	orf19.3433	0.840567	3.0792e-10	2.53591e-09	-0.00824865	0.963009	0.986653
IFH1	orf19.4282	0.840273	2.87531e-17	5.03648e-16	0.545105	5.60041e-05	0.000878664
C1_09910C	orf19.4857	0.828491	8.65548e-20	1.88539e-18	0.357768	0.00454212	0.0326478
C1_00540C	orf19.6054	0.825222	6.16029e-26	2.06903e-24	0.189196	0.082342	0.25206
CCP1	orf19.238	0.823298	1.73691e-21	4.38752e-20	0.665486	2.06061e-08	8.04041e-07
VPS70	orf19.7106	0.822927	1.59713e-16	2.56052e-15	0.483562	0.000394944	0.0045464
CLG1	orf19.6146	0.818496	1.35134e-27	5.1747e-26	-0.0884509	0.397404	0.639781
TEF4	orf19.2652	0.818076	0.0023522	0.00608756	0.403792	0.146684	0.35813
PXP2	orf19.1655	0.816468	2.21479e-06	1.06865e-05	0.782798	0.000300446	0.00361799
FAV2	orf19.1120	0.808201	1.03791e-09	7.99986e-09	0.901782	1.8606e-07	6.07628e-06
C2_05830C	orf19.5206	0.807785	6.05279e-30	2.49242e-28	-0.156826	0.122378	0.322239
C6_03550C	orf19.5722	0.807348	1.93696e-13	2.25497e-12	-0.699992	2.9292e-06	6.6926e-05
DAG7	orf19.4688	0.803197	3.35407e-20	7.60931e-19	0.310961	0.00955595	0.0574057
MAK16	orf19.5500	0.803001	5.32928e-21	1.29192e-19	-0.0645764	0.584096	0.78031
C3_06670C	orf19.7456	0.801085	6.90028e-09	4.81817e-08	-0.41687	0.0289335	0.124009
C6_01460C	orf19.3438	0.797512	4.8785e-36	2.6423e-34	-0.151585	0.0954068	0.278062
MNN4-4	orf19.5557	0.795798	3.19557e-08	2.07695e-07	0.708398	0.000155574	0.00211026
CR_10810C	orf19.7672	0.786586	5.26919e-30	2.18471e-28	0.0963109	0.322842	0.571921
C4_06150C	orf19.2922	0.785238	0.00383411	0.00939459	0.213899	0.439964	0.672366
C1_04470C	orf19.6840	0.781741	1.31854e-14	1.75766e-13	-0.122451	0.393933	0.636992
C3_02840W	orf19.275	0.778085	4.60831e-16	7.06764e-15	-0.0598353	0.657503	0.830552
C5_04840C	orf19.3970	0.775793	2.23471e-16	3.49871e-15	-0.103117	0.432454	0.66579
CR_05800C	orf19.6630	0.77188	5.95994e-08	3.71693e-07	-0.16775	0.370227	0.617113
GST2	orf19.2693	0.769471	2.30989e-16	3.60702e-15	0.346527	0.00760993	0.048366
C2_07630C	orf19.1862	0.768586	7.50258e-08	4.62146e-07	1.15718	4.87164e-10	2.8992e-08
ECM4	orf19.2613	0.762009	9.70283e-18	1.76768e-16	-0.109352	0.372529	0.618971
C1_03150C	orf19.3007.2	0.761446	2.09846e-10	1.7719e-09	0.432901	0.0069733	0.0451536
C4_06910W	orf19.3120	0.758746	0.000507092	0.00153429	0.852298	0.000819263	0.00837237
C2_02580W	orf19.1584	0.755034	9.85714e-08	5.93204e-07	-0.102653	0.583091	0.779313
C1_05330C	orf19.432	0.750893	5.97457e-20	1.33034e-18	-0.297607	0.0122065	0.0682953
C3_04510W	orf19.5905	0.748681	1.80237e-13	2.10814e-12	0.195807	0.158289	0.374176
C3_07650C	orf19.6723	0.747664	7.09976e-12	7.18582e-11	0.175819	0.236309	0.475706
CR_05190W	orf19.555	0.746234	0.000842116	0.00241546	-0.203342	0.439706	0.672143
WSC2	orf19.5537	0.744486	6.06413e-17	1.00603e-15	0.168996	0.167792	0.387792
CR_08080W	orf19.6366	0.744127	1.86021e-05	7.52596e-05	-0.0328863	0.882002	0.949051
C3_07660W	orf19.6722	0.742468	5.02284e-18	9.43666e-17	-0.134213	0.264165	0.508772
KAR2	orf19.2013	0.740357	2.88177e-14	3.69408e-13	-0.250386	0.0591269	0.201528
C4_03000C	orf19.2691	0.737691	0.00023411	0.000763685	1.3166	3.60423e-08	1.3287e-06
NRG2	orf19.6339	0.737056	0.00811171	0.0180904	-0.146547	0.590244	0.783817
SKN1	orf19.7362	0.7354	3.77924e-10	3.06624e-09	-0.226414	0.153203	0.367505
PLC2	orf19.5797	0.732812	1.36398e-10	1.1919e-09	-0.153787	0.320734	0.569699
C7_03590C	orf19.6691	0.730791	2.02106e-20	4.72786e-19	0.0580153	0.598741	0.790039
CSA2	orf19.3117	0.730111	0.00741936	0.0167563	-0.0879146	0.748843	0.8837
C3_02070C	orf19.1639	0.729703	0.00262824	0.00673093	-0.247254	0.362931	0.610875
ZCF35	orf19.7371	0.728704	9.86686e-18	1.79213e-16	-0.177327	0.136857	0.344239
C1_07960W	orf19.5067	0.728256	2.328e-19	4.79313e-18	-0.251066	0.027737	0.120689
C2_09630C	orf19.1391	0.728108	3.59854e-10	2.92753e-09	0.308419	0.0534964	0.188791
C4_01500W	orf19.4634	0.722671	1.78819e-15	2.6221e-14	-0.151083	0.23054	0.46944
ADR1	orf19.2752	0.72151	1.08277e-10	9.55889e-10	0.00609897	0.968236	0.988638
HUT1	orf19.6803	0.719639	1.48194e-25	4.8159e-24	0.0883995	0.367501	0.614273
C1_05150C	orf19.450	0.719048	0.0019707	0.00517148	0.489338	0.0656741	0.216734
HXT5	orf19.4384	0.716844	5.0464e-08	3.18687e-07	0.944848	5.01567e-08	1.78338e-06
C1_05200C	orf19.446	0.715171	1.61991e-16	2.59013e-15	0.582559	1.0308e-06	2.77761e-05
PYC2	orf19.789	0.713839	3.12734e-09	2.26525e-08	-2.08738	4.39654e-38	8.80627e-35
KCH1	orf19.6563	0.71347	1.16767e-12	1.26945e-11	0.214267	0.119933	0.318215
C1_00310W	orf19.6077	0.713057	1.96389e-18	3.77217e-17	0.866861	6.64547e-15	7.80222e-13
C1_10240C	orf19.4894	0.712285	6.51293e-05	0.000237595	-0.26589	0.246964	0.489126
CPR6	orf19.7654	0.712266	9.74159e-09	6.66285e-08	-0.842601	3.46643e-07	1.04672e-05
C2_04090W	orf19.812	0.712253	0.00892899	0.0196131	0.28041	0.311884	0.56044
C2_06570C	orf19.33	0.711466	0.00250681	0.00644333	0.884438	0.000846494	0.00860674
C1_11280W	orf19.674	0.710095	2.88182e-17	5.03648e-16	0.132509	0.257298	0.49971
KTR2	orf19.4494	0.706853	4.35105e-15	6.09755e-14	0.339551	0.0065747	0.0431442
C3_05750C	orf19.7356	0.704789	7.19723e-06	3.14689e-05	0.0252895	0.903427	0.960321
STI1	orf19.3192	0.704001	1.7224e-16	2.73944e-15	0.0115335	0.922001	0.969772
C2_06800C	orf19.2231	0.70317	1.35029e-13	1.60118e-12	-0.099034	0.455881	0.687129
PHR2	orf19.6081	0.702621	7.23397e-19	1.41663e-17	0.778956	9.7076e-13	8.9743e-11
DUR4	orf19.5677	0.701859	7.27115e-11	6.51478e-10	-0.124341	0.401562	0.642948
C2_08200W	orf19.2165	0.701589	1.9007e-15	2.78029e-14	-0.126633	0.301124	0.550681
C3_00100W	orf19.5465	0.701389	1.07682e-20	2.56899e-19	-0.217195	0.0425891	0.162037
C2_09420W	orf19.1600	0.701355	4.49611e-12	4.58146e-11	0.478431	0.00054284	0.00593078
C2_08920W	orf19.215	0.700638	4.77609e-21	1.1625e-19	-0.209725	0.0476675	0.174975
RRP9	orf19.2830	0.699014	8.73319e-17	1.42674e-15	0.118457	0.307127	0.556049
MNT4	orf19.6313	0.696635	1.15417e-06	5.88041e-06	0.111192	0.558075	0.764677
SEC61	orf19.6176	0.696501	2.21757e-23	6.31851e-22	0.0775903	0.424501	0.659981
C1_04840C	orf19.758	0.69643	1.33075e-18	2.58079e-17	0.0326729	0.771767	0.893221
OPY2	orf19.5110	0.695889	9.64233e-17	1.56253e-15	0.237153	0.0412871	0.159239
CNT	orf19.4118	0.694516	7.29749e-15	1.00166e-13	0.223714	0.0676801	0.220667
LAC1	orf19.7354	0.69415	1.54847e-11	1.4895e-10	0.29781	0.0336179	0.137471
RBE1	orf19.7218	0.691135	1.4578e-17	2.60068e-16	0.543035	1.17166e-06	3.0347e-05
DCK1	orf19.815	0.688509	4.28882e-16	6.61137e-15	-0.369097	0.00160804	0.0142308
C6_00930C	orf19.94	0.687755	7.76569e-11	6.94752e-10	-0.362503	0.0146945	0.0781407
C6_03000C	orf19.5579	0.687484	3.85658e-09	2.7668e-08	0.105404	0.51125	0.733023
CR_00630W	orf19.7468	0.686927	9.66797e-08	5.82987e-07	-0.221276	0.200939	0.433396
SSA2	orf19.1065	0.686778	0.00315307	0.00788529	-1.03953	7.95859e-05	0.0011926
C1_02850W	orf19.2973	0.686395	3.67468e-16	5.69387e-15	0.361032	0.00188026	0.016187
UME6	orf19.1822	0.686119	0.000149474	0.000505704	0.430035	0.0568883	0.197027
C6_02250W	orf19.3466	0.683037	5.11424e-11	4.69417e-10	0.205044	0.149329	0.36203
C5_00100C	orf19.5686	0.681996	6.69431e-06	2.93982e-05	-0.161732	0.409107	0.647908
PGA1	KRE102	0.681748	3.03568e-09	2.2084e-08	0.638336	3.47632e-05	0.00057388
NOP8	orf19.1091	0.679379	1.84439e-11	1.7545e-10	-0.134051	0.331135	0.579776
CEK1	orf19.2886	0.673191	9.13634e-14	1.10075e-12	0.556344	6.95574e-06	0.000146656
CR_02030C	orf19.2604	0.669086	1.99206e-15	2.90686e-14	-0.133545	0.254492	0.497153
C2_05580W	orf19.6871	0.668916	2.25446e-12	2.39467e-11	0.168257	0.196538	0.427936
C3_02530W	orf19.242.2	0.668047	1.63572e-10	1.40485e-09	-0.274434	0.0588104	0.200783
FLO8	orf19.1093	0.667516	3.83328e-17	6.60334e-16	0.0112181	0.918609	0.968407
MNT2	orf19.1663	0.665483	2.15536e-12	2.29346e-11	0.0207191	0.87369	0.943566
C1_12570C	orf19.3759	0.664471	5.40814e-20	1.20869e-18	-0.349221	0.000631907	0.00672058
CR_06550C	orf19.711	0.66355	3.30829e-08	2.14557e-07	-0.130555	0.430807	0.665112
C4_04520W	orf19.3831	0.663301	1.3145e-11	1.27877e-10	-0.133471	0.320289	0.569077
PDE1	orf19.4235	0.662147	9.42438e-15	1.27324e-13	-0.103871	0.400776	0.642627
MAL31	orf19.3981	0.66111	0.00185946	0.00490094	0.401	0.113443	0.307894
CR_09150W	orf19.7311	0.659751	1.46263e-11	1.41145e-10	0.0521148	0.704791	0.86044
C5_04120C	orf19.3894	0.658881	3.72092e-17	6.4282e-16	-0.162958	0.149778	0.362763
C6_02450W	orf19.5514	0.658617	0.0038997	0.00952662	-0.16803	0.52354	0.741755
UTP15	orf19.3609	0.656474	3.45913e-17	6.01048e-16	0.0560114	0.604538	0.793697
RBT7	orf19.2681	0.65481	0.013276	0.0278561	0.461125	0.0971709	0.280721
CZF1	orf19.3127	0.654617	3.72618e-22	9.91231e-21	-0.576226	2.24319e-09	1.19286e-07
C2_09110C	orf19.4069	0.651926	0.000194839	0.000643965	0.582932	0.00801716	0.0503924
CR_04620C	orf19.553	0.651907	0.0130394	0.0274485	0.295737	0.18141	0.40675
NOP14	orf19.5959	0.650652	1.30108e-11	1.26776e-10	-0.0568156	0.665469	0.835564
SOD3	orf19.7111.1	0.649509	1.11491e-09	8.57141e-09	0.241661	0.0936221	0.27476
CGR1	orf19.2722	0.648625	7.83544e-14	9.57453e-13	-0.227066	0.0633673	0.211894
MCM3	orf19.1901	0.646388	4.89895e-11	4.51034e-10	0.202432	0.131245	0.33596
TRR1	orf19.4290	0.645999	3.68336e-20	8.32495e-19	-0.0315577	0.746711	0.882397
GTT1	orf19.6998	0.643433	0.0225203	0.0444784	-0.187626	0.452944	0.684887
C1_08770W	orf19.4735	0.642673	2.38521e-06	1.14536e-05	-0.334022	0.0671585	0.219562
CR_09460C	orf19.7341.1	0.641709	9.1865e-08	5.56746e-07	0.420679	0.00893921	0.0547003
RBR2	orf19.532	0.641651	5.32088e-07	2.87413e-06	0.56273	0.000937593	0.00940567
CR_01600C	orf19.2547	0.63847	1.89773e-10	1.61832e-09	-0.2122	0.124522	0.325186
C2_07240C	orf19.2281	0.637879	5.88801e-10	4.6455e-09	-0.23409	0.112837	0.307334
NGT1	orf19.5392	0.637412	4.96223e-07	2.68765e-06	0.0986895	0.56749	0.769936
IFA21	orf19.5138	0.634637	1.11357e-09	8.57141e-09	0.0228938	0.873352	0.943371
ASR3	orf19.842	0.634402	1.3084e-08	8.79878e-08	0.596679	7.06799e-05	0.00106981
C1_06220C	orf19.1827	0.634357	0.0179767	0.0364875	0.450207	0.105861	0.294499
RBF1	orf19.5558	0.633196	2.52631e-06	1.20446e-05	0.856958	1.23606e-06	3.15135e-05
SMM1	orf19.1362	0.632983	2.99492e-17	5.21897e-16	-0.518701	1.38832e-06	3.46159e-05
C1_01040W	orf19.3292	0.632507	1.7753e-06	8.72699e-06	-0.470321	0.0078522	0.049459
C2_05060C	orf19.3537	0.632071	9.24131e-08	5.58941e-07	-0.41953	0.0116419	0.065934
SLU7	orf19.6827	0.63075	4.02851e-12	4.14716e-11	0.140414	0.268937	0.514991
C6_02350C	orf19.3477	0.628567	1.01253e-13	1.21503e-12	0.0727026	0.533133	0.748264
C1_06750W	orf19.6235	0.627778	5.12407e-07	2.77031e-06	0.0450217	0.791249	0.902204
C2_10320C	orf19.1746	0.627369	1.33098e-05	5.56069e-05	0.412983	0.0293532	0.125361
CR_06140W	orf19.3869	0.624275	1.08988e-14	1.46258e-13	0.159402	0.152848	0.367051
CDC11	orf19.5691	0.623997	5.61326e-17	9.37414e-16	-0.212539	0.040761	0.157919
MEA1	orf19.5919	0.623577	1.86332e-05	7.5335e-05	0.17876	0.349336	0.600104
C4_04270W	orf19.1421	0.622411	2.43599e-05	9.6604e-05	0.0111141	0.954976	0.982443
SAP30	orf19.2082	0.621828	0.000630299	0.00186852	-0.0110738	0.96164	0.986091
C3_06660C	orf19.7455	0.62054	0.0102384	0.0220539	0.0701733	0.795983	0.904803
C2_05980C	orf19.4122	0.619496	6.04352e-17	1.00603e-15	-0.619489	1.36789e-08	5.91341e-07
GST3	orf19.720	0.61918	0.00550827	0.0129257	0.209677	0.423447	0.659537
C2_08530C	orf19.3626	0.61866	9.00807e-08	5.47036e-07	-0.134685	0.390549	0.634454
C7_00870W	orf19.7029	0.618073	4.71939e-05	0.000177331	-0.999965	3.262e-06	7.31394e-05
PZF1	orf19.4125	0.617611	2.70094e-12	2.83882e-11	0.144062	0.239119	0.478795
ENP2	orf19.6686	0.617553	3.00003e-12	3.14219e-11	-0.0652391	0.592311	0.785521
HCM1	orf19.4853	0.616316	1.99003e-05	7.99203e-05	0.706208	0.000167918	0.00226238
PRP45	orf19.5513	0.615092	3.28792e-10	2.69672e-09	-0.0896376	0.511057	0.733012
C1_03040W	orf19.2995	0.614894	1.32355e-11	1.28549e-10	-0.156546	0.2165	0.452719
PMC1	orf19.1727	0.614135	2.05202e-10	1.73512e-09	-0.0775599	0.557815	0.764578
CR_07940W	orf19.604	0.612648	8.86396e-12	8.88169e-11	-0.257999	0.0449129	0.16773
CR_00130C	orf19.7522	0.611914	8.6135e-10	6.68185e-09	-0.155496	0.254446	0.497153
C6_02290C	orf19.3470	0.611702	5.74445e-10	4.54416e-09	-0.253479	0.0609326	0.206278
PDR16	orf19.1027	0.611009	4.3044e-12	4.40103e-11	0.392602	0.00121488	0.0114964
GOR1	orf19.2989	0.61032	2.48838e-10	2.07491e-09	0.370433	0.00508822	0.0356353
MLH1	orf19.4162	0.610082	1.49644e-06	7.47845e-06	0.102931	0.545058	0.756759
C1_10820C	orf19.2335	0.608662	8.00977e-13	8.90106e-12	0.553496	2.13679e-06	5.03528e-05
PGA28	orf19.5144	0.608162	0.00182217	0.00481323	-0.073496	0.763482	0.890828
SNG3	orf19.1333	0.607172	5.97785e-11	5.42882e-10	0.443606	0.000481992	0.00537345
C1_00910W	orf19.6013	0.60636	8.65787e-08	5.26833e-07	0.427443	0.00521584	0.0362755
C4_04560C	orf19.3826	0.605448	1.07013e-17	1.93202e-16	0.312339	0.00151304	0.0136106
C7_01380W	orf19.6919	0.605373	0.0321582	0.060912	0.0933026	0.728804	0.873635
LAP4	orf19.6671	0.603017	4.47049e-18	8.42526e-17	-0.137855	0.164554	0.382516
TNA1	orf19.4335	0.601704	0.0134338	0.0281604	0.868029	0.00131769	0.0122759
DPP3	orf19.6459	0.59981	4.04702e-07	2.22604e-06	-0.0107189	0.947031	0.978372
C1_10200C	orf19.4889	0.599414	9.86273e-15	1.3265e-13	-0.0244792	0.820075	0.915527
KIN3	orf19.5325	0.599243	2.66662e-13	3.05948e-12	0.521365	3.87954e-06	8.59409e-05
CR_04880W	orf19.6305	0.598862	1.52218e-14	2.00687e-13	0.172427	0.113844	0.308757
CR_01710W	orf19.2564	0.598734	7.84165e-12	7.91007e-11	-0.307914	0.011885	0.06687
RAS2	orf19.5902	0.598502	0.00143636	0.00388982	0.00204593	0.992972	0.996925
C2_08890W	orf19.217	0.598184	0.0104648	0.0224774	0.0861586	0.747515	0.882825
IFR1	orf19.1763	0.59599	0.00044159	0.00135175	-0.361667	0.105917	0.294518
C1_09220W	orf19.4780	0.595865	9.37671e-10	7.26454e-09	0.458224	0.000562484	0.00610102
CNS1	orf19.6052	0.593884	2.81515e-18	5.32222e-17	-0.141987	0.137674	0.345117
HSP90	orf19.6515	0.592661	5.04129e-06	2.26563e-05	-0.850042	7.4132e-07	2.05281e-05
C7_04090C	orf19.7166	0.590927	3.26133e-15	4.6907e-14	-0.0108049	0.91816	0.968274
C1_10110W	orf19.4880	0.590236	3.31785e-15	4.76059e-14	0.252382	0.0160162	0.0829667
C4_01560C	orf19.4629	0.588407	4.29423e-10	3.47002e-09	0.0778983	0.551112	0.761305
C3_07470W	orf19.6741	0.587459	1.28424e-07	7.62178e-07	-0.207289	0.170402	0.390889
DOT4	orf19.3370	0.586912	2.09419e-08	1.38051e-07	0.113106	0.425658	0.661095
RBR1	orf19.535	0.585251	0.0196686	0.0394553	0.59019	0.0311017	0.130055
C4_05080C	orf19.3769	0.584459	3.59389e-15	5.12291e-14	0.0327715	0.755732	0.886952
FLC3	orf19.2198	0.584303	8.08313e-14	9.8372e-13	-0.0792297	0.468395	0.698409
C1_14380C	orf19.7254	0.583737	8.27013e-16	1.24612e-14	0.116074	0.252948	0.495425
CWC22	orf19.1771	0.583578	6.35264e-07	3.38402e-06	0.229897	0.145723	0.357117
GPH1	orf19.7021	0.58257	5.33527e-05	0.000198365	0.745826	7.01489e-05	0.00106446
C7_01170C	orf19.6899	0.582179	0.00120322	0.00333047	-0.0934457	0.678708	0.845253
AMN1	orf19.1507	0.581811	1.14519e-13	1.36335e-12	-0.358443	0.00135091	0.0125078
C5_02280C	orf19.4234	0.58131	3.59592e-15	5.12291e-14	-0.155714	0.13485	0.340923
RRN3	orf19.1923	0.580923	1.40213e-16	2.2539e-15	0.0189018	0.846975	0.928567
C1_10950C	orf19.2320	0.580798	9.2487e-11	8.22533e-10	0.00301815	0.980456	0.99218
C4_01240C	orf19.4665	0.580728	2.34128e-11	2.21318e-10	0.281239	0.0197516	0.096967
KCS1	orf19.1007	0.580075	3.92211e-16	6.06163e-15	-0.0213977	0.833006	0.922084
C6_04150W	orf19.77.1	0.579136	0.0255352	0.0496982	0.321089	0.139636	0.347432
C2_02630W	orf19.1589	0.577911	2.52952e-14	3.27042e-13	-0.177111	0.101546	0.287299
LMO1	orf19.5147	0.577043	1.74633e-22	4.72926e-21	-0.0018469	0.982369	0.99284
MNN11	orf19.5658	0.576696	9.68442e-10	7.49327e-09	0.296793	0.0221731	0.103944
RIM8	orf19.6091	0.576584	5.20364e-17	8.73862e-16	0.27652	0.00402851	0.0299966
RMS1	orf19.2654	0.575876	2.94429e-14	3.75819e-13	-0.0965295	0.362062	0.610766
HOT1	orf19.3328	0.574918	4.91335e-08	3.10611e-07	0.0500026	0.727582	0.873185
C7_01490W	orf19.6580	0.572576	6.26923e-13	7.01874e-12	0.148435	0.178699	0.403079
PTP3	orf19.7610	0.572258	1.1138e-11	1.09953e-10	-0.144462	0.213414	0.448393
C1_06150W	orf19.2430	0.571322	0.0256298	0.04985	0.1498	0.478573	0.707267
DAL81	orf19.3252	0.57111	2.65918e-09	1.95202e-08	0.315735	0.0163828	0.0843012
C1_03660W	orf19.3064.1	0.570219	2.66526e-06	1.26269e-05	-0.013631	0.933941	0.974717
HLJ1	orf19.7175	0.569776	5.04276e-17	8.51603e-16	0.0394347	0.68052	0.846285
C7_02340C	orf19.6477	0.566381	1.54941e-14	2.0321e-13	0.0381939	0.710134	0.86363
C6_03220W	orf19.5609	0.565553	1.31323e-09	9.98123e-09	-0.170706	0.189042	0.418153
C3_03410C	orf19.338	0.563671	5.44689e-22	1.42377e-20	0.216844	0.00808287	0.0506978
NAN1	orf19.2688	0.562312	4.69949e-26	1.58727e-24	-0.0294241	0.694695	0.854189
UGP1	orf19.1738	0.561989	4.72688e-16	7.23105e-15	0.537535	2.17247e-08	8.36817e-07
C1_10880W	orf19.2330	0.561328	7.19342e-23	1.99294e-21	-0.151874	0.0586344	0.200418
BUD21	orf19.5430	0.560527	5.26062e-15	7.30412e-14	-0.0451351	0.651714	0.82689
PGA57	orf19.4689	0.560488	1.09834e-05	4.65672e-05	0.165243	0.339511	0.59035
C5_03490C	orf19.6658	0.560427	1.61836e-10	1.39393e-09	-0.378696	0.00206111	0.0173949
C6_03110C	orf19.5596	0.560349	1.2711e-13	1.51025e-12	-0.478132	2.04226e-05	0.000368527
C7_03850W	orf19.7197	0.559505	1.3664e-07	8.06164e-07	-0.00498584	0.972351	0.989811
C1_13390W	orf19.4965	0.559308	1.25285e-07	7.44281e-07	-0.202576	0.174007	0.395913
RPC53	orf19.2715	0.559276	3.80378e-14	4.79419e-13	-0.210547	0.0418345	0.16068
RTA2	orf19.24	0.55873	2.21767e-19	4.58167e-18	0.324963	0.000184119	0.00244065
C1_10810W	orf19.2336	0.555967	0.00153242	0.00411106	-0.510155	0.0289765	0.124017
C4_04200C	orf19.5290	0.555506	0.0128883	0.027159	0.478464	0.0646476	0.21486
LAS1	orf19.4120	0.555432	4.10372e-19	8.19653e-18	-0.0180294	0.837885	0.924341
PGA39	orf19.6302	0.554681	0.0467041	0.0838415	0.045779	0.866977	0.939186
C3_01430W	orf19.1708	0.554662	2.27254e-10	1.90817e-09	-0.307895	0.0113133	0.0646212
CR_04710W	orf19.1735	0.55452	7.81355e-05	0.000279115	-0.2986	0.116621	0.314107
GLN3	orf19.3912	0.553944	5.80261e-10	4.58414e-09	0.276799	0.0242507	0.109484
CR_08580C	orf19.6431	0.553571	4.96312e-10	3.97314e-09	-0.35776	0.00458726	0.0328544
C2_06320W	orf19.5495	0.552914	5.22063e-10	4.15164e-09	0.387908	0.00149102	0.0134528
SPB4	orf19.6298	0.551769	1.43913e-09	1.08694e-08	-0.161328	0.199618	0.431757
C7_01270C	orf19.6907	0.55128	2.95579e-13	3.37195e-12	-0.102225	0.334291	0.584173
ATS1	orf19.6399	0.550024	7.09571e-16	1.07454e-14	-0.176118	0.0722312	0.230449
REI1	orf19.59	0.548185	1.64417e-13	1.93439e-12	-0.171551	0.0970597	0.280535
C1_09540W	orf19.4818	0.547504	8.00422e-10	6.24953e-09	0.0994492	0.419035	0.655383
C4_02340W	orf19.2769	0.54667	3.095e-06	1.44915e-05	0.0306329	0.846413	0.928242
C7_01010W	orf19.7013	0.546223	9.98451e-05	0.000350011	-0.027534	0.884351	0.949227
ENP1	orf19.5507	0.545835	7.82152e-14	9.57453e-13	-0.0151421	0.881556	0.949051
SLF1	orf19.6826	0.545423	3.59695e-10	2.92753e-09	0.0207808	0.865493	0.938255
CR_10180W	orf19.7594	0.545399	3.00641e-05	0.000117291	-0.198667	0.264504	0.508967
C2_00890W	orf19.2035	0.543074	0.00379945	0.00933101	-0.243338	0.306957	0.555909
C4_02260C	orf19.4563	0.542346	4.64126e-15	6.48913e-14	0.0229278	0.812685	0.911427
GNP3	orf19.7565	0.542213	5.96746e-07	3.19469e-06	0.246638	0.0954193	0.278062
CTA8	orf19.4775	0.54169	0.000341511	0.00107834	-0.173032	0.375933	0.621131
NCS2	orf19.4399	0.541421	3.28749e-13	3.72913e-12	-0.210416	0.0428469	0.162571
SRP40	orf19.2859	0.540479	4.46334e-12	4.55579e-11	-0.183806	0.0892343	0.265618
HSP104	orf19.6387	0.539967	1.39191e-05	5.77512e-05	-0.250341	0.130559	0.33492
YDC1	orf19.3104	0.539592	2.39201e-06	1.14771e-05	0.283339	0.0670082	0.21919
TRX2	orf19.1976	0.539073	5.52827e-05	0.000205287	-0.0517768	0.778451	0.896978
SSR1	orf19.7030	0.537893	2.05791e-12	2.19364e-11	0.374637	0.00039801	0.00457293
C2_02130C	orf19.1529	0.5376	0.0210097	0.0417417	-0.00109999	0.996719	0.999214
C4_04090C	orf19.5300	0.53694	6.93851e-19	1.36768e-17	0.108289	0.20729	0.440465
C3_07630C	orf19.6726	0.536671	2.40151e-13	2.76588e-12	-0.222493	0.0302134	0.127833
KAR9	orf19.5011	0.533463	1.62688e-08	1.08796e-07	0.230502	0.0769546	0.240844
CR_09830W	orf19.7554	0.532974	4.13686e-12	4.24417e-11	-0.0577521	0.595375	0.787673
NOG2	orf19.5732	0.532554	1.29956e-11	1.26776e-10	-0.0354321	0.744621	0.881313
FAA21	orf19.272	0.532445	3.82683e-08	2.46591e-07	0.257195	0.0517604	0.184916
SPE2	orf19.568	0.531239	3.51037e-11	3.26187e-10	-0.170103	0.125763	0.327404
C2_03360W	orf19.891	0.530762	1.93915e-13	2.25497e-12	0.203852	0.0418479	0.16068
C2_04110W	orf19.810	0.530268	8.88407e-06	3.83425e-05	-0.175005	0.293396	0.543303
C6_04320C	orf19.1090	0.530033	0.000114988	0.000398219	-0.198575	0.294363	0.544146
C4_04230W	orf19.1427	0.529928	1.75553e-06	8.63687e-06	0.229737	0.126537	0.328524
C6_03440W	orf19.5704	0.529399	1.89547e-06	9.2798e-06	-0.0150979	0.919879	0.969236
C4_00940W	orf19.4701	0.529082	1.21625e-07	7.24686e-07	-0.111576	0.429696	0.664619
C4_03760W	orf19.1302	0.529041	0.0345856	0.0646343	0.110927	0.686157	0.849427
C6_02810C	orf19.5555	0.527558	8.3249e-10	6.48307e-09	0.486229	3.79608e-05	0.000616504
C3_04230W	orf19.5865	0.527049	2.9294e-08	1.91222e-07	-0.0356878	0.785938	0.899653
C6_02420W	orf19.3483	0.526739	7.5211e-05	0.00026979	-0.325546	0.0674511	0.220252
C1_04270C	orf19.1062	0.526555	0.00370113	0.0091156	0.080933	0.726166	0.872836
MKC1	orf19.7523	0.525792	7.76219e-26	2.57825e-24	0.0911614	0.19701	0.428303
C1_14630C	orf19.7278	0.525234	0.00505978	0.0119998	0.812695	0.000393842	0.00454241
C5_01470C	orf19.4142	0.524839	7.74819e-06	3.37796e-05	0.361121	0.0230964	0.106529
C1_00020C	orf19.6114	0.522636	8.28312e-10	6.4589e-09	-0.311264	0.0080995	0.0506978
DIM1	orf19.5010	0.522292	1.11864e-15	1.65648e-14	-0.0482004	0.600361	0.79148
C1_04710C	orf19.773	0.521029	2.89231e-11	2.70429e-10	-0.161701	0.140168	0.348186
HGT12	orf19.7094	0.521016	0.0306048	0.0584486	0.247236	0.209231	0.442545
C7_01370W	orf19.6918	0.520869	2.25852e-08	1.48721e-07	-0.441837	0.000955936	0.00954189
CLA4	orf19.4890	0.520518	7.50746e-07	3.94535e-06	0.300364	0.0352954	0.142534
ASM3	orf19.6037	0.520136	3.48304e-11	3.2415e-10	0.260398	0.0174195	0.0884815
C4_06420W	orf19.2892	0.520112	5.65914e-10	4.48257e-09	0.158743	0.172006	0.393297
CR_10470C	orf19.7624	0.519822	1.13533e-08	7.69518e-08	-0.014534	0.907366	0.961616
AHP1	orf19.2762	0.519505	0.000760572	0.00220471	-0.069633	0.725724	0.872836
C2_05840W	orf19.5207	0.51949	4.09601e-19	8.19653e-18	-0.162603	0.0496212	0.179623
C3_00030C	orf19.5469	0.519429	5.98201e-07	3.19963e-06	0.12352	0.381365	0.625955
CR_03580C	orf19.4384.1	0.519098	0.00527332	0.0124424	0.480797	0.035963	0.144178
CR_09740W	orf19.7546	0.518469	1.33596e-14	1.77694e-13	-0.193808	0.0402765	0.157055
C2_05640W	orf19.6874	0.518186	1.73249e-07	1.00927e-06	0.383368	0.00447215	0.0322607
C4_00490W	orf19.5678	0.518121	1.01236e-11	1.00269e-10	-0.250702	0.0197491	0.096967
CSP2	orf19.4170	0.517295	2.4882e-07	1.41482e-06	0.562948	3.45957e-05	0.00057388
PMT2	orf19.6812	0.516778	1.49233e-10	1.29266e-09	0.14209	0.20174	0.434185
IFE1	orf19.769	0.516143	0.000106751	0.000371621	0.245828	0.167886	0.387822
JEM1	orf19.3592	0.515284	3.0503e-10	2.51556e-09	-0.167147	0.14353	0.353616
RAD7	orf19.1493	0.515081	3.63066e-12	3.76337e-11	0.0186275	0.857646	0.933453
C1_06620C	orf19.6248	0.514735	0.006879	0.0156832	-0.135832	0.573455	0.771928
RPP1	orf19.1029	0.512735	1.86081e-10	1.58909e-09	-0.231257	0.0420941	0.161213
PST1	orf19.2241	0.512576	7.25978e-05	0.000261665	0.159477	0.352944	0.603198
C1_12070C	orf19.5258	0.512531	7.15906e-12	7.23366e-11	0.026266	0.804401	0.90841
C4_00530C	orf19.4189	0.512128	0.0663756	0.114014	-0.332	0.219467	0.456166
C2_06520C	orf19.28	0.511737	2.60116e-10	2.15699e-09	-0.123629	0.279287	0.527416
C3_04790W	orf19.5942	0.511512	1.11478e-10	9.82709e-10	-0.166399	0.137547	0.345117
C5_01700W	orf19.3205	0.511282	4.71138e-06	2.12764e-05	-0.268841	0.079806	0.247839
PGA62	orf19.2765	0.510698	1.63401e-08	1.0903e-07	0.615241	6.65791e-07	1.89608e-05
C2_00510W	orf19.2076	0.51063	1.59262e-05	6.54019e-05	0.81389	1.97191e-07	6.37054e-06
C2_09160W	orf19.4078	0.510369	7.95379e-14	9.69943e-13	-0.061172	0.527296	0.743261
SPO7	orf19.6885	0.51011	9.85241e-16	1.46979e-14	0.19639	0.0279203	0.121204
DPM3	orf19.4600.1	0.50994	6.65898e-08	4.12719e-07	0.0395543	0.760587	0.888964
C2_03000C	orf19.5802	0.509707	1.92938e-12	2.06396e-11	-0.209995	0.0400691	0.156551
KRE6	orf19.7363	0.509312	8.69981e-15	1.18066e-13	0.377397	3.64809e-05	0.00059569
C2_06550W	orf19.31	0.509174	0.000331199	0.00104964	0.395425	0.0335033	0.137413
C2_05330C	orf19.3563	0.508357	4.59024e-06	2.07962e-05	-0.393899	0.0125919	0.0698012
BIG1	orf19.2334	0.507343	3.748e-08	2.4177e-07	0.393252	0.00184701	0.0159505
C5_01020C	orf19.1968.1	0.505839	2.82517e-10	2.33952e-09	-0.210964	0.0722483	0.230449
CR_04990C	orf19.654	0.505421	0.0719486	0.121846	0.640776	0.0200084	0.0979873
PGA56	orf19.1105.2	0.504606	1.3696e-05	5.7062e-05	0.11738	0.450312	0.681764
SOL1	orf19.6930	0.503279	1.06281e-11	1.05093e-10	0.369613	0.000327915	0.0039096
CR_03950W	orf19.477	0.50271	2.42565e-08	1.5903e-07	0.0145474	0.906776	0.961616
PAD1	orf19.5731	0.502351	9.89433e-07	5.08851e-06	0.0705108	0.617508	0.802225
HNT2	orf19.7419	0.502328	2.06374e-06	1.0022e-05	0.136155	0.347643	0.598563
CR_04610C	orf19.552	0.501542	0.00354191	0.00875935	-0.0556645	0.802984	0.907543
C7_01360C	orf19.6917	0.501175	2.61315e-07	1.4807e-06	-0.393003	0.00503175	0.0352829
NAT4	orf19.4664	0.499592	3.48677e-09	2.51047e-08	0.876603	2.82672e-14	2.97996e-12
C1_09550W	orf19.4819	0.499037	0.0784899	0.131487	0.303061	0.2544	0.497153
C2_01240C	orf19.2000	0.498847	1.15427e-09	8.85134e-09	-0.0803533	0.486788	0.713724
CR_06230W	orf19.3874	0.498757	1.35105e-09	1.02557e-08	-0.155335	0.180094	0.405161
C1_12750C	orf19.6347	0.498588	3.6462e-07	2.01665e-06	-0.157382	0.24613	0.487955
UAP1	orf19.4265	0.498476	9.46215e-20	2.03894e-18	-0.0974636	0.208435	0.441949
C1_04510W	orf19.6845	0.498164	8.75334e-13	9.65598e-12	-0.0540222	0.5847	0.78075
C7_00330C	orf19.7088	0.498143	2.91049e-20	6.67858e-19	-0.211194	0.00616363	0.0413254
C3_00010C	orf19.5474	0.497583	8.21064e-07	4.28493e-06	0.0584542	0.670548	0.839442
C2_07020C	orf19.2258	0.497255	1.62285e-10	1.39579e-09	-0.11806	0.289824	0.53929
C3_01310W	orf19.1720	0.496793	1.03721e-05	4.41622e-05	-0.295398	0.0544082	0.191304
C5_00050W	orf19.5694	0.496478	1.2443e-10	1.09208e-09	-0.00550917	0.959603	0.984588
C2_07040W	orf19.2260	0.496446	2.05062e-11	1.9476e-10	-0.0948767	0.363231	0.610875
C7_00780W	orf19.7041	0.496159	2.50618e-11	2.35425e-10	-0.117603	0.257809	0.500379
HPD1	orf19.5565	0.495491	0.0648238	0.11186	0.163731	0.554905	0.76425
C1_04690C	orf19.776	0.495348	0.0774394	0.129937	0.0571483	0.818132	0.914293
ECM3	orf19.1563	0.495004	1.08613e-08	7.39502e-08	0.539946	5.3922e-06	0.000115309
C4_01230C	orf19.4666	0.494827	4.174e-11	3.8547e-10	0.0154975	0.883226	0.949051
DDC1	orf19.245	0.494725	6.07983e-05	0.000223286	-0.109224	0.513415	0.73455
PMI1	orf19.1390	0.494601	4.35678e-10	3.51112e-09	0.269544	0.0137544	0.0743255
TPO4	orf19.473	0.494446	8.66595e-09	5.9816e-08	-0.116621	0.325298	0.574481
C3_06520C	orf19.7441	0.494129	3.35442e-05	0.000129857	-0.316217	0.0522393	0.185908
C1_12670C	orf19.6356	0.493961	9.08835e-08	5.51354e-07	-0.0868474	0.501656	0.724938
C6_03740W	orf19.5748	0.493896	0.00221312	0.00575737	0.081708	0.695748	0.854669
C6_01960W	orf19.687	0.49379	2.4143e-06	1.15748e-05	0.0547722	0.701253	0.858389
C3_00850C	orf19.6160	0.493382	1.48343e-13	1.7487e-12	0.0945593	0.309182	0.557752
RTA3	orf19.23	0.492843	7.16528e-09	4.97433e-08	0.071622	0.542828	0.755447
C1_06660W	orf19.6245	0.492346	3.34405e-07	1.86496e-06	-0.152713	0.247406	0.489363
FTH1	orf19.4802	0.492253	0.00232459	0.00602391	-0.137918	0.519063	0.738936
CR_10620C	orf19.7645	0.491937	4.30976e-14	5.36444e-13	-0.211376	0.0220652	0.103829
C1_12060C	orf19.5259	0.491453	2.89827e-06	1.36448e-05	-0.0754503	0.610216	0.798169
GDT1	orf19.4496	0.490598	7.81804e-07	4.08714e-06	0.0633546	0.64159	0.820276
C2_09050C	orf19.199	0.490234	1.59733e-10	1.37778e-09	-0.0255786	0.812362	0.911404
C1_04010C	orf19.4476	0.490131	0.000528652	0.00159231	0.198335	0.288972	0.538095
CDC5	orf19.6010	0.48908	5.3127e-08	3.341e-07	0.330869	0.00723044	0.0464185
SMC3	orf19.262	0.488871	0.000148688	0.000503612	0.253367	0.138296	0.346242
C6_03380W	orf19.5627	0.488461	1.51741e-10	1.31073e-09	0.0583442	0.580421	0.777301
GSL2	orf19.3269	0.488119	2.04166e-13	2.36959e-12	0.0806278	0.390625	0.634454
PEA2	orf19.1835	0.488062	1.85206e-06	9.08204e-06	-0.108991	0.434343	0.666318
WSC1	orf19.5867	0.487917	2.67932e-11	2.51296e-10	0.175784	0.087483	0.262449
C3_07290W	orf19.6769	0.487879	6.00283e-11	5.44329e-10	-0.165009	0.112943	0.307334
YEA4	orf19.1382	0.486849	6.00083e-06	2.65272e-05	0.307869	0.0358457	0.144078
SPB1	orf19.76	0.486584	1.22053e-06	6.18184e-06	-0.0210274	0.877469	0.946118
C4_00690C	orf19.4173	0.486574	1.51652e-12	1.63393e-11	-0.30806	0.00154672	0.0138102
C2_09810C	orf19.1369	0.485944	2.31992e-05	9.23666e-05	-0.090187	0.572859	0.771792
C6_04420W	orf19.2125	0.485275	0.000147295	0.000499177	-0.0424316	0.80303	0.907543
CR_10440W	orf19.7621	0.485149	4.35842e-06	1.98356e-05	0.0441517	0.759556	0.888663
C2_04080W	orf19.813	0.484732	8.21636e-08	5.01999e-07	0.0237876	0.847766	0.929264
C2_05270W	orf19.3556	0.484382	1.80283e-09	1.34977e-08	0.0460171	0.679401	0.845448
CHS4	orf19.7349	0.484212	3.21416e-14	4.07669e-13	0.155128	0.0818159	0.250994
C4_01120C	orf19.4678	0.483138	1.68579e-07	9.84378e-07	0.027906	0.828615	0.920115
C6_02650C	orf19.5535	0.482402	1.73859e-06	8.56755e-06	0.0297168	0.830041	0.920742
C2_05810W	orf19.5204	0.482399	4.6003e-06	2.0826e-05	0.305293	0.0329766	0.136283
CDC13	orf19.6072	0.482383	1.39426e-06	6.99692e-06	-0.032977	0.81096	0.910679
CPY1	orf19.1339	0.482229	1.14745e-11	1.1272e-10	0.0769883	0.43571	0.667903
UTP21	orf19.1566	0.480222	1.30612e-12	1.4123e-11	0.0738516	0.433284	0.666213
C7_03480W	orf19.6705	0.479905	6.07432e-17	1.00603e-15	-0.186836	0.0216347	0.102658
FRE30	orf19.6140	0.478863	0.00300962	0.00756115	0.372977	0.0697651	0.225144
CR_08720W	orf19.6449	0.47873	0.00327658	0.0081704	-0.109108	0.613832	0.799765
C5_00140C	orf19.5683	0.478668	4.17967e-06	1.90799e-05	0.217057	0.126786	0.32867
C3_03740W	orf19.6943	0.478622	5.17788e-06	2.3179e-05	0.185059	0.202333	0.434814
CR_04870C	orf19.6306	0.47846	5.0391e-09	3.55159e-08	0.359299	0.0015445	0.0138102
BUL1	orf19.5094	0.478014	0.000144877	0.000491813	0.468424	0.00511299	0.0356871
C7_01950W	orf19.6526	0.477444	6.88526e-11	6.19673e-10	0.083843	0.41293	0.650746
C6_00800C	orf19.3644	0.477441	6.56584e-07	3.48401e-06	0.157122	0.231684	0.471131
C2_02490C	orf19.1573	0.477334	3.7662e-15	5.34019e-14	0.0846507	0.320972	0.569952
FAA2-1	orf19.4114	0.477164	5.67351e-08	3.54934e-07	0.0318744	0.796937	0.904803
GPI13	orf19.832	0.476797	4.75272e-10	3.81996e-09	0.161766	0.12994	0.33368
C3_04630W	orf19.5921	0.475923	3.68515e-05	0.000141566	0.0384515	0.805915	0.909128
CHS3	orf19.4937	0.47392	1.55144e-11	1.48972e-10	0.111859	0.252178	0.4944
C1_05690C	orf19.2481	0.473327	0.0911408	0.149669	0.187341	0.451723	0.683556
SAP3	orf19.6001	0.472968	0.000766767	0.00222052	0.334189	0.0723076	0.230464
CAT8	orf19.5097	0.472211	0.00107318	0.00299528	-0.122973	0.530286	0.745605
C1_10350C	orf19.4906	0.47211	5.77145e-08	3.60311e-07	0.229144	0.0552483	0.193228
C2_06090W	orf19.4110	0.471744	5.48057e-06	2.43707e-05	0.250987	0.0763788	0.24013
C2_01540W	orf19.1461	0.471362	1.68427e-06	8.33401e-06	-0.519299	0.000245497	0.00309265
C6_03330C	orf19.5621	0.470914	4.87547e-09	3.45245e-08	0.0749264	0.506777	0.728697
SMI1B	orf19.6972	0.470794	6.78839e-05	0.000246597	0.0980659	0.537538	0.751836
C2_00560W	orf19.2071	0.470429	0.0973205	0.157791	-0.151039	0.560757	0.766443
C1_08840W	orf19.4742	0.470415	0.000134333	0.000458088	0.328881	0.0465837	0.171836
CR_10630W	orf19.7646	0.470397	1.0439e-07	6.25093e-07	-0.565936	1.64326e-05	0.000307612
C1_05740C	orf19.2478	0.470363	0.000280055	0.000897967	0.324944	0.0589362	0.200992
C3_06040W	orf19.7385	0.469308	0.0203078	0.0405751	-0.582486	0.0202498	0.0985272
QDR2	orf19.6992	0.469218	2.17491e-09	1.60831e-08	-0.00253968	0.9814	0.9927
C1_12630C	orf19.6360	0.468744	4.5671e-07	2.48934e-06	-0.148268	0.254601	0.497205
MP65	orf19.1779	0.467846	3.60117e-12	3.73925e-11	0.326762	0.000473299	0.00532452
CR_08330W	orf19.6400	0.467793	1.10906e-06	5.6698e-06	-0.29454	0.0269137	0.118306
HAC1	orf19.2432	0.467445	3.5588e-06	1.64834e-05	-0.123131	0.370132	0.617113
MTG1	orf19.2384	0.466749	3.85802e-12	3.9853e-11	-0.123367	0.19904	0.431157
RAD16	orf19.2969	0.466297	3.77521e-07	2.08035e-06	0.652512	1.94171e-07	6.30688e-06
C6_00250W	orf19.1183	0.466236	3.68189e-15	5.23298e-14	0.113685	0.175389	0.398083
C5_04010C	orf19.3210	0.465888	0.031654	0.0600706	-0.230977	0.372577	0.618971
TRP99	orf19.424	0.46415	0.00100221	0.00281952	0.23837	0.196179	0.427681
DBF4	orf19.5166	0.463284	0.000130119	0.000446266	0.400561	0.0131488	0.0721562
PLB5	orf19.5102	0.463219	1.27633e-08	8.61202e-08	0.406812	0.000292885	0.00354114
CR_06450W	orf19.721	0.462834	1.23925e-07	7.37662e-07	0.0625134	0.606185	0.794973
PGA15	orf19.2878	0.46222	0.000851176	0.00243796	-0.181495	0.332119	0.581007
C3_06630W	orf19.7452	0.461971	0.00143117	0.0038775	0.34968	0.063901	0.21294
LHS1	orf19.5830	0.460136	7.29886e-18	1.34604e-16	-0.105418	0.163355	0.380318
C1_09840C	orf19.4849	0.460058	2.42486e-11	2.28858e-10	-0.0614431	0.527005	0.743242
C2_01930C	orf19.1505	0.459798	3.5943e-11	3.33471e-10	-0.315668	0.00130882	0.0122123
CR_09930W	orf19.7567	0.459309	9.70906e-06	4.16043e-05	0.364076	0.00988373	0.0586871
ALS5	orf19.5736	0.458815	1.56663e-12	1.68489e-11	0.0860177	0.346355	0.597544
ISY1	orf19.6685	0.458506	1.64535e-10	1.4111e-09	-0.319873	0.00209332	0.0175708
ASH1	orf19.5343	0.458308	1.96666e-09	1.46512e-08	-0.201108	0.058732	0.200637
Apr1	orf19.1891	0.458246	1.83266e-08	1.21343e-07	0.177812	0.113437	0.307894
C5_00060C	orf19.5692	0.458007	1.49435e-10	1.29266e-09	-0.0529087	0.597822	0.789692
C1_02800W	orf19.2968	0.457815	0.0480659	0.0861061	0.117411	0.65842	0.831186
AGP2	orf19.4679	0.456886	1.73597e-10	1.4867e-09	0.671954	1.0971e-11	8.2406e-10
UTP8	orf19.5436	0.456572	2.27672e-22	6.08341e-21	0.0234783	0.722913	0.871411
C1_06770W	orf19.6233	0.455961	4.18693e-17	7.17147e-16	0.0433666	0.572099	0.771792
PDI1	orf19.5130	0.455573	4.60939e-09	3.27561e-08	0.0505086	0.638184	0.818159
PRP39	orf19.1492	0.455394	1.48657e-05	6.13822e-05	-0.0592631	0.682671	0.848069
C2_03570C	orf19.862	0.4551	1.21494e-05	5.11499e-05	-0.179433	0.223867	0.461166
C5_03690W	orf19.6681	0.454928	2.04257e-06	9.92718e-06	-0.140522	0.303895	0.552833
C2_06660W	orf19.81	0.454681	4.0428e-08	2.58842e-07	-0.222806	0.0574642	0.197655
BMT6	orf19.5602	0.453075	5.52512e-11	5.03216e-10	0.821189	7.40667e-18	1.27162e-15
POP3	orf19.7657	0.452968	6.24939e-11	5.64134e-10	-0.315816	0.00144978	0.0131996
C5_02320C	orf19.4240	0.452783	3.7399e-05	0.000143486	0.320968	0.030465	0.128376
C5_02360C	orf19.4244	0.452512	0.00332235	0.00827422	-0.0181314	0.928768	0.972155
UTP18	orf19.7154	0.452416	4.47844e-09	3.18632e-08	-0.096867	0.364415	0.611498
BUD23	orf19.1966	0.451243	2.97039e-13	3.38219e-12	-0.219717	0.0125379	0.069709
UTR2	orf19.1671	0.450938	1.37067e-09	1.03784e-08	0.105728	0.306013	0.554701
C4_06590W	orf19.2875	0.450803	9.18968e-09	6.2997e-08	0.0680463	0.533654	0.748536
CR_10390W	orf19.7615	0.450544	2.06957e-05	8.27967e-05	0.250558	0.0819521	0.250994
C1_07950C	orf19.5066	0.450223	1.68648e-07	9.84378e-07	-0.145782	0.221695	0.45921
DCG1	orf19.244	0.449844	0.00138147	0.0037547	0.00123343	0.994689	0.998178
C5_05240C	orf19.4017	0.449708	0.0235471	0.0463085	0.164824	0.495164	0.719749
CR_01260W	orf19.3228	0.449587	8.68268e-07	4.51257e-06	0.425004	0.000679841	0.00717955
CHR1	orf19.3756	0.449169	1.61475e-08	1.08105e-07	-0.104347	0.343269	0.593998
CIP1	orf19.113	0.449091	0.00246779	0.00636206	-0.403807	0.0463375	0.171243
TBF1	orf19.801	0.448803	3.23066e-07	1.80676e-06	-0.0376281	0.75571	0.886952
C3_02040C	orf19.1642	0.447543	2.42154e-07	1.38255e-06	-0.148983	0.212451	0.447152
C2_04520C	orf19.4498	0.447246	9.4891e-06	4.08072e-05	-0.177122	0.213537	0.448398
C2_10150W	orf19.1766	0.447203	0.00947411	0.0205849	-0.131158	0.557537	0.764578
MCM1	orf19.7025	0.446889	3.08191e-08	2.00959e-07	0.362935	0.00111161	0.0107736
C4_07150W	orf19.3088	0.446742	4.98197e-10	3.98293e-09	-0.139747	0.169768	0.390557
C2_07360W	orf19.1900	0.445974	6.83906e-09	4.78098e-08	-0.199404	0.063928	0.21294
C6_00240C	orf19.1182	0.44577	3.33543e-10	2.72824e-09	0.0640778	0.523758	0.741755
C4_02620C	orf19.2737	0.445751	3.94305e-15	5.57779e-14	0.0818588	0.304187	0.552833
UBI4	orf19.6771	0.445672	3.02595e-07	1.70178e-06	-0.105454	0.3772	0.622158
C3_07370W	orf19.6754	0.445281	1.7563e-09	1.31657e-08	-0.12749	0.218168	0.454253
POL93	orf19.6078	0.445049	1.07615e-07	6.43126e-07	0.947818	1.58484e-16	2.44187e-14
CR_05330W	orf19.5288.1	0.444144	3.34016e-06	1.55426e-05	0.665048	2.87245e-07	8.98988e-06
ARO80	orf19.3012	0.44298	2.11556e-07	1.21594e-06	0.0273992	0.817515	0.914114
CR_07600W	orf19.6291	0.442882	2.4362e-07	1.38961e-06	0.142574	0.227121	0.465418
HEM1	orf19.2601	0.442534	3.39243e-11	3.16206e-10	0.0227391	0.806813	0.909408
C5_03730W	orf19.1122	0.442181	0.0984034	0.159247	0.288142	0.208955	0.442429
C2_09880C	orf19.1363	0.441048	0.00553276	0.012968	-0.744726	0.000344147	0.00405486
APN2	orf19.1836	0.440282	6.15787e-07	3.28784e-06	0.151879	0.21257	0.447246
C6_03310W	orf19.5619	0.440008	3.0629e-13	3.48094e-12	-0.182636	0.03357	0.137413
C5_01420W	orf19.4132	0.439903	2.00377e-06	9.77018e-06	0.0529196	0.678847	0.845253
CR_07740W	orf19.2633.1	0.43937	0.0208251	0.0414511	-0.357498	0.138176	0.346102
C2_06120C	orf19.4106	0.439347	6.85135e-08	4.23333e-07	-0.185307	0.112709	0.307179
PHM7	orf19.2170	0.439288	1.22896e-06	6.21926e-06	0.382714	0.00201718	0.0170481
CR_04080C	orf19.491	0.439061	9.12669e-14	1.10075e-12	0.0307444	0.709567	0.863115
CR_04770C	orf19.6315	0.438776	5.04227e-06	2.26563e-05	0.448459	0.000630873	0.00672058
C7_03880C	orf19.7194	0.438764	9.74361e-05	0.000342165	-0.214784	0.159378	0.37557
PHO86	orf19.2199	0.438693	1.05682e-06	5.41655e-06	0.0830739	0.503262	0.726243
C4_00800W	orf19.4161	0.437335	4.11807e-05	0.000156794	0.248462	0.0868347	0.260895
C3_02850C	orf19.276	0.437031	4.60202e-07	2.50447e-06	-0.132222	0.280122	0.528128
C6_04190C	orf19.1075	0.436791	0.000193778	0.000640811	0.44262	0.0048505	0.0344466
NTH1	orf19.7479	0.436293	2.03835e-12	2.17665e-11	0.437959	4.05787e-07	1.20117e-05
RIX7	orf19.4219	0.435313	1.39608e-13	1.65222e-12	0.0147902	0.857912	0.933573
CR_02210W	orf19.3751	0.434822	0.000910141	0.00258713	0.790427	4.78935e-06	0.000103522
C1_12440W	orf19.5220	0.434787	2.7505e-06	1.30205e-05	0.0529248	0.679567	0.845448
CR_05140W	orf19.640	0.434644	5.67594e-05	0.000210381	0.253632	0.0837921	0.255328
C1_11050W	orf19.2310	0.434126	1.23369e-05	5.17943e-05	-0.0617981	0.658401	0.831186
C1_04350C	orf19.5203	0.433876	7.1631e-05	0.000258646	-0.102735	0.493779	0.718257
C1_12140W	orf19.5250	0.433852	0.015653	0.0322833	-0.327871	0.145563	0.356891
C2_09930W	orf19.1359	0.433802	5.02746e-09	3.54755e-08	-0.228804	0.0287718	0.123493
C4_03830W	orf19.5038	0.432673	4.51161e-08	2.87328e-07	-0.114816	0.297651	0.548309
C7_02960C	orf19.5165	0.432288	7.14172e-09	4.9637e-08	-0.000222695	0.998315	0.999812
PST2	orf19.3612	0.431918	0.00276859	0.00701719	0.68801	0.000243384	0.00307572
BOI2	orf19.3230	0.431542	9.553e-05	0.000335807	0.381281	0.0104837	0.0609667
C1_11510C	orf19.1169	0.431015	7.44883e-05	0.000267517	-0.0594632	0.689884	0.851257
C5_02520W	orf19.4264	0.430677	7.0667e-05	0.000255776	-0.265581	0.0765645	0.240157
C5_03530C	orf19.6662	0.430333	1.62645e-07	9.5119e-07	-0.186091	0.106841	0.296267
C6_01040C	orf19.107	0.430259	2.43153e-06	1.16481e-05	-0.19928	0.112272	0.306795
CDC43	orf19.1803	0.429884	6.3549e-07	3.38402e-06	-0.206436	0.0955406	0.278151
FRE7	orf19.6139	0.429532	0.00507404	0.0120288	0.308369	0.118103	0.315274
C4_00210W	orf19.5646	0.429253	7.72431e-07	4.04186e-06	-0.174447	0.156598	0.371641
KTR4	orf19.4475	0.429154	6.49047e-07	3.45011e-06	0.554334	2.66303e-06	6.1311e-05
C2_00410C	orf19.2090	0.428862	6.67852e-08	4.13504e-07	-0.107507	0.328039	0.576805
C2_00790C	orf19.2045	0.42867	5.09794e-10	4.06483e-09	0.207986	0.0304007	0.128195
C3_03110W	orf19.308	0.428539	4.91198e-05	0.000183764	0.38983	0.00637346	0.0422288
C1_11770C	orf19.1139	0.428354	2.48981e-07	1.41482e-06	0.0990663	0.386731	0.631829
OPT5	orf19.5121	0.427899	0.131356	0.202967	0.0710765	0.788281	0.900407
PGA42	orf19.2907	0.427487	0.0658126	0.113339	0.293272	0.267868	0.513763
C7_00210C	orf19.7101	0.42668	9.98411e-11	8.84012e-10	0.00365769	0.968738	0.988756
C7_02860C	orf19.5175	0.426392	5.53956e-13	6.22501e-12	0.0984272	0.234856	0.474529
C1_11020W	orf19.2312	0.424776	1.10514e-08	7.51597e-08	-0.167999	0.109915	0.302556
HCH1	orf19.3396	0.423959	0.00423018	0.01023	-0.137067	0.475697	0.705237
CR_02700W	orf19.2829	0.423795	8.57184e-07	4.46568e-06	-0.0123319	0.918033	0.968274
C1_06320W	orf19.177	0.423753	0.00248699	0.00640333	0.425923	0.0201687	0.0983718
C5_02590C	orf19.4273	0.423597	0.00293591	0.00740071	-0.0362086	0.845661	0.927892
C4_07220C	orf19.3080	0.423422	1.0292e-05	4.38523e-05	0.195782	0.135867	0.342461
C3_00230C	orf19.5446	0.423394	0.13188	0.203507	0.542298	0.0335481	0.137413
CR_00660W	orf19.7463	0.423259	0.000242768	0.000788503	-0.209344	0.198658	0.430641
C5_04850W	orf19.3971	0.42274	0.00182931	0.00482785	0.274785	0.127706	0.330484
C1_06380C	orf19.6273	0.422653	3.63832e-08	2.352e-07	-0.146811	0.183573	0.409066
HGT18	orf19.2425	0.422337	1.07962e-05	4.5841e-05	0.234312	0.0764117	0.24013
PMT4	orf19.4109	0.421764	2.13496e-10	1.80019e-09	0.33042	0.000346595	0.00406776
KIP2	orf19.1747	0.42171	0.00111869	0.00311224	0.44042	0.0100903	0.0595021
C6_03540W	orf19.5720	0.421253	2.63372e-05	0.000103693	-0.11598	0.402982	0.644535
CR_08830W	orf19.7279.1	0.42076	0.131362	0.202967	0.195697	0.428067	0.663123
C1_10250C	orf19.4895	0.420741	8.13082e-07	4.24696e-06	-0.67187	4.48089e-08	1.61232e-06
C5_02010C	orf19.3170	0.420478	1.2987e-08	8.74334e-08	-0.133617	0.194834	0.425901
MCD4	orf19.5244	0.419885	1.86658e-07	1.08111e-06	0.201211	0.0722525	0.230449
MSH2	orf19.3093	0.418212	1.30062e-05	5.44519e-05	0.392637	0.00268366	0.0214728
CR_08310C	orf19.6398	0.418144	0.118661	0.18685	0.77611	0.00540748	0.0373489
C3_07930C	orf19.6188	0.417815	0.00473848	0.0113181	-0.0820906	0.675093	0.842924
C3_04540C	orf19.5910	0.416264	1.06948e-07	6.39775e-07	0.303887	0.00513015	0.0357623
C2_06760C	orf19.2227	0.416225	1.4663e-05	6.06286e-05	0.109632	0.410523	0.649153
C1_12720C	orf19.6350	0.415861	0.0525623	0.093382	-0.0882964	0.730358	0.874149
OYE32	orf19.3131	0.415831	0.00103965	0.00291258	-0.362766	0.0321869	0.133664
C1_01160C	orf19.3304	0.415226	2.51381e-14	3.25712e-13	-0.18033	0.0199294	0.0977596
INO2	orf19.7539	0.415063	0.000981195	0.00276686	0.212853	0.207368	0.440465
C1_06910C	orf19.6220	0.414546	1.00196e-11	9.95669e-11	-0.166272	0.0532466	0.188322
ATO10	orf19.3263	0.414082	2.49375e-06	1.19082e-05	0.706066	3.3884e-09	1.74025e-07
IMP4	orf19.603	0.413783	3.5978e-12	3.73925e-11	-0.0803254	0.336334	0.586515
RNR3	orf19.5845	0.4134	2.89254e-06	1.36285e-05	0.0139925	0.909743	0.963116
C4_02720C	orf19.2726	0.413375	1.47386e-06	7.37175e-06	0.426718	0.000297281	0.00358707
C1_02090C	orf19.3666	0.413158	7.34158e-06	3.20767e-05	-0.0398884	0.754407	0.886391
CR_07910C	orf19.607	0.413153	1.28763e-07	7.63437e-07	-0.196232	0.0731443	0.232061
CR_00310C	orf19.7502	0.41216	1.84672e-06	9.06327e-06	1.10345	8.24548e-21	1.83508e-18
CR_04110W	orf19.494	0.411802	6.74647e-07	3.57355e-06	-0.0338919	0.767081	0.89197
PGA32	orf19.6784	0.411718	0.000737728	0.00214365	0.369249	0.0234432	0.107224
C4_05230C	orf19.6862	0.411151	3.65823e-05	0.000140622	-0.107824	0.427864	0.66298
SSF1	orf19.6589	0.410735	3.78106e-06	1.74457e-05	-0.20435	0.0946099	0.276513
C6_02690C	orf19.5541	0.410484	3.13812e-06	1.46706e-05	0.225408	0.0622669	0.209029
C1_02240W	orf19.3681	0.41042	9.5118e-11	8.44681e-10	0.154946	0.0801463	0.24858
HGT4	orf19.5962	0.410046	0.00203831	0.00533493	-0.0840158	0.637315	0.817597
C1_08830C	orf19.4741	0.409701	0.00339123	0.00843529	0.283014	0.126258	0.328008
C4_05200C	orf19.6859	0.409616	0.0947556	0.154592	-0.263969	0.332128	0.581007
PPT1	orf19.1673	0.409587	4.27589e-07	2.34122e-06	-0.251828	0.0258533	0.114547
C5_03520W	orf19.6661	0.408855	0.145662	0.221757	0.0169538	0.945919	0.97815
C5_01560C	orf19.4150	0.408345	2.00029e-10	1.69377e-09	-0.149705	0.0995757	0.284522
C3_03070W	orf19.304	0.407552	3.08234e-05	0.000119953	0.290158	0.0297009	0.126397
PTC2	orf19.2538	0.40746	1.74978e-09	1.31332e-08	0.229492	0.014719	0.0782023
CR_01790C	orf19.2579	0.407262	3.03252e-06	1.42323e-05	-0.29849	0.0173386	0.0881454
STN1	orf19.3631	0.407217	0.000657823	0.0019358	-0.54944	0.00138199	0.0127173
IFD6	orf19.1048	0.406815	0.0111745	0.0238315	1.62796	1.95056e-16	2.93023e-14
CR_07160C	orf19.733	0.406744	0.000278615	0.000893829	0.397894	0.00836237	0.0519106
C5_03710C	orf19.1124	0.406502	0.000427875	0.00131917	-0.0193046	0.90383	0.960409
PGA18	orf19.301	0.405981	1.191e-12	1.29247e-11	0.206201	0.0103674	0.0607594
SCH9	orf19.829	0.405598	1.26212e-05	5.29509e-05	0.102666	0.42041	0.657021
HBR3	orf19.6955	0.405161	2.07678e-06	1.0069e-05	-0.19588	0.0956987	0.278207
POP4	orf19.5567	0.404827	4.28862e-09	3.06214e-08	-0.379438	0.000126201	0.00178854
TPO5	orf19.151	0.404736	2.63937e-07	1.49275e-06	0.0626229	0.568333	0.770385
C1_04460C	orf19.6838	0.404467	0.00603125	0.0140108	0.646619	0.000667545	0.00707457
C1_10440W	orf19.985	0.402635	1.41556e-05	5.86113e-05	0.0782822	0.537924	0.751892
TOS1	orf19.1690	0.402081	7.72472e-07	4.04186e-06	0.323196	0.00392473	0.0292965
C3_01150C	orf19.158	0.401502	2.55307e-10	2.12297e-09	-0.120503	0.18052	0.405967
FGR41	orf19.4910	0.401411	3.07685e-11	2.87236e-10	-0.371146	1.24122e-05	0.000242942
C4_01130C	orf19.4677	0.401371	9.25147e-08	5.58994e-07	-0.012462	0.907352	0.961616
C3_05060W	orf19.5976	0.401346	0.000316516	0.00100523	-0.0332648	0.8273	0.920115
SEC62	orf19.3031	0.401274	0.000136714	0.000465415	0.0517288	0.717078	0.868209
C2_04300C	orf19.1592	0.401017	6.59844e-08	4.09389e-07	0.223504	0.0311222	0.130055
CR_03200C	orf19.2404	0.4009	2.17704e-07	1.25009e-06	-0.108271	0.314548	0.563897
GCY1	orf19.6757	0.400601	8.52476e-05	0.000302543	0.648478	2.58933e-06	5.98434e-05
RLI1	orf19.3034	0.400383	7.36149e-13	8.1958e-12	0.0792534	0.310043	0.558697
C6_04240W	orf19.1082	0.400185	1.76239e-05	7.17366e-05	-0.276289	0.0344755	0.14026
ERV29	orf19.4579	0.400106	0.000440186	0.0013487	0.143625	0.348166	0.598984
C7_03800W	orf19.7202	0.40003	2.34027e-05	9.30536e-05	0.107542	0.407858	0.647604
CFL11	orf19.701	0.399567	0.158796	0.238313	-0.0255562	0.92137	0.969522
C7_00240W	orf19.7098	0.399538	4.12662e-05	0.00015702	-0.0268053	0.842121	0.927184
RER2	orf19.4028	0.399482	5.11338e-10	4.07174e-09	-0.182299	0.0459025	0.170424
C5_04860C	orf19.3972	0.399129	0.00207619	0.00542225	0.391049	0.0227901	0.105749
MPS1	orf19.7293	0.398844	0.000988186	0.00278527	0.388475	0.0162378	0.0837536
C1_13320C	orf19.4959	0.39861	3.03784e-09	2.2084e-08	0.459713	8.40748e-07	2.30687e-05
C4_00170W	orf19.5642	0.398502	0.000496504	0.0015068	0.612963	6.49848e-05	0.000997085
DPB2	orf19.7564	0.398453	0.000346957	0.00109267	0.212562	0.157044	0.372359
CR_08110W	orf19.6371	0.398411	1.93751e-05	7.80196e-05	-0.279083	0.0332218	0.136826
HSX11	orf19.4592	0.398373	0.00319886	0.00798984	0.567426	0.00137937	0.0127126
C2_08320C	orf19.1351	0.397771	0.000253961	0.000820426	0.156826	0.288311	0.537197
CR_02550C	orf19.168	0.397474	6.52856e-08	4.05472e-07	-0.0967152	0.345442	0.596482
DIP2	orf19.5106	0.396408	1.59307e-07	9.33481e-07	-0.0517445	0.621389	0.805073
C1_07660W	orf19.2778	0.396369	0.000914036	0.00259697	0.0920668	0.570107	0.770822
RHO2	orf19.2204.2	0.395549	3.05627e-05	0.000119159	0.239142	0.0668633	0.218925
C1_06440C	orf19.6266	0.39536	1.56512e-05	6.43718e-05	-0.0300664	0.81126	0.910679
C3_07240W	orf19.6777	0.394916	0.0277691	0.0535261	-0.726135	0.00223692	0.0185658
PMR1	orf19.7089	0.394876	1.46401e-10	1.27191e-09	0.138604	0.107631	0.297632
C1_02370C	orf19.3694	0.39456	0.00459413	0.0109996	0.273385	0.133782	0.339783
CR_05130C	orf19.641	0.394203	6.50855e-08	4.04648e-07	0.177912	0.0811612	0.25023
GIT2	orf19.1978	0.393319	0.000146971	0.000498359	0.336441	0.0167517	0.0855234
BIO32	orf19.3567	0.393195	0.00510177	0.0120898	-0.00480378	0.979792	0.991674
SLY41	orf19.4199	0.392988	5.76895e-08	3.60311e-07	0.298375	0.00304471	0.0238847
C2_06990W	orf19.2253	0.391744	0.00831303	0.0184967	0.123861	0.528271	0.744171
HGC1	orf19.6028	0.391623	0.000514322	0.0015546	0.156965	0.308516	0.557414
UTP13	orf19.4268	0.391596	3.19557e-10	2.62815e-09	-0.0636829	0.464551	0.694573
NOC4	orf19.1902	0.391342	2.14616e-11	2.03192e-10	-0.2378	0.00386232	0.0289954
C2_05860C	orf19.5210	0.390955	0.00663578	0.0152036	1.05734	8.33313e-09	3.94282e-07
C6_02150C	orf19.3455	0.390839	1.77748e-05	7.23017e-05	-0.204229	0.110898	0.304008
ENG1	orf19.3066	0.39051	9.05511e-13	9.97058e-12	-0.19728	0.0104751	0.0609667
C4_01220C	orf19.4668	0.390479	0.0395295	0.072654	0.413484	0.0756205	0.238532
C2_10740C	orf19.5356	0.390465	7.22296e-11	6.48126e-10	-0.168555	0.0449888	0.167807
CR_09800C	orf19.7552	0.389884	3.55507e-06	1.64789e-05	-0.12487	0.281125	0.529721
SAS2	orf19.2087	0.389664	4.08338e-09	2.92254e-08	-0.0410226	0.663201	0.83434
DAC1	orf19.2157	0.388113	0.000929837	0.00263688	-0.308665	0.0528003	0.187295
DPM1	orf19.5073	0.387522	0.00229427	0.0059479	-0.131715	0.434802	0.666851
C5_03430W	orf19.2638	0.387201	0.0106192	0.0227684	-0.532716	0.0100561	0.0594757
C1_06530C	orf19.6260	0.387015	4.04984e-06	1.85294e-05	0.314398	0.00652178	0.0429956
RDH54	orf19.5367	0.386971	1.12146e-06	5.72346e-06	0.0532428	0.630735	0.812905
C4_04810C	orf19.3798	0.386875	3.09706e-12	3.22695e-11	-0.114148	0.145396	0.356891
C2_02410W	orf19.1564	0.386544	1.81966e-05	7.37182e-05	0.406014	0.00100955	0.0100106
C2_04280W	orf19.792	0.386126	0.0627785	0.108705	0.590003	0.0167013	0.0853471
CR_04730W	orf19.6318	0.385361	0.0711945	0.120774	0.000237839	0.999245	1
PGA55	orf19.207	0.384991	1.75105e-07	1.01812e-06	-0.052766	0.611402	0.798792
CHS7	orf19.2444	0.384955	0.00123036	0.00338842	0.251614	0.114615	0.310161
KRR1	orf6.6554	0.384869	1.82517e-07	1.05814e-06	-0.155973	0.128252	0.331041
FYV5	orf19.4143	0.384298	1.21661e-06	6.16899e-06	-0.440656	9.9966e-05	0.00145096
C3_06350W	orf19.7420	0.384021	1.03251e-08	7.03791e-08	0.0985454	0.294948	0.545
C3_04700W	orf19.5930	0.383793	8.62846e-08	5.25575e-07	0.0591325	0.556056	0.764578
CR_09990W	orf19.7574	0.383129	1.8182e-05	7.3709e-05	-0.00674695	0.956344	0.983346
C1_02450C	orf19.2934	0.383008	2.23447e-06	1.07728e-05	-0.172176	0.125631	0.327229
THI13	orf19.7324	0.382961	0.000178538	0.000595136	-0.156148	0.271073	0.517614
ROB1	orf19.4998	0.382698	3.19151e-05	0.000123789	-0.00556147	0.964762	0.98727
C4_05330C	orf19.1791	0.382628	9.87942e-08	5.93951e-07	-0.0991436	0.32142	0.570412
THG1	orf19.7063	0.382291	2.06182e-07	1.18846e-06	-0.186971	0.0723725	0.230464
ROT1	orf19.6029	0.382269	1.7307e-06	8.53567e-06	0.313093	0.00465283	0.0332844
C2_10090C	orf19.1772	0.381722	0.00648347	0.0149001	-0.0398372	0.828364	0.920115
CNH1	orf19.367	0.381682	1.43684e-06	7.19515e-06	0.197555	0.0708553	0.227684
C5_02370C	orf19.4245	0.381147	1.64297e-05	6.72399e-05	0.10508	0.388874	0.633608
SLD5	orf19.7631	0.381035	0.000102393	0.000358109	0.171362	0.205569	0.438599
AXL2	orf19.5292	0.380673	6.50775e-05	0.000237551	0.384501	0.0031154	0.0243542
C6_02230W	orf19.3463	0.380563	6.80976e-06	2.98834e-05	-0.0169941	0.884033	0.949227
C5_02640W	orf19.4280	0.38028	6.86573e-05	0.000249256	0.403009	0.00199896	0.0169658
C1_07850C	orf19.5056	0.380276	0.00113321	0.00314682	0.250105	0.112327	0.306807
UTP9	orf19.6710	0.379957	3.51816e-07	1.95147e-06	-0.0722835	0.484505	0.712354
C2_05670C	orf19.6879	0.378852	0.000111992	0.00038874	0.0320035	0.811617	0.910909
C3_07130W	orf19.6787	0.378589	0.0844939	0.140209	0.221376	0.385782	0.630964
RAD3	orf19.7119	0.378342	1.36126e-10	1.19125e-09	-0.0187479	0.820661	0.915757
C3_00890C	orf19.6166	0.377946	3.59909e-06	1.66444e-05	0.262302	0.0201083	0.098295
C3_06420C	orf19.7427	0.37754	3.4259e-05	0.000132453	0.239787	0.054831	0.192116
C1_07010W	orf19.6205	0.377522	0.000130375	0.000446637	0.254081	0.0600592	0.20403
C1_05360C	orf19.429	0.377297	8.8445e-09	6.08538e-08	-0.167302	0.0693678	0.224344
C3_06490W	orf19.7437	0.376265	0.00407722	0.00989594	0.204894	0.237367	0.476835
MNR2	orf19.5667	0.375891	5.47744e-07	2.95075e-06	0.103004	0.322063	0.571046
C4_06220C	orf19.2916	0.375515	0.185617	0.272245	0.308341	0.246937	0.489126
BMT4	orf19.5612	0.375503	0.000179647	0.000598027	-0.321807	0.0191883	0.094899
FGR37	orf19.3413	0.375057	0.128338	0.199115	0.221583	0.275751	0.523633
FGR12	orf19.5479	0.375034	0.121999	0.190905	-0.00538837	0.978237	0.991269
DED1	orf19.7392	0.37421	8.68437e-07	4.51257e-06	0.448283	1.99478e-05	0.000361044
C1_02500W	orf19.2939	0.3739	7.40958e-07	3.90073e-06	-0.190484	0.0784452	0.244871
NGG1	orf19.3023	0.373731	7.54117e-07	3.95615e-06	-0.0290469	0.782683	0.897718
CR_04680C	orf19.1736	0.373576	5.09927e-05	0.000189943	0.491294	9.2638e-05	0.00135771
C3_02670W	orf19.259	0.373207	2.52249e-05	9.97054e-05	-0.252764	0.0416787	0.160235
SCW11	orf19.3893	0.372548	6.83646e-09	4.78098e-08	-0.344257	0.000127157	0.00179785
SMC1	orf19.4367	0.372307	0.000998876	0.00281276	0.228438	0.133403	0.339239
C1_09330W	orf19.4793	0.371418	8.71151e-11	7.77057e-10	-0.142285	0.0825039	0.252427
C2_06630C	orf19.36.1	0.371144	0.100509	0.16213	0.422395	0.104158	0.292118
C2_09660W	orf19.1388	0.370992	1.09242e-05	4.63486e-05	-0.0537204	0.644243	0.821462
FGR50	orf19.3884	0.370734	2.34013e-05	9.30536e-05	-0.08838	0.467633	0.697791
C4_04250W	orf19.1424	0.370709	0.000342369	0.00107992	0.261343	0.0646139	0.21486
CR_09940W	orf19.7568	0.369934	0.0522654	0.092882	-0.333871	0.166802	0.386248
PMS1	orf19.1605	0.369517	0.00249586	0.00642067	0.0784808	0.631258	0.813125
CR_00460C	orf19.7488	0.369436	1.11744e-06	5.70778e-06	-0.0916392	0.38635	0.631503
GYP5	orf19.5340	0.369264	1.29696e-11	1.26776e-10	0.0977154	0.204139	0.437316
DOT6	orf19.2545	0.369237	1.84069e-08	1.21741e-07	-0.138073	0.134424	0.340681
PMT1	orf19.5171	0.36834	1.88017e-07	1.08688e-06	0.0230927	0.814126	0.912192
CSM3	orf19.4105	0.368259	0.000378463	0.00117892	0.0695071	0.622196	0.805602
C1_13370W	orf19.4963	0.3679	1.21401e-10	1.06705e-09	-0.18047	0.0276166	0.120493
C5_03880C	orf19.1106	0.367298	0.0552507	0.0972101	0.586816	0.0118724	0.0668613
SYS1	orf19.7128	0.366893	1.34884e-05	5.6236e-05	-0.0305513	0.795071	0.904673
C3_05080W	orf19.5978	0.366255	0.0193291	0.0388521	0.0940654	0.646232	0.823411
CDS1	orf19.1279	0.366011	2.10761e-07	1.21253e-06	0.226939	0.0207784	0.100126
C1_04120C	orf19.1045	0.365914	4.82272e-05	0.000180875	-0.457491	0.00027745	0.00340244
CR_00670C	orf19.7460	0.365887	1.03253e-07	6.18899e-07	-0.274448	0.00567643	0.038761
YMX6	orf19.5713	0.365851	7.26956e-08	4.48252e-07	0.0714534	0.457367	0.688629
MNT1	orf19.1665	0.365803	2.57277e-06	1.22369e-05	0.095459	0.374574	0.620401
CCW14	orf19.1969	0.365382	2.03689e-08	1.34421e-07	-0.259704	0.00486289	0.0344589
RPS27A	orf19.413.1	0.36532	0.000476735	0.0014512	0.112272	0.434165	0.666318
C3_00660W	orf19.5391	0.365015	1.22124e-09	9.32918e-09	-0.0762169	0.370856	0.617437
C5_03810C	orf19.1113	0.364382	0.000196417	0.000648823	-0.670842	1.6295e-06	3.9966e-05
CR_03980W	orf19.480	0.364194	2.46063e-07	1.40088e-06	0.258714	0.0085362	0.0527174
SNM1	orf19.1927	0.364095	3.57003e-06	1.65227e-05	-0.115732	0.295658	0.546145
EDC3	orf19.6858	0.36407	1.32481e-07	7.84703e-07	0.0546474	0.571311	0.771636
HAK1	orf19.6249	0.363974	0.0159147	0.0327332	-1.71095	5.35954e-18	9.47219e-16
GSC1	orf19.2929	0.363962	2.97682e-10	2.45833e-09	0.226051	0.00511343	0.0356871
SMP3	orf19.5792	0.363558	6.97067e-05	0.00025276	0.0267082	0.832797	0.922084
CR_09810W	orf19.7553	0.363352	0.00321725	0.00803243	0.291594	0.0770038	0.240872
C1_09610W	orf19.4824	0.362972	3.11883e-06	1.45918e-05	0.570996	9.95915e-08	3.38105e-06
CLN3	orf19.1960	0.362634	2.81075e-06	1.32848e-05	0.51676	1.28127e-06	3.2262e-05
KRE5	orf19.290	0.362411	2.01432e-09	1.49878e-08	-0.11376	0.184614	0.410869
CR_06840W	orf19.1849	0.362178	6.2963e-06	2.77721e-05	-0.018011	0.871286	0.941761
C2_09310C	orf19.4092	0.361889	0.000125523	0.000431717	-0.130237	0.319044	0.568208
SAS10	orf19.2717	0.360971	5.58299e-05	0.000207191	-0.0580521	0.636742	0.817211
SUN41	orf19.3642	0.360891	1.99777e-05	8.01777e-05	0.399357	0.000593418	0.00636758
C1_03260W	orf19.3019	0.360808	4.43781e-05	0.000167274	-0.127445	0.301033	0.550681
IRR1	orf19.7232	0.36065	4.98066e-05	0.000186102	0.210659	0.0844415	0.256526
PBS2	orf19.7388	0.360627	1.16361e-07	6.947e-07	0.138964	0.142214	0.35124
C3_04350C	orf19.5879	0.360267	0.00847792	0.0188078	-0.190392	0.304868	0.553345
C2_04570W	orf19.4492	0.360138	1.40513e-05	5.82195e-05	-0.022929	0.840943	0.926517
C4_00860C	orf19.4706	0.360023	0.000417026	0.0012877	0.619304	6.19742e-06	0.000131591
ERF1	orf19.3541	0.359589	7.5931e-08	4.66766e-07	0.0752246	0.418734	0.655383
C3_06260C	orf19.7406	0.359341	2.39933e-08	1.57476e-07	-0.120135	0.192075	0.422467
CEM1	orf19.5977	0.358965	7.02063e-07	3.70896e-06	-0.0402825	0.693344	0.853227
DLD1	orf19.5805	0.358937	7.87441e-06	3.4305e-05	-0.0479813	0.667433	0.837151
FMP45	orf19.6489	0.358547	0.0678027	0.116035	-0.258048	0.289883	0.53929
C2_09500W	orf19.1404	0.358474	6.47734e-10	5.09709e-09	-0.16034	0.0505362	0.181511
CDC46	orf19.5487	0.358165	2.38425e-06	1.14536e-05	0.189312	0.0721311	0.230449
C4_02740W	orf19.2724	0.357978	0.00310529	0.00777876	-0.335256	0.0383765	0.151315
SLK19	orf19.6763	0.357331	1.53056e-06	7.63533e-06	0.270868	0.00846154	0.0523639
PRN4	orf19.2461	0.357305	1.16414e-06	5.92114e-06	-0.155487	0.130892	0.335407
RRP8	orf19.3630	0.356963	0.000384007	0.00119433	-0.148621	0.277647	0.525309
SMC5	orf19.2417	0.356641	0.000879104	0.00250958	0.167029	0.24961	0.491289
C1_14050C	orf19.7213	0.356523	1.63727e-05	6.70523e-05	0.143902	0.20885	0.442362
SSN8	orf19.7355	0.356341	5.98875e-05	0.00022021	0.178273	0.146718	0.35813
C5_03630C	orf19.6675	0.356182	7.16544e-06	3.13527e-05	-0.203398	0.0692875	0.224205
C2_08330W	orf19.1350	0.355933	0.000413827	0.00127914	-0.324591	0.0219063	0.103463
C2_08400C	orf19.1433.1	0.355205	0.179832	0.264792	0.367512	0.10585	0.294499
LTV1	orf19.7650	0.355205	4.0188e-06	1.84154e-05	-0.100642	0.346033	0.597332
BUD5	orf19.1842	0.354493	0.000628077	0.00186377	0.358317	0.0107877	0.0622106
PDS5	orf19.2216	0.354452	0.00031713	0.00100665	0.368531	0.00593757	0.0400586
CR_03000C	orf19.2863	0.354428	1.87577e-07	1.08538e-06	0.0777503	0.417385	0.654334
ALS3	orf19.1816	0.354162	2.60652e-07	1.47834e-06	0.01902	0.843764	0.927519
RXT3	orf19.3568	0.353778	0.000244282	0.000792564	0.634168	1.28318e-06	3.2262e-05
C1_07860W	orf19.5057	0.353579	0.058483	0.102269	0.503687	0.0282944	0.122229
C6_00630W	orf19.4195	0.353489	0.0247384	0.0483981	0.0838811	0.682844	0.848069
C5_03470C	orf19.6654	0.352967	6.55263e-05	0.000238754	-0.103745	0.397644	0.639915
ICL1	orf19.6844	0.352266	0.00377945	0.00928569	0.129517	0.431551	0.665603
OXR1	orf19.243	0.35211	4.09005e-06	1.86992e-05	0.215217	0.0440412	0.165299
BCR1	orf19.723	0.351597	5.14852e-05	0.000191659	0.234287	0.0500399	0.180486
C3_02390W	orf19.1606	0.35149	0.00186403	0.00491084	0.0139995	0.92709	0.97159
MLH3	orf19.7257	0.35113	4.98357e-06	2.24261e-05	-0.0630838	0.556856	0.764578
MPH1	orf19.2919	0.351121	0.00225294	0.00585844	0.0759925	0.623204	0.80638
WHI3	orf19.6494	0.350929	8.4152e-05	0.000298831	0.0871949	0.479462	0.707884
C5_01040W	orf19.1968	0.350767	0.0100319	0.0216716	-0.0704736	0.700153	0.857566
C3_06880W	orf19.6813	0.350694	0.0030059	0.00755495	-0.288462	0.080966	0.249884
KIP4	orf19.5265	0.35025	0.000718765	0.00209564	0.60051	1.71824e-05	0.00031769
GPA2	orf19.1621	0.35024	2.1638e-09	1.60206e-08	0.196291	0.0169091	0.0862536
RPA12	orf19.2287	0.350081	0.00796415	0.017806	-0.0443677	0.799234	0.906011
GRF10	orf19.4000	0.350033	0.000578614	0.00172894	0.051152	0.71182	0.864943
CR_06580W	orf19.693	0.349956	0.200106	0.28954	-0.118112	0.611576	0.798792
TRK1	orf19.600	0.349746	1.38954e-06	6.97905e-06	0.167212	0.0974923	0.281488
C7_00220W	orf19.7102	0.349378	0.000131256	0.000448471	0.19422	0.122915	0.322672
C4_04380C	orf19.1409.2	0.349169	0.0008565	0.00244854	0.15519	0.276985	0.524552
GLY1	orf19.986	0.348061	0.000522758	0.00157614	0.225624	0.0978619	0.28182
C2_06850W	orf19.2237.1	0.347846	1.20468e-05	5.07536e-05	-0.143234	0.198435	0.430468
C5_04080C	orf19.1281	0.347683	3.16404e-05	0.000122803	-0.224897	0.0543146	0.191144
C4_06670W	orf19.3142	0.347422	0.000174086	0.000581124	0.0771252	0.551246	0.761305
C4_01090C	orf19.4680	0.346898	0.00309628	0.00775942	-0.0500935	0.757373	0.887665
NMD3	orf19.706	0.34646	2.07269e-09	1.5384e-08	-0.0562468	0.487209	0.714058
C6_00690W	orf19.3660	0.346133	0.000486757	0.00147797	-0.184035	0.177925	0.402013
C3_01520C	orf19.1697	0.345534	1.18206e-06	6.0072e-06	-0.117494	0.234635	0.474529
C3_02870C	orf19.278	0.345383	0.0131978	0.0277335	0.54509	0.00266676	0.0213661
C1_08240C	orf19.5103	0.345124	0.000646184	0.00190528	0.926421	9.32369e-12	7.0919e-10
C6_02530C	orf19.5522	0.344733	7.89468e-05	0.000281511	-0.052219	0.66553	0.835564
C1_06800W	orf19.6230	0.344559	1.30397e-06	6.57124e-06	-0.204681	0.0406704	0.157772
PUT3	orf19.6203	0.344378	3.95984e-06	1.81591e-05	-0.0228658	0.825892	0.919204
C4_04800W	orf19.3799	0.344099	2.19962e-06	1.06218e-05	0.435625	1.49479e-05	0.000285149
FMO2	orf19.857	0.34389	0.0022115	0.00575564	-0.236021	0.137664	0.345117
HOL1	orf19.2991	0.343093	5.02105e-05	0.000187262	0.0906447	0.444009	0.675627
VID21	orf19.3077	0.342833	1.95816e-06	9.5711e-06	-0.0956613	0.341074	0.591661
C2_10140W	orf19.1767	0.342385	0.000145646	0.000494145	-0.0267889	0.83385	0.922084
C2_07760W	orf19.2204	0.342325	0.000105579	0.000367966	-0.116908	0.34491	0.595907
AUR1	orf19.1945	0.341812	1.00361e-06	5.15699e-06	0.163752	0.0925227	0.272465
ECM17	orf19.4099	0.341763	0.00238408	0.00616742	0.0789787	0.601728	0.792413
MSH3	orf19.3608	0.341697	0.000191586	0.000635309	0.0480708	0.703678	0.85984
C2_07620W	orf19.1863	0.340985	0.174876	0.25889	0.384319	0.160764	0.37715
C5_03920C	orf19.3220	0.340857	1.70373e-07	9.93483e-07	-0.0497423	0.588021	0.782798
CR_08350W	orf19.6403	0.340561	1.73664e-07	1.01071e-06	-0.0903579	0.322729	0.571921
C1_05400C	orf19.425	0.340299	0.000197792	0.000652648	-0.315071	0.0141899	0.0761312
NOP15	orf19.7050	0.34028	7.20278e-05	0.000259922	-0.104795	0.374735	0.620497
C6_04550C	orf19.2149	0.340205	2.7401e-07	1.54536e-06	-0.00291978	0.975068	0.990201
C1_02470W	orf19.2936	0.339621	0.0055862	0.0130831	0.213255	0.195424	0.426718
CR_07030C	orf19.2362	0.339159	2.21709e-05	8.85069e-05	-0.124273	0.263814	0.508581
C3_07910W	orf19.6185	0.339053	0.0083584	0.0185838	0.166159	0.332317	0.581168
ZCF22	orf19.4251	0.33875	0.00490098	0.0116831	-0.15685	0.346244	0.597524
CR_00910W	orf19.3264.1	0.338414	1.00584e-05	4.30707e-05	0.232486	0.0281383	0.121818
ELP3	orf19.7387	0.338362	8.14538e-13	9.03506e-12	-0.337545	5.72944e-07	1.6527e-05
C6_02900C	orf19.5566	0.338009	5.94535e-07	3.18569e-06	-0.283596	0.0032135	0.0248839
C1_11430W	orf19.660	0.337714	0.0028664	0.00725592	0.24921	0.102108	0.288331
C6_03240W	orf19.5611	0.337627	0.232712	0.328959	-0.164236	0.536987	0.751601
C4_05610C	orf19.1246	0.337606	1.12912e-05	4.77377e-05	0.0967372	0.363224	0.610875
ESS1	orf19.5196	0.337264	4.26158e-05	0.000161746	-0.020801	0.855054	0.932659
C3_07100C	orf19.6790	0.337157	4.25287e-05	0.000161518	0.157219	0.171905	0.393297
CR_00090C	orf19.7531	0.337053	0.0104993	0.0225354	-0.425035	0.0151494	0.0795742
C4_02770C	orf19.2721	0.336549	7.02569e-06	3.07636e-05	-0.011711	0.911377	0.963997
ROA1	orf19.4531	0.336532	0.0309725	0.0590195	0.629676	0.00164372	0.0144614
C4_00100C	orf19.5633	0.336517	1.50331e-05	6.19883e-05	-0.0395784	0.714631	0.866818
CFL5	orf19.1930	0.335752	0.207553	0.29859	0.70106	0.0118461	0.0668204
PRS5	orf19.2193	0.33575	1.31189e-09	9.98123e-09	-0.0385647	0.619802	0.803436
PTK2	orf19.3415	0.335663	8.05824e-06	3.50551e-05	-0.0848862	0.416596	0.654171
C5_02350C	orf19.4243	0.335445	0.00730679	0.0165518	0.117174	0.485924	0.713414
C1_01750W	orf19.4550	0.335321	0.000943255	0.00266864	0.66743	1.12699e-06	2.9665e-05
SLN1	orf19.3256	0.335201	4.29289e-05	0.000162729	0.138486	0.221029	0.458303
POX1	orf19.5723	0.334855	4.554e-06	2.06475e-05	0.10598	0.300559	0.550681
CYS3	orf19.6402	0.333927	9.08752e-09	6.23678e-08	-0.0700803	0.388008	0.632883
C7_04320W	orf19.7130	0.333223	0.0207508	0.0413229	0.347763	0.0653013	0.216196
RFX1	orf19.3865	0.333044	0.000331742	0.00105081	0.217294	0.0884676	0.264742
VAC7	orf19.1409	0.333014	5.58096e-06	2.47988e-05	0.251843	0.0135125	0.0735343
SUL2	orf19.2738	0.332843	0.00146849	0.00396611	-0.412225	0.00554911	0.0380212
YBL053	orf19.4136	0.332744	0.00439167	0.0105653	0.282934	0.0707542	0.227603
CR_03760W	orf19.4375	0.331885	9.08221e-07	4.70709e-06	0.128696	0.172004	0.393297
CR_09110C	orf19.7307	0.331537	0.00790635	0.0177097	0.380489	0.0218043	0.103086
C4_02600C	orf19.2739	0.331329	0.00128016	0.00350951	0.0112534	0.935982	0.975282
C7_03400C	orf19.1335	0.331171	1.63138e-06	8.11909e-06	-0.0208323	0.828622	0.920115
FAD3	orf19.4933	0.33117	0.00205867	0.00538119	0.440024	0.00242141	0.0198607
C1_09790C	orf19.4844	0.330608	3.00113e-05	0.000117237	-0.156302	0.156051	0.370929
C1_02770W	orf19.2965.1	0.329781	3.71854e-07	2.05477e-06	-0.0252591	0.782616	0.897718
PNG2	orf19.6877	0.32884	6.94433e-05	0.000251957	0.276974	0.0149619	0.078796
RIA1	orf19.4451	0.328587	1.71589e-09	1.28949e-08	-0.211537	0.00593979	0.0400586
C1_10500W	orf19.993	0.328489	0.00113086	0.00314174	0.546816	6.3543e-05	0.000981568
PGA27	orf19.2044	0.327225	0.00218883	0.00569912	-0.277051	0.0650211	0.215744
C6_02090C	orf19.3501	0.327213	0.0113637	0.024192	0.151234	0.376996	0.622158
C1_12820C	orf19.6340	0.326111	3.08261e-05	0.000119953	0.028224	0.795435	0.90473
C6_00230W	orf19.1181	0.325562	0.000173764	0.000580371	0.138304	0.253508	0.496063
CR_02270C	orf19.3742	0.324993	0.000368014	0.00114935	0.18224	0.151263	0.364889
C4_00190W	orf19.5644	0.324543	0.00863377	0.0190972	0.0700777	0.677372	0.844559
C3_01100W	orf19.2512	0.324488	2.26204e-05	9.02416e-05	0.20262	0.0579552	0.198661
C1_02960C	orf19.2987	0.324461	6.78846e-08	4.19879e-07	0.134844	0.109988	0.302619
C4_06360C	orf19.2899	0.324311	0.0942299	0.153859	0.0911735	0.703727	0.85984
C6_02430W	orf19.5510	0.324245	0.000223375	0.000732241	-0.00385647	0.974532	0.990201
C1_05970W	orf19.2449	0.324104	0.236911	0.333804	-0.0735187	0.755549	0.886952
C2_05510C	orf19.3581	0.323824	9.53353e-06	4.09689e-05	-0.138462	0.179438	0.40429
C2_00650W	orf19.2063	0.32367	9.69153e-07	5.00097e-06	0.239362	0.00961344	0.0575944
C3_00300W	orf19.5439	0.323381	2.86353e-06	1.35024e-05	-0.0902956	0.352834	0.603198
C7_03830C	orf19.7199	0.323266	0.00164156	0.00437266	0.339938	0.0146908	0.0781407
MUB1	orf19.7412	0.322835	0.000243449	0.000790291	0.0369853	0.760342	0.88889
PGA22	orf19.3738	0.322137	0.255324	0.354587	-0.0549139	0.830822	0.921109
SEC18	orf19.4993	0.322119	4.35988e-07	2.38071e-06	0.0167411	0.851344	0.931379
CR_10800C	orf19.7670	0.322086	8.61137e-06	3.72457e-05	0.144536	0.150511	0.363765
C3_06530W	orf19.7442	0.321638	0.00261722	0.00670706	-0.738475	9.19503e-07	2.5115e-05
CRC1	orf19.2599	0.321518	0.00614404	0.0142288	0.229233	0.14481	0.356332
MKK2	orf19.6889	0.321209	2.10861e-09	1.56313e-08	-0.0559303	0.461911	0.692002
C2_05960C	orf19.5216	0.321144	0.000677977	0.00199218	-0.360794	0.00618194	0.0413667
DBP8	orf19.6652	0.320908	1.62965e-08	1.08861e-07	-0.205998	0.0103145	0.0605866
C5_01310W	orf19.1938	0.320447	0.000242	0.000787284	-0.0245879	0.841213	0.926645
JIP5	orf19.4746	0.320276	5.84595e-05	0.000215884	-0.159257	0.148712	0.3612
C5_02310C	orf19.4239	0.31971	0.000895728	0.00254898	-0.2253	0.0967199	0.279957
ABP1	orf19.2699	0.3197	1.00756e-05	4.31135e-05	-0.245149	0.0148364	0.0786172
CR_04270C	orf19.515	0.319533	0.000258458	0.000834504	-0.412721	0.00111752	0.0108022
CR_10170C	orf19.7593	0.319424	3.16969e-08	2.06236e-07	-0.123206	0.133873	0.339859
C1_11250W	orf19.676	0.319042	0.00123602	0.00339779	0.251102	0.0621073	0.208742
FGR42	orf19.3209	0.318392	0.227034	0.321689	-0.00453428	0.986917	0.99453
C3_01560W	orf19.1687	0.318175	0.000131006	0.000448015	-0.0409661	0.720856	0.870771
C1_01180C	orf19.3306	0.318119	0.0740352	0.124888	-0.0423555	0.850672	0.93109
UBA2	orf19.5074	0.318059	9.33164e-09	6.38973e-08	-0.0153848	0.843785	0.927519
C2_06440C	orf19.22	0.317978	0.0054803	0.0128651	-0.29349	0.0579913	0.198672
C1_10170W	orf19.4886	0.317525	0.263132	0.363583	0.091568	0.72711	0.872968
C2_06780C	orf19.2229	0.317414	9.26744e-05	0.000326779	-0.129358	0.258547	0.50068
C4_00290C	orf19.5655	0.317318	0.079676	0.133096	-0.208134	0.366075	0.613084
SGE1	orf19.1942	0.31678	1.18565e-06	6.02038e-06	0.00392954	0.966117	0.987481
C2_08170W	orf19.2168	0.316732	0.135448	0.208101	-0.0197299	0.938111	0.976538
C5_04290C	orf19.3914	0.316713	2.63648e-06	1.25004e-05	0.263335	0.00496954	0.0350082
C3_01230C	orf19.1728	0.316553	0.237206	0.334055	-0.233979	0.396507	0.639236
C3_03620C	orf19.6957	0.316481	0.25312	0.352178	0.0655185	0.786466	0.899653
C3_04370C	orf19.5884	0.316269	1.95702e-09	1.45975e-08	-0.0476959	0.522204	0.741125
CR_06310W	orf19.3885	0.315933	0.218558	0.311662	0.133256	0.628894	0.811887
RPA34	orf19.4896	0.315819	3.00501e-05	0.000117291	-0.127877	0.223443	0.460766
C3_07800C	orf19.6175	0.315747	4.38434e-06	1.99384e-05	-0.0791837	0.410863	0.649191
C3_00510W	orf19.5412	0.31567	4.0937e-05	0.000155965	-0.260784	0.0188956	0.0936827
TRM1	orf19.3265	0.315534	9.57559e-06	4.10616e-05	-0.377875	0.000155111	0.00211026
PHO87	orf19.2454	0.315451	0.00173431	0.00459324	-0.125339	0.359818	0.608718
C1_06250W	orf19.1825	0.315419	0.0195592	0.0392884	0.166375	0.349894	0.600374
SFL1	orf19.454	0.315377	0.00292059	0.00736828	0.122609	0.392757	0.636152
C1_02390W	orf19.2926	0.315351	0.00200592	0.00525471	0.0398978	0.774681	0.895204
C4_07000W	orf19.3109	0.315325	0.258738	0.358582	-0.0923424	0.733935	0.875043
IFF5	orf19.2879	0.314685	0.000169571	0.000566996	0.0898965	0.440378	0.672635
CR_03540W	orf19.4398	0.314258	0.000410037	0.00126808	0.0624788	0.611985	0.798918
C1_07490C	orf19.2796	0.314215	0.000603236	0.00179537	0.219944	0.0798406	0.247839
CR_09410W	orf19.7337	0.313981	0.000509677	0.00154134	0.294237	0.017891	0.0900394
RRP42	orf19.5039	0.313961	5.13626e-06	2.30442e-05	-0.12303	0.205614	0.438599
C2_02570W	orf19.1582	0.313911	0.0130341	0.0274468	0.416019	0.0131066	0.0719903
C2_04100W	orf19.811	0.313704	1.38889e-05	5.7666e-05	-0.204996	0.0477193	0.175058
C6_00760W	orf19.3649	0.313027	6.20949e-05	0.000227492	0.132972	0.21924	0.456002
C4_03140C	orf19.2676	0.31273	2.10347e-07	1.21131e-06	-0.198148	0.0210617	0.101006
ALK6	orf19.6574	0.312658	0.239826	0.337035	0.746714	0.00733351	0.0468799
RRP15	orf19.563	0.312368	7.11589e-05	0.000257096	-0.173599	0.111187	0.30466
C5_02440C	orf19.4252	0.312298	3.32055e-07	1.85531e-06	-0.143901	0.101282	0.287299
NMD5	orf19.4188	0.312161	1.64994e-06	8.19113e-06	-0.0272573	0.764573	0.890867
YKE2	orf19.6601.1	0.311982	0.00276824	0.00701719	0.0369167	0.794224	0.904053
GAP6	orf19.6659	0.311907	0.00437457	0.0105284	0.01614	0.912961	0.965162
C4_04190C	orf19.1430	0.311807	0.003192	0.00797603	-0.211826	0.156414	0.3715
PIL1	orf19.778	0.311025	0.000348387	0.00109602	0.332719	0.00529531	0.0367855
C3_04870W	orf19.5954	0.310699	0.273577	0.375256	-0.0373718	0.886411	0.949455
C5_05460C	orf19.4046	0.310594	0.00182325	0.00481396	-0.0548692	0.688641	0.850824
GRR1	orf19.3944	0.310423	4.11882e-07	2.25934e-06	0.378581	9.31273e-06	0.000189696
HET1	orf19.6327	0.309965	0.13548	0.208101	-0.0387565	0.875169	0.944315
BUD22	orf19.3287	0.309727	0.000105408	0.000367584	-0.269281	0.0151044	0.0794071
CR_06330C	orf19.3887	0.309299	2.32e-06	1.11672e-05	0.0734804	0.423899	0.659649
KTI12	orf19.2385	0.309174	3.30584e-06	1.54068e-05	-0.114638	0.220559	0.457486
C1_13330C	orf19.4960	0.308697	3.05526e-06	1.43278e-05	0.319605	0.000513139	0.00564756
C5_03210C	orf19.2657	0.308614	0.0519054	0.092324	0.372392	0.0667558	0.218925
C3_04740C	orf19.5934	0.30857	0.00627793	0.0144942	0.00945508	0.950582	0.979958
ABC1	orf19.3331	0.308264	1.57526e-08	1.0558e-07	-0.215089	0.0050983	0.0356644
C3_00210C	orf19.5449	0.308219	0.158447	0.237849	0.301493	0.23754	0.476905
KEX2	orf19.4755	0.308217	6.60952e-06	2.90654e-05	-0.0194404	0.839028	0.925256
C3_05110W	orf19.5984	0.308131	0.000377893	0.00117776	-0.110143	0.362399	0.610875
C3_01690W	orf19.1675	0.308016	4.67194e-07	2.53728e-06	0.135943	0.114174	0.309319
DPM2	orf19.1203.1	0.307242	0.025963	0.0504123	0.00576902	0.974579	0.990201
C5_02220C	orf19.4229	0.307035	0.001253	0.00343973	-0.0666137	0.619383	0.803339
C7_04150W	orf19.7159	0.306985	7.52173e-06	3.284e-05	-0.424458	1.51853e-05	0.000287851
DCC1	orf19.7083	0.30687	8.97151e-05	0.000317648	-0.0514477	0.642629	0.82056
CDC3	orf19.1055	0.306757	6.28674e-07	3.35367e-06	0.034025	0.692784	0.853037
AYR1	orf19.6167	0.306267	0.00210015	0.00548007	0.210994	0.120052	0.318215
C2_09510C	orf19.1403	0.305861	3.42278e-08	2.21505e-07	-0.00369161	0.96225	0.98638
DSE1	orf19.3629	0.305779	0.000144374	0.000490384	-0.184639	0.0976239	0.281488
C7_04340C	orf19.7127.1	0.305526	0.0208923	0.0415497	0.238436	0.173454	0.394955
NIT2	orf19.7279	0.305437	0.000324579	0.0010292	0.179167	0.12786	0.330742
CR_07480W	orf19.6117	0.305295	0.00790604	0.0177097	0.61577	6.33887e-05	0.000981568
C2_01800W	orf19.1490.1	0.305277	0.0660912	0.113591	0.0390502	0.856114	0.9328
C3_02030W	orf19.1643	0.30466	0.00621633	0.0143686	-0.160191	0.28625	0.534796
C6_04140C	orf19.4553	0.304602	0.000272497	0.000875134	0.644823	1.77937e-08	7.22449e-07
MMS22	orf19.7413	0.304442	0.0310968	0.0592188	0.3683	0.0458337	0.170324
PGA38	orf19.2758	0.304349	2.55516e-07	1.45058e-06	-0.356798	1.59022e-05	0.000300492
TEN1	orf19.3255	0.304189	0.0345424	0.0645764	0.0301749	0.874919	0.944315
PHR3	orf19.377	0.304167	0.000430768	0.00132615	0.000136257	0.999089	1
C4_04980W	orf19.3782	0.303691	9.39176e-05	0.000330775	-0.183779	0.0975442	0.281488
EST1	orf19.4045	0.30368	1.50132e-09	1.13107e-08	0.0432865	0.540189	0.753255
CDC37	orf19.5531	0.303339	2.42142e-05	9.60896e-05	0.0813778	0.41568	0.653697
C5_00380W	orf19.952	0.302861	0.0100849	0.0217781	0.279845	0.0763805	0.24013
TLO4	orf19.7276.1	0.302459	1.41695e-05	5.86284e-05	-0.179625	0.0697609	0.225144
LEU5	orf19.2117	0.302214	9.87055e-07	5.08063e-06	0.0412535	0.635865	0.816435
PGA63	orf19.6217	0.301729	5.10871e-06	2.29377e-05	0.0917046	0.319141	0.568213
PIF1	orf19.6133	0.301359	0.000223736	0.000733025	0.0861872	0.444767	0.676134
BMS1	orf19.2504	0.301038	0.000124427	0.000428441	-0.133238	0.219312	0.456002
C2_04120C	orf19.809	0.300952	0.000955715	0.00270007	-0.0367472	0.768529	0.892785
C5_01430C	orf19.4133	0.300809	4.39235e-05	0.000165664	-0.217385	0.0356032	0.143295
RPO41	orf19.6041	0.300548	0.00137409	0.00373972	0.0385927	0.763635	0.890834
C4_04460C	orf19.3840	0.300282	0.000188385	0.000626077	0.223528	0.0440304	0.165299
C1_10970W	orf19.2319	0.299837	0.000130932	0.000448015	-0.13994	0.196968	0.428303
NIP7	orf19.3478	0.299667	0.00833451	0.0185376	0.00431395	0.977478	0.991031
C2_01190C	orf19.2006	0.299086	0.00440495	0.0105888	0.182148	0.203993	0.437303
IRS4	orf19.6953	0.299073	2.62054e-05	0.000103242	-0.118108	0.236075	0.475554
ZNC1	orf19.3187	0.298939	3.54373e-07	1.96359e-06	0.0161789	0.845638	0.927892
C2_09360W	orf19.4097	0.298806	0.000228792	0.000747725	-0.376291	0.000958455	0.00955117
FOX2	orf19.1288	0.29867	0.0127381	0.0268719	0.919427	7.25585e-09	3.51616e-07
MRV1	orf19.4691	0.298552	0.131745	0.203403	0.192284	0.426385	0.661712
BGL2	orf19.4565	0.298347	5.70339e-05	0.000211268	0.520101	3.87216e-07	1.1576e-05
ESC4	orf19.1445	0.297601	0.0249159	0.048682	0.337116	0.0540338	0.190433
ANP1	orf19.3622	0.297226	2.60192e-06	1.2356e-05	-0.0340493	0.70333	0.859705
PEX3	orf19.4426	0.296967	0.000448865	0.00137262	0.226802	0.0523155	0.185908
C2_02110C	orf19.1527	0.296703	0.00304677	0.00764809	-0.294456	0.037587	0.149083
C2_01140C	orf19.2010	0.296533	0.243993	0.341772	-0.0450927	0.829675	0.920686
C5_01730W	orf19.3202	0.296219	0.0207261	0.0412873	0.0130473	0.939145	0.976672
C4_00460C	orf19.5675	0.296083	4.73424e-07	2.56879e-06	0.150045	0.0684758	0.22222
C5_02330W	orf19.4241	0.295875	0.00047482	0.00144684	0.254974	0.0289711	0.124017
MTG2	orf19.6653	0.29566	2.03783e-06	9.91216e-06	-0.170528	0.0520279	0.185573
CAS5	orf19.4670	0.295621	0.000885295	0.00252366	0.0898943	0.461765	0.691957
TRY2	orf19.4062	0.295231	8.42832e-06	3.65065e-05	-0.197954	0.0350321	0.141756
NIK1	orf19.5181	0.294821	5.15749e-06	2.31049e-05	0.154111	0.0874398	0.262449
FIG1	orf19.138	0.29478	0.220863	0.314428	0.13896	0.606545	0.795271
C1_03990W	orf19.4474	0.294548	0.00190817	0.00502272	-0.182884	0.164685	0.382673
C3_00160C	orf19.5457	0.294379	5.68953e-09	3.9913e-08	0.0406061	0.56992	0.770822
C5_03010W	orf19.4326	0.293619	0.00107309	0.00299528	-0.0274071	0.825091	0.918653
TSR2	orf19.2998	0.293446	1.32726e-07	7.85385e-07	-0.103957	0.186358	0.413676
C4_04440W	orf19.3843	0.293363	3.33123e-08	2.15812e-07	-0.0332667	0.657454	0.830552
CR_09610C	orf19.6601	0.293315	0.00435616	0.0104883	0.0427124	0.761981	0.889767
SOG2	orf19.4448	0.29312	6.98922e-06	3.06262e-05	-0.0264144	0.772416	0.893323
LRO1	orf19.6018	0.293016	7.01572e-05	0.000254087	0.131937	0.197569	0.429054
FCY21	orf19.1357	0.292771	4.88902e-05	0.000183019	-0.108732	0.276885	0.524528
PHO100	orf19.4424	0.292745	0.262103	0.362662	-0.302945	0.271536	0.518317
C2_02170W	orf19.1533	0.2926	5.25816e-06	2.34685e-05	-0.0159804	0.858955	0.934347
FAL1	orf19.2488	0.292269	2.99695e-05	0.00011715	-0.146032	0.136146	0.342985
C5_02780W	orf19.4301	0.29209	0.0260135	0.0504657	0.503496	0.00362864	0.0274616
EFH1	orf19.5498	0.292065	0.10099	0.162732	-0.063124	0.77869	0.896978
MNN15	orf19.6996	0.291975	0.00112708	0.00313269	0.275887	0.0249712	0.111895
CR_02890C	orf19.2847	0.291761	1.80599e-05	7.33128e-05	-0.0691865	0.467992	0.698155
CR_09520C	orf19.6610	0.291725	0.00122205	0.00337171	0.221462	0.0735962	0.233126
C3_06110C	orf19.7393	0.29165	6.8173e-06	2.98947e-05	-0.10642	0.242323	0.483208
C1_03920C	orf19.4466	0.291481	0.00117066	0.00324632	0.0383452	0.760195	0.88889
HCA4	orf19.2712	0.291382	0.000522622	0.00157614	-0.163286	0.158231	0.374176
C4_01930C	orf19.4600	0.290365	0.00123006	0.00338842	-0.6618	1.76654e-07	5.8325e-06
C4_02420C	orf19.2761	0.288774	0.00892778	0.0196131	0.156163	0.297018	0.547816
C5_04910W	orf19.3978	0.288747	9.88992e-05	0.000346897	-0.30233	0.00354352	0.0270216
GZF3	orf19.2842	0.28874	0.0134472	0.0281786	-0.0975576	0.533621	0.748536
GTT11	orf19.6947	0.288626	1.36931e-06	6.88896e-06	-0.0189365	0.822966	0.917543
HNM3	orf19.2587	0.288602	0.0143993	0.0299857	-0.0460957	0.777269	0.89687
RIM2	orf19.4499	0.28851	0.000117004	0.000404967	0.0934013	0.369398	0.616529
C3_01770C	orf19.1668	0.288441	0.00292921	0.00738692	0.291384	0.0276016	0.120493
C1_07790C	orf19.5049	0.288377	0.000651403	0.00191784	-0.49428	2.58625e-05	0.000449239
IFF11	orf19.5399	0.288346	0.140654	0.215113	1.87409	8.65971e-17	1.36937e-14
C1_09130W	orf19.4771	0.287959	0.000813687	0.00234286	0.423584	0.000329852	0.00392221
NSA1	orf19.2185	0.287918	7.66317e-05	0.000274559	-0.14494	0.151977	0.365665
RDI1	orf19.5968	0.287445	0.000440369	0.0013487	-0.128045	0.257047	0.499384
OPT8	orf19.5770	0.287297	2.02458e-06	9.86366e-06	-0.145013	0.094087	0.275589
C2_05750W	orf19.6886	0.287247	0.00700152	0.0159022	-0.0369568	0.797674	0.904894
C3_04450C	orf19.5896	0.287137	0.179234	0.264107	0.180492	0.476429	0.705873
CR_09390C	orf19.7336	0.286564	0.301956	0.404943	0.265926	0.279831	0.527946
CR_06100C	orf19.3863	0.285669	0.0987587	0.15965	-0.134277	0.549031	0.759995
C1_13490C	orf19.4981	0.28564	0.000128626	0.000441941	-0.306476	0.00447966	0.0322761
C4_05040W	orf19.3774.1	0.285516	0.0372275	0.0688651	0.0612257	0.738797	0.877349
C6_00850W	orf19.86	0.285149	0.0119367	0.0253044	0.0413403	0.786699	0.899748
C6_02970C	orf19.5575	0.285053	0.00366858	0.00904286	0.180681	0.178774	0.403096
C7_01210C	orf19.6903	0.284622	4.22183e-06	1.92431e-05	-0.194962	0.0252153	0.112653
C2_08180C	orf19.2167	0.284035	0.00884385	0.0194688	-0.0406168	0.781686	0.897718
GCS1	orf19.5059	0.282947	0.00132378	0.0036126	-0.145483	0.229802	0.468629
C2_06890C	orf19.2244	0.282867	0.0157626	0.0324536	-0.549715	0.000513158	0.00564756
FGR28	orf19.1596	0.282658	0.0022795	0.00591215	-0.165227	0.208176	0.441868
SPC2	orf19.4181	0.280901	0.237522	0.334422	0.125373	0.637956	0.818071
CR_03360W	orf19.2386	0.280771	0.000277751	0.000891532	-0.221867	0.0387572	0.152316
ADH4	orf19.271	0.280746	0.292583	0.394632	-0.0330938	0.883368	0.949051
CDC7	orf19.3561	0.280673	0.000499511	0.00151364	-0.0563803	0.614709	0.800396
RNR1	orf19.5779	0.28031	0.00851671	0.0188869	0.668387	3.41758e-06	7.63428e-05
FTH2	orf19.3227	0.280202	0.00194368	0.00510504	0.0226591	0.856001	0.9328
C1_04530C	orf19.6847	0.279777	2.28441e-05	9.10733e-05	-0.246044	0.00835887	0.0519106
C6_01020W	orf19.104	0.27954	0.0415859	0.0759	-0.145736	0.432632	0.66579
MOB2	orf19.6044	0.279376	2.08968e-06	1.01234e-05	0.0135272	0.87081	0.941761
CR_06980W	orf19.2367	0.279225	0.00227572	0.00590488	-0.0486673	0.706843	0.861021
OP4	orf19.4934	0.27866	0.307669	0.410864	0.305781	0.200827	0.433396
IFF3	orf19.4361	0.278448	0.0110617	0.0236246	0.136545	0.35658	0.606607
GCN2	orf19.6913	0.277827	0.000353475	0.00111029	0.0847528	0.434293	0.666318
C4_07020C	orf19.3107	0.277812	0.32252	0.426453	-0.110639	0.683309	0.84811
C7_02360W	orf19.6475	0.277692	0.296369	0.398665	0.48865	0.0789042	0.245921
URK1	orf19.5864	0.277359	1.44191e-07	8.49048e-07	-0.255806	0.000672201	0.00711136
ARV1	orf19.5931	0.277286	0.0143762	0.0299479	-0.205998	0.193861	0.424685
FAA2-3	orf19.7156	0.277223	0.000880025	0.00251102	0.106897	0.359208	0.608537
OGG1	orf19.7190	0.276941	0.00433685	0.0104601	-0.0778335	0.560834	0.766443
C5_05350W	orf19.4030	0.276692	0.000638303	0.00189038	0.289706	0.00951768	0.057249
TRM12	orf19.7369	0.276562	4.99989e-05	0.000186588	-0.0264586	0.785372	0.899515
DNA2	orf19.1192	0.276254	0.00516243	0.0122143	0.139375	0.301113	0.550681
C3_02060W	orf19.1641	0.276243	0.0638388	0.110319	-0.267564	0.182376	0.408096
CDC54	orf19.3761	0.276171	0.0403308	0.0739234	0.288069	0.104055	0.292044
C1_09390W	orf19.4801	0.275967	0.000727342	0.0021145	-0.509619	1.11701e-05	0.000221521
C1_07650W	orf19.2779	0.275819	0.137008	0.210233	0.70927	0.00170596	0.014987
C6_01890C	orf19.3393	0.275647	3.33275e-05	0.000129184	-0.0643122	0.487498	0.714308
C1_01900C	orf19.4533	0.275625	1.22446e-05	5.14787e-05	0.0313543	0.723676	0.871806
C1_07080W	orf19.6196	0.274957	0.02951	0.0565194	0.123087	0.468157	0.698227
C2_05910W	orf19.5213	0.274189	0.000297996	0.000950929	0.0746404	0.479106	0.707802
C3_07760C	orf19.6709	0.273786	0.0343259	0.0642888	0.0694535	0.691126	0.851769
FOX3	orf19.1704	0.273767	0.00604363	0.0140341	0.596414	9.92799e-06	0.000200192
C3_04310C	orf19.5874	0.273472	0.263966	0.364568	-0.0794318	0.770217	0.89308
GDS1	orf19.1963	0.273441	0.00888175	0.019545	0.418117	0.00311296	0.0243542
OYE22	orf19.3234	0.273386	0.0232416	0.0457675	0.108827	0.505188	0.727626
RIT1	orf19.6727	0.27265	0.000222947	0.000731237	-0.0354045	0.732702	0.874422
C1_13720W	orf19.5009	0.272213	0.000345711	0.00108932	-0.124619	0.237947	0.477404
C5_01900C	orf19.3181.1	0.272192	0.0104261	0.0224024	-0.337456	0.0232018	0.106618
C6_00560W	orf19.4203	0.271969	4.54911e-05	0.000171254	0.248965	0.00734801	0.0469226
C1_10850W	orf19.2332	0.271948	0.337387	0.44249	0.291634	0.278184	0.525949
C3_06640W	orf19.7453	0.271794	0.0182226	0.0369249	0.392379	0.0110044	0.063157
C2_00690W	orf19.2059	0.271636	0.00706562	0.0160349	0.233796	0.0895254	0.265969
C1_11900C	orf19.5277	0.271519	0.0014469	0.00391309	-0.0601151	0.611023	0.798703
GDA1	orf19.7394	0.271145	0.00376864	0.00926669	0.275842	0.0309574	0.130055
VRG4	orf19.1232	0.271121	0.00351019	0.00869519	0.313929	0.0133844	0.0730487
C7_01880C	orf19.6532	0.271117	0.00012049	0.000416313	-0.733967	2.65516e-12	2.24716e-10
CR_01570W	orf19.2544	0.270823	0.00130412	0.00356704	-0.0432364	0.712209	0.865094
C4_02880C	orf19.2708	0.270561	6.1297e-06	2.7077e-05	-0.222482	0.00902434	0.055109
HFL1	orf19.3063	0.270001	2.43973e-05	9.66887e-05	-0.00785705	0.930869	0.973137
MET3	orf19.5025	0.269827	0.0290943	0.0558121	-0.148518	0.367307	0.61412
RGS2	orf19.695	0.269808	0.130472	0.201801	0.628243	0.00443252	0.0321301
IPK1	orf19.1439	0.269082	0.000109324	0.000380135	-0.191326	0.0520371	0.185573
C2_05350C	orf19.3565	0.269045	0.00930116	0.0202971	-0.0526791	0.714071	0.866489
SGT2	orf19.5823	0.268557	0.00377388	0.00927578	-0.177821	0.161053	0.37715
C4_06440C	orf19.2890	0.268461	0.0388145	0.0714711	0.196823	0.253792	0.496269
C6_03180C	orf19.5605	0.268445	0.000122992	0.000424228	0.0307573	0.751968	0.8855
CR_02420W	orf19.3724	0.268114	0.000312464	0.000992882	-0.0964936	0.351282	0.602242
GCA2	orf19.999	0.267897	0.0792228	0.13256	0.0884887	0.655819	0.830344
FRE10	orf19.1415	0.267741	0.056961	0.0999852	0.745852	4.91151e-05	0.000778774
C6_01680C	orf19.3418	0.267707	0.0928597	0.152035	-0.155659	0.457997	0.689267
C1_09710C	orf19.4835	0.267223	0.000643867	0.00190124	-0.192508	0.0758731	0.238953
DUR35	orf19.5915	0.267146	0.315545	0.41894	-0.309442	0.261241	0.504434
C2_09610W	orf19.1393	0.26643	4.36484e-05	0.000164989	-0.258702	0.00556834	0.0381095
C1_08150C	orf19.5092	0.266411	0.0621581	0.107792	0.232461	0.216956	0.452719
CR_07750C	orf19.3704	0.266055	6.32708e-05	0.000231377	-0.139833	0.132439	0.337891
PWP2	orf19.3276	0.266012	2.33514e-06	1.12311e-05	-0.0783679	0.321244	0.570268
C1_03830C	orf19.1026	0.265808	3.7582e-07	2.07287e-06	-0.125669	0.0905716	0.268101
SEF1	orf19.3753	0.265612	0.00435034	0.0104827	0.302452	0.0175352	0.0886944
REP1	orf19.7521	0.265332	0.0124024	0.0262454	0.0130738	0.928271	0.971943
C3_02760C	orf19.267	0.265153	0.00149146	0.00401733	-0.019611	0.864962	0.937849
ITR1	orf19.3526	0.26469	0.0103504	0.0222635	0.934361	1.20365e-11	8.92931e-10
LKH1	orf19.992	0.264363	3.06318e-06	1.43537e-05	-0.0221399	0.780322	0.89718
IFF9	orf19.465	0.264206	0.00010567	0.000368069	0.00164515	0.986207	0.994277
C4_05400C	orf19.1797	0.264147	0.000631045	0.00186981	-0.570577	2.83503e-07	8.91922e-06
CIC1	orf19.124	0.264109	0.000532773	0.00160232	-0.247367	0.0195093	0.0960915
MET1	orf19.5811	0.26395	0.000852121	0.0024395	-0.621245	1.92615e-08	7.66507e-07
CR_08500W	orf19.6418	0.263576	3.40441e-07	1.89337e-06	-0.0942032	0.195775	0.427319
ALR1	orf19.1607	0.263541	0.000130124	0.000446266	-0.239569	0.0125743	0.0697683
C2_00230W	orf19.2110	0.263334	7.93854e-05	0.00028274	0.128937	0.169279	0.38973
CR_01490C	orf19.2533.1	0.263074	0.00362271	0.00895179	0.212545	0.0862996	0.259677
PLB4.5	orf19.1442	0.263047	0.00572261	0.0133661	0.641036	7.27022e-07	2.02253e-05
PWP1	orf19.4640	0.262726	5.71813e-06	2.53521e-05	0.00234658	0.976899	0.990916
KAR5	orf19.103	0.262652	0.0550371	0.0969762	-0.012836	0.944453	0.977455
STT3	orf19.1478	0.26249	0.00270712	0.00689627	0.0715364	0.551865	0.761984
C7_04060W	orf19.7173	0.261928	0.0829403	0.137897	-0.268176	0.178509	0.402801
DUS4	orf19.966	0.261788	0.000309697	0.00098461	-0.10374	0.307361	0.556224
RAD52	orf19.4208	0.261438	0.000696769	0.00203744	0.0498407	0.641897	0.820276
C6_04300W	orf19.1087	0.261187	0.00881582	0.0194355	0.0397885	0.771164	0.893221
ZDS1	orf19.3823	0.260673	0.00193455	0.00508326	0.239135	0.0387309	0.152313
C3_07770C	orf19.6170	0.260285	0.000541601	0.00162724	-0.0543663	0.606731	0.795275
SPF1	orf19.30	0.259836	0.000270637	0.000870556	0.199649	0.0437283	0.164737
CRK1	orf19.3523	0.259824	0.00287944	0.00727972	0.369439	0.00200398	0.0169691
C2_08450W	orf19.3635	0.259776	0.00526986	0.0124391	0.53718	2.25895e-05	0.000399236
RSR1	orf19.2614	0.259719	0.00388029	0.00949002	0.333556	0.00676891	0.0441633
C6_00110C	orf19.6326	0.259643	0.00121991	0.00336875	0.0160641	0.885347	0.949236
C1_09310C	orf19.4791	0.259584	0.0377929	0.0698466	-0.0932061	0.587241	0.782077
ZCF17	orf19.3305	0.259512	4.37942e-05	0.00016528	-0.0174113	0.845785	0.927892
CR_01810C	orf19.2581	0.259321	0.0132481	0.0278202	-0.227132	0.124835	0.325719
C5_00040C	orf19.5693	0.259095	1.691e-06	8.35358e-06	0.116535	0.124739	0.325611
C1_13950C	orf19.5033	0.259094	0.155714	0.23439	-0.055268	0.809102	0.909886
CR_07250C	orf19.6143	0.25882	0.0711527	0.120737	-0.157324	0.412708	0.650738
C4_06450W	orf19.2889	0.258414	0.00619758	0.0143362	0.0199896	0.878802	0.947154
RCN1	orf19.123	0.257814	0.00514699	0.0121874	-0.110966	0.394199	0.637102
TTR1	orf19.6059	0.257778	0.0893072	0.146979	0.0450536	0.817975	0.914288
RAT1	orf19.4681	0.257607	0.000193138	0.000639045	-0.0547238	0.56944	0.770822
C5_04390C	orf19.3925	0.257545	0.265351	0.366313	0.059452	0.750008	0.884207
UGA2	orf19.4543	0.256701	0.00490749	0.0116893	-0.143651	0.255768	0.498187
CR_01700C	orf19.2563	0.256622	0.000192148	0.00063682	-0.244975	0.0112519	0.0644543
PRP13	orf19.4379	0.256431	0.000333681	0.00105584	0.0895565	0.369466	0.616529
C6_03950C	orf19.5772	0.256172	0.00536978	0.0126551	-0.455143	0.000345218	0.00405952
CR_08190W	orf19.6379	0.255927	0.00411785	0.0099865	-0.0229142	0.854626	0.932362
RRP6	orf19.58	0.255921	0.000696213	0.0020368	-0.0918518	0.379835	0.624296
C1_04150C	orf19.1049	0.255207	0.134878	0.207494	0.227745	0.290723	0.539528
HYS2	orf19.3960	0.25503	0.00117521	0.00325744	0.151886	0.162401	0.37902
RAD6	orf19.7195	0.254457	0.0328462	0.0619918	0.0409822	0.797418	0.904803
C3_02900W	orf19.281	0.254218	0.00680315	0.0155279	0.267864	0.0377915	0.149696
C3_02990C	orf19.295	0.254218	0.00680315	0.0155279	0.267864	0.0377915	0.149696
C3_01570W	orf19.1686	0.254054	0.00064502	0.00190371	-0.375191	0.000476721	0.00534444
RHO3	orf19.3534	0.253715	0.0192984	0.0388163	0.0852579	0.560798	0.766443
UTP4	orf19.1633	0.253693	0.00118675	0.00328791	-0.07545	0.485669	0.713367
TRY3	orf19.1971	0.253539	0.000130381	0.000446637	0.057314	0.535299	0.749967
C2_09780C	orf19.1372	0.253482	0.0200968	0.040207	-0.0803745	0.585595	0.78075
C3_02350W	orf19.1609	0.253445	0.00199309	0.00522338	-0.00603602	0.957413	0.983772
PRP3	orf19.910	0.252898	0.00174861	0.00462705	-0.114642	0.308905	0.55742
C4_00810C	orf19.4160	0.252694	0.0116908	0.0248446	-0.214703	0.117683	0.314711
TRM2	orf19.3327	0.252665	0.00123339	0.00339403	-0.116215	0.284412	0.533232
C3_05800W	orf19.7361	0.252562	0.00640131	0.0147507	-0.0807813	0.525988	0.74316
C7_03270W	orf19.5126	0.252492	0.0111734	0.0238315	0.0139995	0.917609	0.968032
C2_07060W	orf19.2261	0.252326	0.00393114	0.00958784	0.84636	1.32959e-12	1.17492e-10
C2_01650W	orf19.1476	0.252068	0.229921	0.325306	0.212777	0.395787	0.638808
C5_03170C	orf19.4349	0.251792	0.0446808	0.0807397	0.336995	0.0430413	0.162971
SNU114	orf19.144	0.251763	0.00891761	0.0196024	-0.228797	0.0832284	0.25439
CR_09580C	CA3844	0.251573	0.00810936	0.0180904	0.0191365	0.883146	0.949051
C4_04140W	orf19.5295	0.251416	0.0441036	0.079961	-0.0925325	0.589041	0.783086
C4_03170W	orf19.2673	0.251129	0.00263664	0.00674245	0.314211	0.00628979	0.0418553
PSF2	orf19.57	0.251007	0.000703952	0.00205744	0.503215	7.77188e-07	2.14226e-05
SUR7	orf19.3414	0.250934	0.00124139	0.00340942	0.314154	0.00340796	0.0260872
OMA1	orf19.3827	0.25077	0.00777309	0.0174633	-0.24774	0.057128	0.197226
UBP1	orf19.7367	0.250623	0.00179657	0.00474978	-0.287063	0.00992177	0.0588548
C5_01350W	orf19.1933	0.250496	0.00151426	0.00407143	0.102176	0.351956	0.602879
C4_01780C	orf19.4615	0.250317	0.000114266	0.000396404	0.0218823	0.81065	0.910679
OCH1	orf19.7391	0.250147	7.34711e-05	0.000264352	0.131199	0.137725	0.345117
C1_04930C	orf19.751	0.24992	0.12471	0.194288	-0.44952	0.0354338	0.142996
SPR28	orf19.4266	0.249892	0.0223057	0.0440979	-0.197739	0.195428	0.426718
C6_00080C	orf19.6329	0.249512	0.00942179	0.0205008	0.0746502	0.571954	0.771792
C1_03910C	orf19.4465	0.249233	0.0152339	0.0315489	-0.245887	0.0819063	0.250994
ASH2	orf19.3964	0.249102	0.000661786	0.0019465	-0.0426818	0.675136	0.842924
C7_03030W	orf19.5158	0.248849	0.0259773	0.0504123	-0.00165246	0.991307	0.996614
MIS12	orf19.7534	0.248658	4.34326e-05	0.000164328	-0.0543962	0.521484	0.740759
C1_09810W	orf19.4846	0.248625	0.00152292	0.00409106	0.0294327	0.786358	0.899653
C7_00680W	orf19.7051	0.24859	0.0302191	0.057767	-0.130433	0.405576	0.646276
CHS1	orf19.5188	0.248481	0.00697704	0.0158526	0.355804	0.00470751	0.0336355
INO1	orf19.7585	0.248392	0.315356	0.418852	0.981927	0.00029076	0.00353936
PDA1	orf19.3097	0.24839	6.56668e-06	2.89011e-05	-0.103872	0.177567	0.401802
FGR34	orf19.7579	0.248359	0.000640056	0.00189464	-0.0334501	0.741992	0.879269
C1_05480C	orf19.416	0.24798	0.0689748	0.11754	0.0786633	0.666154	0.836031
SOD4	orf19.2062	0.247649	0.20975	0.301246	0.405267	0.0895416	0.265969
PRX1	orf19.5180	0.247351	0.00127041	0.00348435	0.347825	0.00103522	0.0102145
C6_00490W	orf19.4210	0.247264	0.00459297	0.0109996	-0.191636	0.117804	0.314894
C3_01140W	orf19.2516	0.247237	0.00934553	0.0203792	-0.0574871	0.664786	0.835362
C7_00130W	orf19.7110	0.246871	0.000211296	0.00069492	-0.247827	0.00941227	0.0568425
PBR1	orf19.6274	0.246728	0.304111	0.407378	-0.729051	0.00695151	0.0450938
LYS14	orf19.5548	0.246558	0.00924179	0.0201822	-0.172007	0.196651	0.427936
C5_03950W	orf19.3216	0.246498	0.0258294	0.0502058	0.390392	0.00872518	0.0536639
C5_04890C	orf19.3976	0.246325	0.00617276	0.0142898	-0.023499	0.85171	0.931379
C1_03880C	orf19.4461	0.246272	0.175712	0.259617	0.00764717	0.956948	0.98363
PRP5	orf19.6831	0.246261	0.00267491	0.00682288	-0.177713	0.117207	0.314504
C4_05980C	orf19.4409	0.24599	0.00920484	0.0201308	-0.496449	0.000196207	0.00257425
BRE1	orf19.976	0.245897	0.00433296	0.0104575	-0.15979	0.177641	0.401802
C3_05140C	orf19.5987	0.245829	1.43735e-06	7.19515e-06	-0.0207761	0.772892	0.89348
C2_02820C	orf19.5824	0.245728	0.000169469	0.000566972	-0.0238726	0.795245	0.904701
ATC1	orf19.6214	0.245608	0.00567626	0.013263	0.787559	7.09631e-11	4.82556e-09
LIG1	orf19.6511	0.245606	0.0010205	0.00286828	-0.023676	0.819591	0.915242
ERV46	orf19.586	0.245357	0.000152037	0.000512933	-0.109004	0.22981	0.468629
C2_05900W	orf19.5212	0.245335	0.385999	0.493855	0.124678	0.643368	0.821155
C4_06370C	orf19.2898	0.245073	0.0659909	0.113516	0.248666	0.158193	0.374176
C1_06540C	orf19.6259	0.244969	1.5654e-05	6.43718e-05	-0.162431	0.0434054	0.163936
RNH35	orf19.6562	0.244554	0.000829273	0.00238317	0.573168	1.06152e-08	4.74752e-07
C2_07520C	orf19.1876	0.244411	0.000219531	0.000720427	0.00609237	0.947585	0.97838
ALP1	orf19.2337	0.244166	0.0258928	0.0503127	-0.619452	3.06851e-05	0.000516489
TIP1	orf19.3951	0.243907	0.0784488	0.131484	0.259092	0.153707	0.368054
LAP3	orf19.539	0.243717	0.0200199	0.0400664	0.807662	5.59004e-09	2.75332e-07
C4_07100C	orf19.3098	0.243266	0.000165106	0.000553608	0.0287879	0.749609	0.884207
C7_00040C	orf19.7121	0.243065	0.0293113	0.0561746	0.51609	0.000565615	0.00611292
C3_00310C	orf19.5438	0.242949	0.00755238	0.0170311	0.0452517	0.720167	0.870505
CR_01820W	orf19.2582	0.242647	0.00184773	0.00487218	0.0739134	0.492847	0.71804
ECM33	orf19.3010.1	0.242503	0.00581448	0.0135649	0.399438	0.000920324	0.00926336
C3_01970C	orf19.1651	0.24239	0.262655	0.363175	-0.31366	0.225674	0.463775
PMM1	orf19.2937	0.242341	0.0193794	0.0389401	0.272988	0.0518973	0.185295
AHP2	orf19.6470	0.242163	0.0517664	0.092104	-0.187956	0.257497	0.499936
CHO2	orf19.169	0.241906	0.000689575	0.00202034	-0.212233	0.0349292	0.14156
C2_03800C	orf19.841	0.241787	0.00166701	0.00442671	0.0333496	0.754398	0.886391
MTLA2	orf19.3200	0.241751	0.286902	0.388807	-0.226453	0.391422	0.635347
FGR29	orf19.5316	0.241589	0.0445334	0.0805461	0.433381	0.00686073	0.044617
C6_04050W	orf19.1219	0.241397	0.00152696	0.00409826	0.0480591	0.652844	0.828031
AGM1	orf19.5013	0.241122	0.00096178	0.00271466	-0.157331	0.123362	0.323422
CR_10290C	orf19.7604	0.241115	0.00475567	0.0113547	0.0950902	0.418879	0.655383
C3_06370C	orf19.7422	0.240889	0.00375238	0.00923049	-0.252566	0.0275428	0.120455
SKN2	orf19.348	0.240744	0.00742792	0.0167693	0.458679	0.000183494	0.00243942
CR_06020W	orf19.3851	0.240722	0.0760599	0.127908	-0.0804928	0.657367	0.830552
C2_06480W	orf19.25	0.239909	0.000149968	0.00050709	-0.187757	0.0349751	0.141621
C2_02900W	orf19.5814	0.239835	0.0243814	0.0477774	0.10408	0.47427	0.704024
CR_09700W	orf19.6592	0.23981	0.0533022	0.0945115	0.0327567	0.844753	0.927823
C2_02050C	orf19.1522	0.239803	0.0397595	0.0730321	0.498508	0.00139788	0.0128046
C3_05860C	orf19.7366	0.239773	0.00093967	0.00265974	-0.182697	0.0720505	0.230449
C2_01370C	orf19.1441	0.239645	0.0260219	0.0504657	0.182985	0.208369	0.441949
CR_10530W	orf19.7632	0.239337	0.000375304	0.0011709	0.0377884	0.689902	0.851257
RRS1	orf19.6014	0.239274	0.000165747	0.000555446	-0.0775983	0.382184	0.626787
DBP3	orf19.4870	0.239133	0.00172462	0.00457162	0.0777688	0.461231	0.69191
SUA72	orf19.3519	0.239109	0.0248272	0.0485244	-0.0907897	0.53875	0.752227
C1_07090C	orf19.6195	0.238968	0.000619285	0.0018395	-0.0583244	0.548634	0.759973
C1_13250W	orf19.4952	0.238882	0.000582253	0.00173895	-0.0197987	0.838709	0.925074
FLC1	orf19.2501	0.238609	4.23836e-05	0.000161068	0.281804	0.000540191	0.00591258
SPC98	orf19.2600	0.23851	0.000555336	0.00166435	0.226528	0.0187382	0.0932104
C2_02720W	orf19.5834	0.238203	0.000397171	0.00123273	0.0844342	0.36691	0.613968
TCC1	orf19.6734	0.238175	0.00449419	0.0107774	0.137045	0.2354	0.475149
C2_04670W	orf19.149	0.238068	0.100816	0.162495	-0.378237	0.0569727	0.197204
RAD10	orf19.2469	0.237804	0.00287649	0.00727532	-0.345093	0.00251297	0.0204613
TOK1	orf19.4175	0.237473	0.000309244	0.00098369	-0.267832	0.00427111	0.0313754
C7_02510W	orf19.6458.1	0.237329	3.34065e-05	0.000129407	-0.088698	0.275403	0.52337
CR_04160C	orf19.500	0.237309	5.20553e-05	0.000193661	-0.202646	0.0139954	0.0753571
C2_06650C	orf19.1296	0.236674	0.013999	0.0292534	-0.262247	0.049486	0.179566
NUP84	orf19.1298	0.236436	0.00343268	0.00853132	0.027997	0.802142	0.907223
KIS2	orf19.4997	0.236273	0.00272072	0.00692506	0.841651	4.24685e-15	5.10386e-13
C4_02700W	orf19.2728	0.2362	0.0184703	0.0373883	0.0111106	0.935658	0.975282
C2_05400W	orf19.3572	0.23595	0.00498756	0.0118612	-0.276991	0.021712	0.10273
C1_04040C	orf19.4479	0.235832	0.00759463	0.0171071	-0.125911	0.299349	0.549893
C3_07170C	orf19.6783	0.235754	0.000271637	0.00087284	-0.0351952	0.697873	0.85582
CHO1	orf19.677	0.235711	0.00632642	0.014595	0.0723018	0.543128	0.755447
C6_04370W	orf19.1096	0.235512	0.00400736	0.00975001	-0.0345994	0.762942	0.890371
C4_06950W	orf19.3114	0.235508	0.00882991	0.0194523	-0.0554624	0.657868	0.830838
SET6	orf19.3665	0.235488	0.000609149	0.00181207	-0.430221	1.38962e-05	0.000267635
CR_00280C	orf19.7506	0.235444	0.00273419	0.00695345	0.194298	0.0742047	0.234806
CKA2	orf19.3530	0.23541	0.000463469	0.0014144	-0.103486	0.272815	0.520427
SAM35	orf19.7267	0.234934	0.00215983	0.00562605	-0.142015	0.189635	0.418939
C5_04900C	orf19.3977	0.23489	1.33754e-05	5.58421e-05	-0.17257	0.0238572	0.108276
PCL1	orf19.2649	0.234589	0.168375	0.250314	0.764159	0.000334764	0.00396764
SOF1	orf19.5407	0.234526	6.58718e-05	0.000239868	-0.0341885	0.677917	0.844941
C7_01230C	orf19.6905	0.234244	0.0114195	0.0243023	0.0778293	0.53961	0.752673
C2_00620C	orf19.2066	0.234073	0.003016	0.00757401	-0.119737	0.281841	0.530661
CR_01780W	orf19.2575	0.233926	0.00192124	0.00505049	-0.0544063	0.604552	0.793697
C4_06410W	orf19.2893	0.233891	0.00776419	0.0174629	-0.0331059	0.787586	0.900215
C4_06850C	orf19.3124	0.233801	1.53164e-06	7.63533e-06	0.116727	0.0876584	0.262844
C6_03960W	orf19.5773	0.233747	0.0158228	0.0325665	-0.510403	0.000114171	0.00162571
C7_03210W	orf19.5134	0.233499	0.00263213	0.00673663	-0.205789	0.0596755	0.203052
RPF1	orf19.2667	0.233341	4.07403e-05	0.000155314	-0.185395	0.020199	0.0984396
C2_05080C	orf19.3539	0.233213	0.000162618	0.000546485	-0.206445	0.0194153	0.0958642
HDA1	orf19.2606	0.233183	0.000841107	0.00241371	-0.0254732	0.79341	0.903902
C2_09920W	orf19.1360	0.233139	0.00695046	0.0158101	-0.171565	0.16068	0.37715
C2_10730W	orf19.5353	0.23307	0.0483818	0.0866463	-0.0868587	0.591755	0.784957
CR_06680C	orf19.702	0.232824	0.00363106	0.00896506	-0.243613	0.0278971	0.121204
SGD1	orf19.4363	0.232473	0.00287149	0.00726573	-0.119817	0.267369	0.513036
PRK1	orf19.2605	0.232063	0.00106167	0.00297011	0.0467844	0.635363	0.815964
NDT80	orf19.2119	0.231986	0.0031764	0.00794034	0.0132243	0.903123	0.960168
MFA1	orf19.2164.1	0.231782	0.413862	0.520423	-0.104945	0.685541	0.84901
C5_03930C	orf19.3219	0.231719	0.0814878	0.135745	-0.117791	0.505306	0.727626
C3_05250C	orf19.6003	0.231294	0.0331173	0.0623656	0.174153	0.238149	0.477491
FGR14	orf19.559	0.231289	2.89461e-05	0.000113519	0.0643436	0.408738	0.647908
SAP99	orf19.853	0.231239	0.102547	0.165063	0.107611	0.568116	0.770375
CR_07700W	orf19.1985	0.230226	0.0628744	0.10884	0.0514983	0.758853	0.888532
CR_10410C	orf19.7618	0.230183	1.68031e-05	6.86745e-05	-0.0931181	0.216645	0.452719
RFC4	orf19.7658	0.230176	0.00645693	0.0148504	0.300761	0.00963181	0.0576391
C3_00530C	orf19.5410	0.229958	0.00195174	0.00512395	0.00142289	0.989032	0.99545
C1_06000W	orf19.2445	0.229843	0.257367	0.357012	0.210179	0.390364	0.634454
CR_06060W	orf19.3858	0.229839	0.000356277	0.00111562	-0.0829357	0.364287	0.611498
PPT2	orf19.4812	0.229761	0.0890645	0.1467	0.00434201	0.980634	0.992192
TEA1	orf19.6985	0.229651	0.0305193	0.0583223	-0.0589509	0.683946	0.848143
C2_02090W	orf19.1525	0.229595	3.13462e-05	0.00012174	-0.0503705	0.520665	0.739989
GLO3	orf19.5445	0.229377	0.000193071	0.000639045	-0.0881762	0.304897	0.553345
C6_04530C	orf19.2143	0.228854	0.00166663	0.00442671	-0.0961818	0.340847	0.591438
RCK2	orf19.2268	0.228765	0.00441444	0.0106074	0.155391	0.160915	0.37715
TEM1	orf19.3001	0.22865	0.0132793	0.0278561	0.073654	0.562656	0.767574
TAR1	orf19.6834.10	0.228437	0.350576	0.456007	-0.118407	0.660777	0.832901
C4_00640W	orf19.4179	0.228036	0.412345	0.519626	-0.0308939	0.910213	0.963444
C2_05050C	orf19.3536	0.227969	0.000552405	0.00165639	0.10063	0.276019	0.523793
CR_08200C	orf19.6382	0.227586	5.95349e-05	0.000219316	0.0442172	0.57994	0.776933
CR_06820W	orf19.1852	0.227462	0.0400922	0.0735982	-0.0417339	0.780972	0.897468
NOP4	orf19.5198	0.227457	0.00463843	0.0110968	-0.221022	0.0462684	0.171199
C7_02160W	orf19.6499	0.22716	0.0531165	0.0942273	-0.542799	0.00069211	0.00728352
CR_09480W	orf19.7343	0.227155	0.0197882	0.0396687	0.0116355	0.930517	0.973137
C3_03470W	orf19.345	0.227013	0.0117158	0.02488	0.104387	0.403591	0.644823
C3_00910W	orf19.6168	0.226974	0.0452781	0.0816963	0.0111236	0.942648	0.977
RLP24	orf19.4191	0.226727	0.00150566	0.00405195	0.00886633	0.928797	0.972155
C1_14030W	orf19.7210	0.226465	0.0460278	0.08285	-0.370551	0.0171721	0.0873726
FGR27	orf19.6680	0.226402	0.000377216	0.00117626	-0.0849201	0.344011	0.595037
C4_06840W	orf19.3125	0.226172	0.0182677	0.0370032	0.0141066	0.914584	0.966198
C3_05400C	orf19.6978	0.225707	0.0724414	0.122612	0.590279	0.000348427	0.00407895
GEA2	orf19.1712	0.225648	0.00467847	0.0111876	-0.0214013	0.846525	0.928242
C1_02900C	orf19.2980	0.225189	0.00485569	0.0115797	-0.101453	0.36215	0.610766
ECM39	orf19.5164	0.22478	0.00345133	0.00856705	0.244509	0.0214322	0.101888
SEC72	orf19.4180	0.223313	0.112578	0.178533	-0.102714	0.577134	0.77483
CEX1	orf19.3744	0.223266	0.00248001	0.00638811	-0.0272902	0.790948	0.902032
C1_05230W	orf19.443	0.223183	0.0946398	0.154487	0.0349368	0.842806	0.927185
C4_03770W	orf19.1301	0.222613	0.0109289	0.0233907	-0.233978	0.0559863	0.194801
CR_03560W	orf19.4400	0.222252	0.0167692	0.0343264	-0.0583321	0.650522	0.8261
C5_05180W	orf19.4011	0.221972	0.370748	0.477085	-0.0931644	0.646599	0.823529
SOU1	orf19.2896	0.221896	0.0185494	0.0374962	0.119178	0.354772	0.604945
CKA1	orf19.7652	0.221812	0.00026577	0.000855817	0.102613	0.228032	0.466576
C3_03300C	orf19.329	0.221326	1.60946e-05	6.60031e-05	0.00992471	0.891428	0.952283
GSL1	orf19.2495	0.220974	0.000948275	0.00268031	-0.133565	0.161424	0.377662
GTT12	orf19.359	0.220908	0.410416	0.517536	-0.0126949	0.955815	0.98297
C2_02120W	orf19.1528	0.220557	0.000475569	0.00144839	-0.0442829	0.616775	0.801687
FHL1	orf19.2236	0.21986	0.0315055	0.0598266	0.171323	0.216978	0.452719
C1_08890C	orf19.4748	0.219609	0.0927162	0.151841	-0.0252309	0.886014	0.949369
QDR3	orf19.136	0.219539	0.00903991	0.0198201	0.0634514	0.58896	0.783086
CR_08440W	orf19.6413	0.219535	0.132657	0.204496	-0.128577	0.500576	0.723764
C3_05950W	orf19.7376	0.219381	0.00352157	0.00871979	-0.0976648	0.353557	0.603901
C2_01510C	orf19.1458	0.219278	0.000948218	0.00268031	-0.250355	0.00903854	0.0551397
GUP1	orf19.4985	0.218994	0.00654623	0.0150271	0.0367388	0.744612	0.881313
SKI2	orf19.6425	0.218988	0.000517935	0.00156395	0.235712	0.00730343	0.0467373
C2_01460C	orf19.1450	0.218778	0.430143	0.536185	-0.220218	0.358078	0.607534
CR_07660C	orf19.6284	0.218594	6.3391e-05	0.000231676	0.0189861	0.805806	0.909128
C4_01420W	orf19.4643	0.218414	0.0528961	0.0938917	-0.0429206	0.778656	0.896978
C3_01120W	orf19.2514	0.218363	0.000776067	0.00224313	-0.135087	0.145522	0.356891
ELF1	orf19.7332	0.218292	0.000720369	0.0020993	-0.167742	0.0622065	0.208943
MPP10	orf19.1915	0.217985	0.00364077	0.00898166	-0.0885304	0.393592	0.636976
C1_03050W	orf19.2996	0.217726	0.0004308	0.00132615	-0.126637	0.14794	0.36049
C7_02460C	orf19.6463	0.217684	0.000643644	0.00190124	-0.155834	0.0815882	0.250977
TLO34	orf19.2661	0.21733	0.000790428	0.00228354	-0.160671	0.0752743	0.237652
C2_09570C	orf19.1397	0.217141	0.0234331	0.0460995	-0.306476	0.0231069	0.106529
C1_10630C	orf19.1834	0.217075	0.0416786	0.0760284	-0.0190981	0.89508	0.955505
GUT2	orf19.3133	0.216577	2.69827e-05	0.000106026	0.0135418	0.851407	0.931379
C3_02570W	orf19.246	0.216413	0.0312262	0.0593713	-0.369666	0.00926756	0.0562054
RPB8	orf19.6314	0.216279	0.0125378	0.0265039	0.123154	0.301138	0.550681
C4_04950W	orf19.3783	0.215937	0.166727	0.248048	0.173826	0.390192	0.634454
C4_03150W	orf19.2675	0.215907	0.000990186	0.0027896	-0.169727	0.0661639	0.217732
NAM7	orf19.939	0.215906	0.000651059	0.00191777	-0.0705286	0.424856	0.660361
C3_01130C	orf19.2515	0.215751	0.168429	0.250332	0.12915	0.524897	0.742492
SPT10	orf19.2361	0.215688	0.00468011	0.0111876	-0.0799293	0.454474	0.686033
C7_01460C	orf19.6583	0.215353	0.066083	0.113591	0.0337153	0.830635	0.921071
ISW2	orf19.7401	0.215249	0.035639	0.0662734	0.281431	0.0428815	0.162571
C3_05160C	orf19.5991	0.215214	0.00862326	0.019081	-0.136083	0.228463	0.467014
C4_00070C	orf19.374	0.215153	0.000199707	0.000657885	0.023465	0.77243	0.893323
C1_11740W	orf19.1143	0.215015	0.00511728	0.0121218	-0.143315	0.183339	0.409066
HAT2	orf19.2146	0.214967	0.000597633	0.00178046	0.132847	0.128734	0.331718
CR_09660W	orf19.6597	0.214899	0.0180695	0.0366634	-0.242585	0.0553092	0.193228
LAP41	orf19.1628	0.21483	0.0369713	0.0684543	0.0311481	0.823641	0.91794
C7_01430C	orf19.6586	0.214471	0.363785	0.470339	-0.442539	0.0956163	0.278207
C1_09350W	orf19.4796	0.214433	0.00264482	0.00675761	0.0109802	0.911797	0.964271
C2_00180C	orf19.2114	0.214393	0.00697512	0.0158526	0.166411	0.132737	0.338116
FEN1	orf19.6343	0.214337	0.00733272	0.0165855	0.0037647	0.972932	0.990201
C7_03500W	orf19.6707	0.214329	0.00396131	0.00964185	-0.20473	0.0516839	0.184752
C5_00810C	orf19.584	0.214229	0.439564	0.546004	-0.0673373	0.80614	0.909128
RAD14	orf19.6517	0.214024	0.00857545	0.0189962	-0.243923	0.0335571	0.137413
RSM22	orf19.414	0.213846	0.0360644	0.0669607	-0.103287	0.456721	0.687829
NUP49	orf19.4987	0.213732	0.00691935	0.0157572	-0.107244	0.327704	0.576719
CYB5	orf19.7049	0.213704	0.0633735	0.109609	0.329649	0.0327298	0.13545
RPA190	orf19.1839	0.213653	0.00522445	0.0123465	-0.00177609	0.986603	0.994381
C1_02760W	orf19.2965	0.213499	0.0365954	0.0678629	-0.0900677	0.515984	0.736123
TSR1	orf19.6417	0.21349	0.00252876	0.0064942	-0.0212567	0.828466	0.920115
EMP24	orf19.6293	0.213186	0.0925177	0.151558	0.199714	0.234827	0.474529
C1_07570C	orf19.2788	0.213078	0.00845944	0.0187855	-0.179993	0.116685	0.314141
C1_02440C	orf19.2933	0.213061	0.00679189	0.015514	-0.110394	0.315985	0.565273
C2_02150C	orf19.1531	0.213039	0.00870037	0.0192233	-0.0173203	0.877634	0.946125
C3_03330C	orf19.332	0.212856	0.0156517	0.0322833	-0.0158053	0.896349	0.956301
C1_09750W	orf19.4839	0.212719	0.0224078	0.0442853	0.230993	0.0698429	0.225274
C1_02060W	orf19.3663.1	0.212609	0.14072	0.21516	0.179024	0.3413	0.591673
CR_00870C	orf19.3267	0.212591	0.0746575	0.125796	-0.0673384	0.677161	0.844559
ERB1	orf19.1047	0.212441	0.00163222	0.00435162	-0.071983	0.443287	0.67487
CR_02340W	orf19.3735	0.212429	0.442177	0.548343	-0.194132	0.477903	0.707145
C3_07460W	orf19.6742	0.212363	0.0117076	0.0248713	0.187686	0.105656	0.294205
C2_07250C	orf19.2282	0.212358	0.164364	0.245139	-0.172742	0.390945	0.634745
CYP1	orf19.6472	0.212157	0.0973595	0.157812	0.0994997	0.5572	0.764578
GRX1	orf19.6510	0.211951	0.369445	0.476019	-0.162937	0.542556	0.75538
C2_05380W	orf19.3569	0.211656	0.00307507	0.00770949	0.0687208	0.491738	0.717211
TRY6	orf19.6824	0.211587	0.404585	0.511754	-0.142934	0.602675	0.79316
CR_09310W	orf19.7326	0.211586	0.000242748	0.000788503	0.100115	0.216519	0.452719
PDX1	orf19.5021	0.211424	0.000523842	0.00157862	-0.25055	0.00328967	0.0253757
C1_13560W	orf19.4988	0.210733	0.0158932	0.0327001	-0.0389229	0.748237	0.883332
DUT1	orf19.3322	0.210531	0.0876702	0.144681	0.443409	0.00684833	0.0445846
CR_09440C	orf19.7341	0.210064	0.0108497	0.0232378	0.290936	0.010392	0.0607594
TRP4	orf19.3099	0.209899	0.000391876	0.00121755	-0.133114	0.109906	0.302556
C5_03970W	orf19.3214	0.209677	0.0198591	0.0397712	0.0475961	0.70565	0.860682
CLB2	orf19.1446	0.209561	0.0347543	0.0648689	0.57316	2.12325e-05	0.000380855
RBK1	orf19.6344	0.209513	0.000105159	0.000366926	0.16635	0.0284617	0.122689
TFA1	orf19.4851	0.209292	0.000833835	0.00239513	-0.125911	0.152892	0.367051
PGA13	orf19.6420	0.209142	0.035862	0.0666469	0.660655	9.97428e-07	2.71201e-05
SOK1	orf19.451	0.208476	0.00263503	0.00674118	0.173612	0.0714825	0.228965
ECM1	orf19.5299	0.207998	0.0172248	0.035159	-0.0188975	0.875116	0.944315
SPP1	orf19.3018	0.207829	0.0172387	0.0351676	-0.0666757	0.581536	0.777915
APM1	orf19.4036	0.207765	3.7016e-05	0.000142107	-0.050002	0.481949	0.710508
C3_05410W	orf19.6979	0.207307	0.00783247	0.0175836	0.130806	0.225425	0.46358
C3_07140C	orf19.6786	0.207263	0.0433153	0.0786741	-0.195134	0.165655	0.384037
DOT5	orf19.5417	0.206962	0.0245716	0.048111	0.37914	0.00256775	0.0207666
C1_05890W	orf19.2460	0.206689	0.361477	0.467993	0.275399	0.290375	0.539528
ALS9	orf19.5742	0.206543	0.00289603	0.00731048	0.366552	0.000135623	0.00190411
ALG11	orf19.3468	0.206074	0.0632216	0.109378	0.136886	0.361041	0.609849
CDC20	orf19.122	0.205695	0.0116595	0.0247867	0.637496	1.20124e-08	5.26881e-07
CR_08450C	orf19.6414	0.205619	0.00737884	0.016671	-0.112718	0.290372	0.539528
PKH2	orf19.5224	0.205191	0.0052533	0.0124049	0.116356	0.25375	0.496269
C3_00410C	orf19.5424	0.205111	0.031151	0.0592846	-0.073595	0.577157	0.77483
C6_01950C	orf19.686	0.205047	0.00519817	0.0122892	0.0858936	0.399401	0.641197
CR_02460W	orf19.3720	0.204892	0.00692505	0.0157643	0.226678	0.031042	0.130055
LRG1	orf19.7489	0.204862	0.0184159	0.0372908	0.0937315	0.432452	0.66579
C4_04930C	orf19.3785	0.204629	0.0122483	0.0259376	-0.147634	0.199423	0.431521
LIP6	orf19.4823	0.204545	0.0239575	0.0470079	0.447617	0.000277205	0.00340244
C4_02590C	orf19.2740	0.204491	0.036657	0.0679562	0.121005	0.365004	0.61163
LAT1	orf19.6561	0.204266	0.00191446	0.00503709	-0.119976	0.190134	0.419425
C2_00840W	orf19.2040	0.204253	0.0013723	0.00373653	-0.0689594	0.441257	0.672974
KIP3	orf19.7353	0.204205	0.0338642	0.0635029	0.30408	0.0204626	0.0991918
C4_06710W	orf19.3139	0.204148	0.0254248	0.0494994	-0.246955	0.0493764	0.179385
PAN6	orf19.163	0.203507	0.000151995	0.000512933	0.29062	0.000110491	0.00158838
C5_01090C	orf19.1961	0.202818	0.00798572	0.0178476	0.411032	9.81624e-05	0.00142823
C6_01620W	orf19.3425	0.202498	0.0485632	0.0869451	0.0191848	0.890958	0.952141
CR_04560C	orf19.547	0.202328	0.00642788	0.014795	0.276409	0.00715316	0.0460701
MNN14	orf19.4270	0.2023	0.00924832	0.0201891	0.351712	0.00103934	0.0102384
C4_02920W	orf19.2703	0.202254	0.00837056	0.018604	0.00060729	0.99547	0.998464
CR_06320C	orf19.3886	0.202213	0.00880563	0.0194236	0.0854094	0.428591	0.663443
CR_07260C	orf19.6142	0.202017	0.146748	0.223015	0	1	1
C4_01650C	orf19.4628	0.201809	0.0038491	0.00941831	0.0320269	0.742414	0.879394
CDC48	orf19.2340	0.201593	0.00502429	0.011925	0.0288532	0.772025	0.893323
C2_03420C	orf19.879	0.201546	0.000501885	0.0015193	-0.027412	0.738888	0.877349
C3_06940W	orf19.6807	0.201202	0.0325596	0.0615366	0.171726	0.182314	0.408096
C3_00640W	orf19.5393	0.201048	0.00792702	0.0177494	-0.183112	0.0819288	0.250994
ULP3	orf19.5441	0.201025	0.0082503	0.0183775	-0.0861734	0.417718	0.654686
FAA2	orf19.7379	0.200878	0.054061	0.0955644	-0.377539	0.0100901	0.0595021
CR_01340W	orf19.2517	0.200825	0.372767	0.479169	0.0941224	0.718412	0.869267
C1_04200C	orf19.1054	0.200593	0.00564185	0.0131877	0.147511	0.143456	0.35358
C4_06790W	orf19.3130	0.200583	0.0288559	0.0554432	-0.207119	0.100195	0.285523
CST5	orf19.2127	0.200396	0.0920916	0.151065	-0.180937	0.269532	0.515966
PEP7	orf19.5662	0.200387	0.041215	0.0753374	-0.17996	0.184224	0.410153
CR_00470W	orf19.7487	0.20024	0.066805	0.114588	0.0499034	0.73502	0.875231
CR_09530C	orf19.6608	0.200169	0.0187038	0.0377847	0.00434007	0.970415	0.989349
C5_03460C	orf19.2637	0.199896	0.131936	0.203541	0.117617	0.502588	0.725625
C1_12930C	orf19.4923	0.199613	0.124495	0.194003	-0.176351	0.318171	0.567663
VPS22	orf19.6296	0.199501	0.115393	0.182323	-0.0112957	0.947111	0.978372
C1_09430W	orf19.4805	0.19948	0.0212599	0.0422129	0.332363	0.00515798	0.0359146
ADA2	orf19.2331	0.199052	0.0307225	0.058636	0.0401841	0.751358	0.885103
C1_07210C	orf19.4446	0.198882	0.000773474	0.00223779	0.0651506	0.433159	0.666203
APC1	orf19.6046	0.198536	0.0103946	0.0223506	-0.0789731	0.464134	0.694434
FAD1	orf19.4723	0.198315	0.0160712	0.0330438	0.0969549	0.396613	0.639236
FUR4	orf19.360	0.197973	0.0383166	0.0706625	-0.0564355	0.66935	0.838991
YDJ1	orf19.506	0.197753	0.0188799	0.0381019	0.134763	0.244576	0.48632
C2_05540C	orf19.6866	0.197746	0.00697607	0.0158526	-0.130536	0.202595	0.435093
C1_04640W	orf19.782	0.197519	0.00202487	0.00530206	0.044357	0.622006	0.805602
C2_02230C	orf19.1541	0.197375	0.328048	0.432126	-0.0223837	0.9276	0.97159
PSF3	orf19.7065	0.197297	0.0960477	0.15636	0.199315	0.209807	0.443451
SNL1	orf19.997	0.197217	0.0266788	0.0516064	0.231745	0.0576774	0.197935
CR_01560W	orf19.2542	0.197199	0.0251771	0.0491031	-0.225184	0.0686032	0.222432
C6_01200W	orf19.131	0.196646	0.114843	0.181503	0.155629	0.351508	0.602456
C4_05220C	orf19.6861	0.196427	0.0752985	0.126699	-0.103812	0.49433	0.718884
C4_07130W	orf19.3091	0.196241	0.000925052	0.00262579	0.0117385	0.887496	0.949771
MID1	orf19.3212	0.196226	0.0042513	0.010277	-0.103165	0.286961	0.535511
C2_08160C	orf19.2168.3	0.196085	0.0449937	0.0812319	0.182583	0.170432	0.390889
EMP70	orf19.2746	0.195839	0.0193116	0.0388298	0.433376	0.000163791	0.00221173
C3_06760W	orf19.6828	0.195647	0.0118317	0.0251084	-0.0649599	0.546168	0.75781
C5_04320C	orf19.3919	0.195564	0.00596932	0.0138884	-0.21324	0.0328712	0.135942
C6_04470C	orf19.2131	0.195379	0.00677124	0.0154904	-0.144616	0.152071	0.365665
DRG1	orf19.5083	0.195284	0.00310721	0.00778033	0.0730446	0.426722	0.661875
CR_03340C	orf19.2389	0.194799	0.0255627	0.0497357	-0.141967	0.2421	0.482994
SHP1	orf19.2549	0.194247	0.0019875	0.00521101	-0.239219	0.00656524	0.0431442
RRD1	orf19.6792	0.193757	0.00751781	0.0169659	-0.016545	0.87227	0.942541
C3_02140C	orf19.1632	0.193541	0.00633748	0.0146149	-0.0953588	0.340058	0.590831
C1_14080W	orf19.7215	0.193441	3.65594e-05	0.000140622	-0.0579167	0.380294	0.624709
MET16	orf19.3106	0.192788	0.0012934	0.00354256	-0.205104	0.0157167	0.0817677
MAK21	orf19.5912	0.192549	0.0291987	0.0559944	0.0146019	0.904018	0.960439
C4_06020C	orf19.4412	0.192525	0.00726321	0.0164655	-0.136623	0.176247	0.399372
SEC13	orf19.316	0.192207	0.0167491	0.0343141	-0.0959102	0.387535	0.632563
C7_03350C	orf19.1340	0.191864	0.026841	0.0518868	-0.719205	4.18114e-09	2.09371e-07
RCL1	orf19.1886	0.191644	0.012689	0.0267905	-0.0651473	0.540595	0.753348
DIT2	orf19.554	0.191399	0.117308	0.184912	-0.0366255	0.82499	0.918653
C4_05250W	orf19.6864	0.191004	0.0596034	0.103805	-1.67231	4.76088e-28	2.60074e-25
CR_00340C	orf19.7499.1	0.19089	0.0570322	0.100081	0.126105	0.357693	0.607169
C2_10160W	orf19.1765	0.190873	0.0069351	0.0157811	-0.22582	0.0258476	0.114547
C3_00500C	orf19.5413	0.190749	0.00492693	0.011731	-0.197886	0.0409677	0.158516
NOP6	orf19.6236	0.190689	0.025102	0.0490138	-0.09195	0.433769	0.666213
PRP42	orf19.4374	0.190636	0.00184639	0.00487078	-0.246795	0.00489821	0.0346683
RFA2	orf19.2267	0.190508	0.00873586	0.0192876	0.229	0.0229175	0.106177
UBA1	orf19.7438	0.190491	0.000103439	0.000361346	-0.0773051	0.262294	0.506141
SEC12	orf19.3409	0.190434	0.000892129	0.00254073	-0.0548493	0.495622	0.720217
C2_08420W	orf19.3639	0.190311	0.0362713	0.0673035	-0.0896907	0.477839	0.707145
C1_07260C	orf19.4441	0.190218	0.0124374	0.0263009	-0.14737	0.167737	0.387792
C4_01730C	orf19.4621	0.189647	0.000289358	0.000925823	0.181376	0.0136062	0.0737904
C4_03050C	orf19.2686	0.189431	0.0165875	0.0340124	0.0489793	0.655501	0.830292
GAP1	orf19.4304	0.189148	0.053535	0.094774	0.364631	0.00622786	0.0415814
C2_10820C	orf19.5365	0.189126	0.00344501	0.0085549	-0.104652	0.247385	0.489363
C1_14550C	orf19.7272	0.18891	0.0179134	0.0363836	-0.00255105	0.981799	0.99284
C7_02520W	orf19.6458	0.188107	0.184678	0.271066	-0.0367803	0.845896	0.927892
C6_03910C	orf19.5767	0.187917	0.0235815	0.046361	-0.213122	0.0678823	0.220951
SWI4	orf19.4545	0.187638	0.0621519	0.107792	0.158137	0.24741	0.489363
C1_06480C	orf19.6264.3	0.186674	0.0432555	0.0786108	0.243035	0.0543309	0.191144
HGT5	orf19.6005	0.186647	0.0668965	0.114712	0.123104	0.377257	0.622158
C1_09300C	orf19.4789	0.186265	0.505989	0.60901	-0.0508278	0.837664	0.924341
C2_06260W	orf19.5488	0.186231	0.0622166	0.107828	-0.497927	0.000510347	0.00563727
C2_08270C	orf19.2222	0.186188	0.0281196	0.0541322	0.118431	0.310641	0.559545
CR_00420W	orf19.7490	0.186182	0.0732002	0.12376	0.0369511	0.796246	0.904803
C1_03840W	orf19.1026.1	0.186059	0.0264025	0.0511378	-0.0852857	0.471619	0.701823
C4_00990W	orf19.4690	0.185368	0.331902	0.436629	0.137328	0.559633	0.765847
C7_02080W	orf19.6509	0.185193	0.0907571	0.14912	0.144167	0.330654	0.579105
PPZ1	orf19.726	0.18518	0.00402709	0.00979404	0.148769	0.0984085	0.282666
C6_01350W	orf19.3449	0.184936	0.0238865	0.0468992	-0.0876652	0.437877	0.670541
HMI1	orf19.7661	0.184847	0.00622937	0.0143932	-0.127781	0.182991	0.408467
C1_11610C	orf19.1159	0.184698	0.0412341	0.0753494	-0.207527	0.0981828	0.282152
C3_01680C	orf19.1676	0.184262	0.00276266	0.00700806	-0.0909202	0.298061	0.548728
MNT3	orf19.1010	0.183857	0.0198935	0.0398267	0.192238	0.0791978	0.24658
ARO7	orf19.1170	0.183807	0.00788493	0.0176749	0.0484774	0.615905	0.801217
BRF1	orf19.6649	0.183407	0.021929	0.0434246	-0.0482519	0.662714	0.83434
C4_00920C	orf19.4702	0.183317	0.142952	0.218066	0.214779	0.19744	0.428929
NAG1	orf19.2156	0.183101	0.017541	0.0357238	-0.40688	0.000184806	0.00244065
C2_01420C	orf19.1447	0.18299	0.160687	0.240554	0.196256	0.255491	0.497819
C7_01510W	orf19.6578	0.182515	0.0684853	0.116903	0.191912	0.159343	0.37557
C2_07650C	orf19.1860.1	0.182358	0.0382882	0.0706316	0.189189	0.117451	0.314504
SDA1	orf19.6648	0.182248	0.0658663	0.113387	-0.0160405	0.905283	0.960764
GDE1	orf19.3936	0.182103	0.0175493	0.0357286	0.0268756	0.800959	0.906396
C5_04790C	orf19.3965	0.182101	0.0338503	0.0635029	0.140883	0.23567	0.475345
CCT3	orf19.4004	0.182031	8.17171e-05	0.000290356	-0.0145599	0.822831	0.917543
DOG1	orf19.3392	0.182021	0.164349	0.245139	0.617258	0.000349007	0.00407895
C3_03570C	orf19.355	0.182019	0.519691	0.621274	0.061273	0.811261	0.910679
C7_03620C	orf19.6694	0.181938	0.0208861	0.0415497	-0.215851	0.049726	0.179894
C6_00520W	orf19.4207	0.181927	0.119104	0.187448	-0.120222	0.448347	0.679554
C2_07140W	orf19.2269	0.181865	0.267966	0.369244	-0.121258	0.56118	0.766568
BCY1	orf19.2014	0.181846	0.00796155	0.017806	-0.171557	0.072133	0.230449
C4_06860C	orf19.3123.2	0.181793	0.0163527	0.0335652	-0.0996786	0.354139	0.60446
CR_09920W	orf19.7566	0.181739	0.0633986	0.109621	-0.606108	8.17946e-06	0.000170077
GRE3	orf19.4317	0.181629	0.137862	0.211436	0.509668	0.00175114	0.0153391
ROD1	orf19.1509	0.18155	0.0114869	0.0244284	-0.285666	0.00434209	0.0316264
C7_02090C	orf19.6508	0.181517	0.01467	0.0305071	-0.150971	0.153861	0.368054
WSC4	orf19.7251	0.18127	0.0703784	0.119524	0.970188	7.80091e-13	7.32433e-11
C4_04300C	orf19.1417	0.181162	0.0639805	0.110532	-0.0403134	0.764499	0.890867
MLT1	orf19.5100	0.181068	0.0220681	0.0436426	-0.155668	0.154386	0.368722
SET1	orf19.6009	0.180829	0.0414853	0.0757623	0.130396	0.284768	0.533242
C1_00790W	orf19.6027	0.180829	0.101805	0.163958	-0.00293931	0.984425	0.993896
RBT5	orf19.5636	0.180631	0.0676525	0.115811	0.114126	0.396265	0.639236
C5_01610W	orf19.6297	0.180623	0.00393585	0.00959542	-0.0740971	0.400826	0.642627
TPT1	orf19.5432	0.180565	0.0061811	0.0143036	-0.0981799	0.290684	0.539528
RFC2	orf19.7035	0.180558	0.0187178	0.0378003	0.112107	0.292612	0.542185
C5_00120W	orf19.5684.1	0.180411	0.157591	0.23686	-0.228091	0.181788	0.407294
RAD54	orf19.5004	0.18035	0.0182229	0.0369249	0.0720562	0.49756	0.721283
C2_03020C	orf19.5799	0.180346	0.0170973	0.0349385	0.102782	0.327201	0.576719
C2_02930C	orf19.5812	0.180265	0.0205787	0.0410481	0.509804	2.04321e-06	4.87208e-05
FGR22	orf19.1586	0.180261	0.365641	0.472129	0.13202	0.585041	0.78075
C2_02200W	orf19.1536	0.18007	0.0429711	0.0781672	0.175847	0.150413	0.363765
C1_10140C	orf19.4883	0.180018	0.0533838	0.0945821	0.292495	0.0216797	0.102658
C7_01040C	orf19.7010	0.179944	0.0247661	0.0484364	-0.429655	0.000145459	0.00201397
KAR3	orf19.564	0.179622	0.0391615	0.0720217	-0.0058507	0.961314	0.985925
CR_09010C	orf19.7297	0.179175	0.0934527	0.152839	-0.309781	0.0323292	0.133977
PIR32	orf19.2783	0.178957	0.27164	0.37328	-0.589825	0.00706538	0.0456024
C1_10910C	orf19.2326	0.178482	0.00706795	0.0160349	-0.0686516	0.461503	0.69191
C2_00090W	orf19.1913	0.178479	0.00826678	0.0184005	-0.0903659	0.343284	0.593998
CR_08680C	orf19.6444	0.178068	0.0141716	0.0295627	-0.173839	0.0860071	0.259186
C1_12350W	orf19.5229	0.177739	0.00883829	0.0194637	0.0216143	0.819072	0.914895
C1_04440W	orf19.6833.2	0.176625	0.472339	0.578061	0.118224	0.663279	0.83434
CR_04150W	orf19.499	0.176341	0.0689754	0.11754	-0.39454	0.00395829	0.0295104
CDL1	orf19.3773	0.176278	0.00732746	0.0165799	-0.113925	0.21714	0.452835
C4_06090C	orf19.4420	0.176276	0.00164641	0.00438363	-0.240347	0.00280623	0.0222756
CDC68	orf19.2884	0.176109	0.0272709	0.0526333	0.131852	0.231044	0.470305
C1_07360W	orf19.4435	0.176056	0.0232751	0.0458185	0.392966	0.000239905	0.00304775
OSH3	orf19.1317	0.175964	0.00845348	0.0187814	-0.19041	0.0422271	0.161311
YVH1	orf19.4401	0.17583	0.0295543	0.0565861	-0.168459	0.134295	0.340497
C3_05660C	orf19.7002	0.175797	0.501006	0.605193	-0.176	0.523236	0.741557
C3_04440C	orf19.5894	0.175757	0.34903	0.45429	0.0461606	0.843534	0.927519
C3_03840C	orf19.6931	0.175747	0.00539671	0.0127086	-0.118474	0.182705	0.408283
C3_06830C	orf19.6818	0.175452	0.0314387	0.0597278	-0.0193309	0.863662	0.937323
YBP1	orf19.5034	0.175412	0.00546937	0.0128532	-0.0762403	0.390659	0.634454
C2_08380C	orf19.1434	0.175258	0.0173387	0.0353477	0.291843	0.00421061	0.031083
C1_09320C	orf19.4792	0.175232	0.0657512	0.113265	-0.440086	0.00072872	0.00760222
C4_02170C	orf19.4574	0.175168	0.120729	0.189366	-0.294025	0.057189	0.197226
CR_10120C	orf19.7588	0.17455	0.0263433	0.051056	-0.0898793	0.416627	0.654171
COF1	orf19.953.1	0.174093	0.0970368	0.157586	0.130768	0.357123	0.607169
C3_00470W	orf19.5418	0.174072	0.00499701	0.011879	0.27698	0.00134815	0.0125016
CR_01510C	orf19.2537	0.173773	0.408889	0.516112	0.15865	0.527035	0.743242
CR_00350W	orf19.7499	0.173595	0.00587179	0.0136773	0.68766	3.41193e-15	4.18415e-13
C3_01620W	orf19.1681	0.173539	0.114693	0.181361	-0.116665	0.445646	0.67709
C1_01050C	orf19.3293	0.173539	0.122613	0.191568	0.198158	0.190004	0.419312
CR_02590C	orf19.2818	0.173165	0.0743858	0.125374	0.112316	0.397412	0.639781
C1_11570W	orf19.1162.1	0.172893	0.179652	0.264592	0.00674757	0.969062	0.988809
GRE2	orf19.3150	0.172842	0.074919	0.126131	-0.304853	0.0232849	0.106808
MCM2	orf19.4354	0.17268	0.018911	0.0381263	0.128879	0.207269	0.440465
C4_04180C	orf19.5291	0.172401	0.0877167	0.144718	0.155244	0.260799	0.503904
UTP5	orf19.7599	0.17235	0.00154538	0.00414215	-0.175592	0.0215235	0.102241
C2_07080C	orf19.2263	0.172292	0.0917811	0.150618	0.0173002	0.901204	0.959597
FGR3	orf19.3845	0.172023	0.0185451	0.0374962	0.168178	0.0975837	0.281488
SET2	orf19.1755	0.171447	0.0299525	0.0572756	-0.159413	0.14521	0.356837
POL3	orf19.5182	0.171166	0.0682835	0.116625	0.176898	0.167766	0.387792
C4_05970W	orf19.4407	0.171066	0.00330941	0.00824541	-0.0881042	0.2847	0.533242
TES1	orf19.5217	0.170882	0.0196162	0.0393809	0.221742	0.0294591	0.125724
CDC12	orf19.3013	0.170739	0.0148509	0.0308512	0.0571355	0.557303	0.764578
NMT1	orf19.4641	0.170591	0.0288737	0.0554597	-0.0564528	0.602181	0.792836
BEM2	orf19.6573	0.170094	0.0656264	0.113083	0.114786	0.363895	0.611307
CDC6	orf19.5242	0.170057	0.309009	0.411829	0.296236	0.161166	0.377268
C5_00030W	orf19.5698	0.169883	0.0755507	0.127087	0.203855	0.117933	0.315031
PHO81	orf19.7475	0.16985	0.0325391	0.0615172	0.172317	0.118159	0.315284
C7_01940C	orf19.6527	0.169845	0.00393113	0.00958784	-0.0918086	0.265891	0.51046
CR_00650W	orf19.7464	0.169639	0.457536	0.563785	0.215825	0.24797	0.489889
C4_00260W	orf19.5651	0.169536	0.00869933	0.0192233	0.435599	1.17981e-06	3.04268e-05
CR_10770W	orf19.7666	0.169473	0.0796484	0.133096	0.323797	0.0139066	0.0750808
GPX2	orf19.85	0.169352	0.125943	0.196006	-0.689791	4.21064e-06	9.23422e-05
C7_03760W	orf19.5502	0.169281	0.0346335	0.0647038	0.127015	0.254985	0.497307
CR_06640C	orf19.698	0.168915	0.0136054	0.0284904	0.171762	0.0719075	0.230204
TRP3	orf19.5243	0.168798	0.000822584	0.00236621	-0.268562	0.000185965	0.00244521
NRP1	orf19.5071	0.16871	0.0345439	0.0645764	0.234462	0.03363	0.137471
RIO2	orf19.6369	0.168308	0.00731057	0.0165541	0.0128779	0.883036	0.949051
RAC1	orf19.6237	0.168142	0.0737758	0.12452	0.189417	0.140498	0.348576
C6_01420C	orf19.3442	0.168035	0.0845666	0.140252	0.479624	0.000290971	0.00353936
C7_02690C	orf19.3695	0.167974	0.206357	0.297153	0.226666	0.195998	0.427651
BUD31	orf19.4855	0.167932	0.0167504	0.0343141	-0.0919976	0.356615	0.606607
CR_02970C	orf19.2857	0.167636	0.00981955	0.0212663	-0.0491142	0.588438	0.782826
C3_00340W	orf19.5433	0.167616	0.108545	0.173465	-0.0024764	0.98608	0.994277
C7_04120W	orf19.7163	0.167581	0.0836482	0.138998	0.0594498	0.655805	0.830344
STE13	orf19.5851	0.167564	0.0712823	0.120888	0.108075	0.396207	0.639236
GIN1	orf19.658	0.16673	0.23045	0.325915	0.419064	0.0212396	0.101454
C7_00610C	orf19.7058	0.166285	0.0104229	0.0224024	0.26705	0.00312527	0.0243576
C1_04620W	orf19.6855	0.166148	0.0595584	0.103757	0.0898689	0.45825	0.689267
C2_06980W	orf19.2252	0.166069	0.217664	0.310556	0	1	1
C1_04630C	orf19.783	0.165901	0.00783936	0.0175925	0.0774773	0.376943	0.622158
MRP8	orf19.3844	0.16575	0.0263984	0.0511378	-0.0335215	0.747088	0.882594
C3_05090C	orf19.5980	0.165625	0.0597283	0.103962	0.404996	0.000758522	0.00787212
LIP10	orf19.4822	0.165546	0.19192	0.279647	0.0905033	0.358223	0.607534
C1_10420C	orf19.4912	0.165407	0.0386067	0.0711538	0.207795	0.0603804	0.204986
ERG12	orf19.4809	0.165404	0.0117212	0.0248826	0.248394	0.00648977	0.0428539
C3_00630W	orf19.5395	0.165351	0.0185548	0.0374962	0.0641134	0.512578	0.73397
C1_08660C	C1_08660C_B	0.165308	0.0348966	0.0650735	-0.0635535	0.562783	0.767574
MDM12	orf19.6900	0.164639	0.00709731	0.0160954	-0.370437	2.81919e-05	0.000484015
C3_03310C	orf19.331	0.164084	0.120456	0.189129	-0.0777083	0.589414	0.783235
C2_07690W	orf19.2213	0.163863	0.0802881	0.13397	-0.342276	0.00958547	0.0574841
C3_07030C	orf19.6797	0.163859	0.0414437	0.0757093	0.00477609	0.966063	0.987481
C5_04610W	orf19.3945	0.163788	0.0172259	0.035159	-0.136196	0.156478	0.371505
ALG8	orf19.1659	0.163783	0.0416816	0.0760284	0.00856456	0.939231	0.976672
C2_00280C	orf19.2105	0.163653	0.0695263	0.118378	-0.0726889	0.561953	0.767274
AAT21	orf19.6287	0.163617	0.0519905	0.092448	-0.0257588	0.824288	0.918347
MAK5	orf19.3540	0.16356	0.0500783	0.089394	-0.0965199	0.401235	0.642857
C1_10960W	orf19.2318.1	0.163262	0.163564	0.244188	0.00289898	0.985295	0.994277
C2_08660C	orf19.3610	0.163044	0.153214	0.23138	-0.180368	0.253434	0.496063
C1_06600W	orf19.6250	0.162802	0.0188993	0.0381255	-0.130721	0.174899	0.397373
KRE9	orf19.5861	0.162767	0.0381292	0.0703815	0.31459	0.00367049	0.0277433
C7_01320W	orf19.6912	0.162707	0.00894139	0.0196332	0.0952319	0.274625	0.522553
C2_07700C	orf19.2212	0.162659	0.277494	0.379072	-0.0804235	0.684416	0.848146
HBR1	orf19.6074	0.162517	0.00166285	0.00441957	-0.0748066	0.304149	0.552833
C3_02820C	orf19.273	0.162194	0.0415631	0.0758814	0.282056	0.0101903	0.0599742
ALG1	orf19.4410	0.162073	0.0351506	0.0654866	-0.170378	0.116168	0.313169
C2_07530C	orf19.1874	0.161936	0.530215	0.631343	-0.102715	0.709233	0.863059
C3_06400C	orf19.7425	0.161775	0.0203921	0.0407082	0.120688	0.214718	0.449874
AGA1	orf19.935	0.161629	0.559627	0.658153	-0.152187	0.579084	0.776207
NUP60	orf19.2901	0.161616	0.0328519	0.0619918	-0.0191353	0.855527	0.9328
RAX1	orf19.5903	0.161226	0.00864474	0.0191144	-0.00977083	0.909663	0.963116
C7_01660C	orf19.6558	0.160918	0.0441744	0.0800652	0.0339326	0.758769	0.888532
NAG6	orf19.2151	0.160619	0.0312521	0.0594017	0.0137583	0.894204	0.954908
RAD51	orf19.3752	0.160309	0.0141473	0.0295222	0.290967	0.00135925	0.0125625
C1_05380C	orf19.427	0.160226	0.0996867	0.160977	0.0353703	0.790228	0.901724
CR_06530W	orf19.713	0.159779	0.206815	0.297742	-0.0539255	0.748444	0.883403
C1_04720W	orf19.772.1	0.159546	0.0245539	0.0480997	-0.313577	0.00207656	0.0174993
C1_07990C	orf19.5070	0.159264	0.0687499	0.117288	-0.24808	0.04082	0.158046
NAP1	orf19.7501	0.159059	0.00419959	0.0101642	-0.172994	0.0261956	0.115721
C1_01150C	orf19.3303	0.158676	0.00939871	0.0204654	-0.092228	0.281889	0.530661
C2_07920W	orf19.2191	0.158623	0.171272	0.253993	0.0115239	0.94102	0.976804
RPL7	orf19.3867	0.158276	0.0840825	0.139603	-0.062914	0.616007	0.801217
HST3	orf19.1934	0.157639	0.175359	0.259306	0.261265	0.09369	0.27476
SUI1	orf19.1280	0.157422	0.151749	0.229468	0.0213399	0.885417	0.949236
C5_05260W	orf19.4019	0.157208	0.107346	0.17182	-0.24625	0.0703668	0.226478
CR_03930C	orf19.474	0.156999	0.0338746	0.0635029	-0.00719975	0.944452	0.977455
C1_11940C	orf19.5271	0.156362	0.205287	0.295825	0.310278	0.0588415	0.200783
SEC14	orf19.941	0.15554	0.00384871	0.00941831	-0.155927	0.0391862	0.153878
C4_01310W	orf19.4656	0.155526	0.203159	0.292971	-0.0426908	0.797195	0.904803
C1_00570C	orf19.6049	0.155501	0.0905148	0.148844	0.0232215	0.854038	0.932059
C5_05070W	orf19.3999	0.155501	0.108737	0.173726	-0.0698177	0.601503	0.792413
CEF1	orf19.4799	0.155231	0.0658918	0.113387	-0.119452	0.305394	0.55408
CDC10	orf19.548	0.154853	0.00425347	0.0102781	-0.0588681	0.438794	0.671261
SEC23	orf19.1254	0.154594	0.0167658	0.0343264	-0.039538	0.660625	0.832901
RPN10	orf19.4102	0.154402	0.0243367	0.0477054	-0.15627	0.102253	0.288412
C3_01790C	orf19.1667	0.154263	0.0663976	0.11402	-0.100489	0.392645	0.636152
C5_02070C	orf19.3161	0.154192	0.0421603	0.0768316	-0.293153	0.00544663	0.037533
C1_06510C	orf19.6263	0.154171	0.213566	0.305922	0.0345662	0.834138	0.922208
C3_06290W	orf19.7403	0.154164	0.0487165	0.0871938	0.168281	0.120291	0.318427
C2_10850C	orf19.5368	0.154153	0.0507167	0.0904237	-0.147735	0.176143	0.399372
SLD1	orf19.260	0.154031	0.179558	0.264519	0.337248	0.0284375	0.122689
C5_03080C	orf19.4337	0.15401	0.121609	0.190444	0.109667	0.421353	0.65798
C4_05160C	orf19.746	0.153968	0.160188	0.240042	-0.190424	0.200861	0.433396
RPR2	orf19.544	0.153666	0.122898	0.191962	0.221846	0.102672	0.289132
MET10	orf19.4076	0.152807	0.153789	0.232189	0.289228	0.0456277	0.169856
C3_02660W	CA0486	0.152801	0.565988	0.663816	-0.211573	0.4432	0.67487
RPA135	orf19.7062	0.152675	0.00505197	0.011986	-0.0332387	0.662881	0.83434
C1_11710C	orf19.1148	0.152452	0.547435	0.64736	-0.0673366	0.806015	0.909128
SRP101	orf19.3952	0.152198	0.00409957	0.00994616	-0.024785	0.739959	0.87787
C3_04260W	orf19.5869	0.152107	0.0546414	0.0964487	-0.0188895	0.864165	0.937323
C1_09280W	orf19.4787	0.152034	0.152052	0.229855	0.0572698	0.690728	0.851577
C1_00210C	orf19.6082	0.151718	0.00895726	0.0196608	0.560609	4.01499e-12	3.26028e-10
C1_12000C	orf19.5266	0.151648	0.366479	0.472704	-0.471697	0.0337418	0.137834
C4_04990C	orf19.3781	0.151509	0.15395	0.232337	0.233922	0.104734	0.292688
EAF7	orf19.497	0.151464	0.0573839	0.100581	-0.126786	0.250722	0.492833
SNT1	orf19.5241	0.151348	0.111994	0.177842	0.300375	0.0207147	0.0998995
C4_03930C	orf19.789.1	0.151018	0.0360419	0.0669398	-0.160662	0.112651	0.307179
AKL1	orf19.5357	0.150743	0.0151442	0.0313955	-0.0360737	0.678175	0.844941
C5_03110C	orf19.4340.1	0.150729	0.026421	0.0511572	-0.0645693	0.50175	0.724938
C2_06430C	orf19.21	0.15068	0.17501	0.259026	0.238366	0.111555	0.305392
C1_01470W	orf19.3333	0.150635	0.0175565	0.0357311	-0.0686115	0.438366	0.671087
C1_04940C	orf19.750	0.150591	0.519641	0.621274	0.205343	0.439196	0.671705
OLE2	orf19.2264	0.150432	0.0406324	0.0744072	0.257395	0.011419	0.0651016
PUF3	orf19.1795	0.150171	0.069692	0.118593	-0.0589037	0.606813	0.795275
C3_07400W	orf19.6751	0.150046	0.069918	0.118876	0.0445593	0.696345	0.854669
PHO88	orf19.7327	0.150046	0.160769	0.240554	0.362847	0.0120246	0.067529
C2_08520C	orf19.3626.1	0.150008	0.540345	0.640614	0.0376349	0.852019	0.931381
C5_00310C	orf19.962	0.149677	0.0349072	0.0650735	-0.0807661	0.413061	0.650782
THI4	orf19.5986	0.149465	0.424415	0.530733	-0.0769327	0.742016	0.879269
C7_00410C	orf19.7079	0.149359	0.186969	0.27376	0.231345	0.128382	0.331181
CR_05640C	orf19.6650	0.149321	0.149005	0.225932	-0.099869	0.486862	0.713724
C1_04800C	orf19.762	0.149087	0.577559	0.674885	-0.0201235	0.942032	0.977
C6_00210W	orf19.1180	0.149084	0.0872018	0.144027	-0.202165	0.0929455	0.273243
C1_03430W	orf19.3043	0.148999	0.0550757	0.0970158	0.0714722	0.507796	0.729313
C2_02420C	orf19.1565	0.148983	0.0735172	0.1242	0.0360564	0.753176	0.886066
CR_08880C	orf19.7283	0.148911	0.582308	0.679367	0.133072	0.569564	0.770822
C5_01220W	orf19.1948	0.148858	0.158246	0.237677	0.556325	9.17617e-05	0.00134816
C4_05380C	orf19.1795.1	0.148752	0.301189	0.404225	0.486023	0.00930952	0.056392
PET127	orf19.2309	0.148626	0.0939573	0.153539	0.119635	0.325893	0.574954
C2_04830W	orf19.4128	0.148467	0.145715	0.221759	-0.167295	0.235554	0.4753
FEN12	orf19.908	0.148421	0.10722	0.171666	0.463694	0.000227403	0.00290738
CR_03690W	orf19.4368	0.14839	0.0496515	0.0887492	-0.197733	0.0652166	0.216049
C1_07130C	orf19.4455	0.148306	0.154672	0.233055	-0.138299	0.328584	0.57699
CR_04500C	orf19.541	0.148303	0.0443211	0.0802344	0.201955	0.0485992	0.177011
C5_02560C	orf19.4269	0.148291	0.0279483	0.0538371	0.110607	0.241095	0.481469
C4_03740W	orf19.1304	0.148233	0.0505398	0.0901351	-0.283783	0.00729963	0.0467373
C2_07740W	orf19.2208	0.148131	0.0250815	0.0489897	0.0384768	0.675853	0.84334
SWD3	orf19.3457	0.147272	0.0732022	0.12376	-0.105684	0.357327	0.607169
MRF1	orf19.1149	0.147244	0.106425	0.17053	0.0694852	0.578358	0.775922
C3_06150W	orf19.7397	0.147102	0.042956	0.0781632	0.0211225	0.835367	0.922653
C2_08260W	orf19.2220	0.147043	0.593103	0.688632	0.203081	0.401227	0.642857
RPC19	orf19.172	0.146802	0.137213	0.210493	-0.0355781	0.791549	0.902375
PRP22	orf19.4033	0.146722	0.0491698	0.0879527	-0.056196	0.589209	0.783136
TSC2	orf19.1798	0.146511	0.0790517	0.132384	-0.0591284	0.611756	0.798792
NMA111	orf19.3288	0.146496	0.00249503	0.00642067	-0.0702873	0.302945	0.552827
C4_05000W	orf19.3780	0.146462	0.285737	0.387602	0.421335	0.0188062	0.0933939
POM152	orf19.2081	0.146457	0.0530082	0.094063	0.0605419	0.563927	0.768079
RCY1	orf19.3203	0.146194	0.0546842	0.0964676	-0.0528729	0.619643	0.803436
LEA1	orf19.1260	0.145948	0.021865	0.0433122	-0.326294	0.000342382	0.00404199
C1_05900W	orf19.2459	0.145823	0.120732	0.189366	0.220933	0.0852292	0.258006
C2_03690C	orf19.851	0.145657	0.289235	0.391112	0.35344	0.0496083	0.179623
DAD4	orf19.596.2	0.145625	0.0775954	0.130163	0.0498109	0.663857	0.834369
SEC26	orf19.528	0.1456	0.00390732	0.00954135	-0.0928159	0.190607	0.420315
MAS2	orf19.6295	0.145485	0.0275685	0.0531736	-0.0855358	0.354186	0.60446
C1_08180C	orf19.5095	0.145296	0.0333222	0.0626628	0.0473849	0.617751	0.802261
RAD53	orf19.6936	0.145058	0.128938	0.199787	0.2674	0.0401417	0.156664
C2_09760W	orf19.1374	0.144939	0.0832979	0.138454	0.0340704	0.769617	0.892785
PDC2	orf19.4863	0.144899	0.102693	0.165214	-0.164327	0.181182	0.406694
C3_00950C	orf19.2499	0.144824	0.0306648	0.0585446	-0.291743	0.00218067	0.0181995
C2_04730W	orf19.194	0.144813	0.145352	0.221398	-0.194245	0.153831	0.368054
C1_10280C	orf19.4898	0.144779	0.186528	0.27319	0.0262471	0.859254	0.934347
CHS8	orf19.5384	0.144668	0.0176167	0.0358415	0.242475	0.00431467	0.0316181
C2_06350C	orf19.5499	0.144632	0.576239	0.673736	-0.076928	0.722711	0.871411
C4_02960W	orf19.2697	0.144572	0.0240302	0.0471353	0.134047	0.13456	0.340737
C7_02540W	orf19.6456	0.144512	0.152558	0.230563	0.260546	0.0576662	0.197935
MEX67	orf19.488	0.144501	0.00690701	0.0157351	-0.0654772	0.383433	0.62832
C3_06750W	orf19.6828.1	0.144459	0.317386	0.421034	0.20985	0.264333	0.508933
C7_01100C	orf19.6896	0.144421	0.23928	0.336633	0.569334	0.000474058	0.00532452
SMC6	orf19.6568	0.14369	0.189654	0.277017	0.0851797	0.564572	0.768079
C6_01330C	orf19.3450.1	0.143654	0.139435	0.213576	-0.127386	0.34704	0.598104
C5_01230C	orf19.1946	0.143528	0.30486	0.408018	0.0643913	0.724911	0.872741
C4_04510W	orf19.3833	0.143321	0.0360333	0.0669398	0.0772522	0.417344	0.654334
PEX6	orf19.3573	0.143245	0.121718	0.190516	0.399541	0.00153272	0.0137465
CR_05880W	orf19.6626	0.142841	0.0862456	0.142643	-0.376258	0.00145691	0.0132444
C4_05210W	orf19.6860	0.142785	0.0954546	0.155606	0.170326	0.149063	0.361761
CR_10430C	orf19.7620	0.14276	0.190673	0.278303	-0.216466	0.150953	0.364288
AGC1	orf19.4966	0.142609	0.100407	0.16201	0.0281262	0.814108	0.912192
C5_04990W	orf19.3990	0.142595	0.0473031	0.0848155	-0.292274	0.00424826	0.031284
C6_03200W	orf19.5607	0.142584	0.0368349	0.0682228	-0.0815027	0.392172	0.636152
C1_14470W	orf19.7265	0.142567	0.0124081	0.0262482	0.028684	0.720278	0.870505
CR_05460W	orf19.3517	0.142441	0.0974933	0.157986	0.217841	0.0657525	0.216734
LSP1	orf19.3149	0.142316	0.0598371	0.104122	0.0625557	0.549791	0.760382
C3_06160C	orf19.7397.1	0.142173	0.0331977	0.0624482	-0.160048	0.0858906	0.258965
NSA2	orf19.7424	0.142173	0.0331977	0.0624482	-0.160048	0.0858906	0.258965
C6_01130W	orf19.120	0.142101	0.386972	0.49489	-0.0477376	0.823025	0.917543
PGA34	orf19.2833	0.141545	0.614417	0.707639	-0.139665	0.575161	0.773706
C1_02700C	orf19.2959.1	0.141115	0.500329	0.604702	0.157889	0.524384	0.742465
CR_03620C	orf19.4380.1	0.141057	0.0179219	0.0363885	0.0860927	0.303397	0.552833
HRR25	orf19.3476	0.141023	0.0357018	0.0663696	-0.0277972	0.766287	0.891504
C4_01470W	orf19.4637	0.140959	0.0430512	0.0782891	-0.189424	0.0575674	0.197861
FGR13	orf19.562	0.140924	0.159465	0.239138	0.261491	0.0548101	0.192116
C1_12680W	orf19.6355	0.140896	0.0112624	0.0239849	-0.0867304	0.265288	0.510117
C1_13770C	orf19.5014	0.140461	0.153964	0.232337	0.237243	0.0773978	0.241979
C2_07770C	orf19.2203.1	0.140402	0.461369	0.567345	0.018959	0.936005	0.975282
PRI2	orf19.2885	0.140315	0.242701	0.340518	0.31714	0.0478162	0.175096
POL5	orf19.5597	0.139846	0.110128	0.175389	-0.15932	0.186309	0.413676
C1_09060C	orf19.4763	0.139754	0.128827	0.199667	-0.02895	0.821697	0.916743
C1_12840W	orf19.4914	0.139586	0.212718	0.304999	-0.0665099	0.665641	0.835564
CR_04400W	orf19.529.1	0.139581	0.39171	0.499461	0.00651779	0.975303	0.990201
C2_03150C	orf19.5780	0.138863	0.113983	0.18038	0.225526	0.0621121	0.208742
C2_04990W	orf19.3531	0.138659	0.0986041	0.159443	-0.154344	0.19124	0.421152
MSS116	orf19.4739	0.138532	0.177786	0.262287	0.152464	0.274039	0.521788
MDM10	orf19.184	0.138369	0.0818278	0.136274	-0.0685963	0.536738	0.751601
NUP85	orf19.5887	0.138357	0.00752636	0.0169788	-0.047532	0.514509	0.735065
TLO16	orf19.7127	0.138334	0.113445	0.17967	-0.305965	0.0112744	0.0644617
RTG3	orf19.2315	0.138099	0.0345131	0.0645714	-0.0447906	0.624273	0.80759
YIM1	orf19.847	0.137859	0.187963	0.274947	-0.69576	1.14771e-06	2.98553e-05
C2_00170C	orf19.2115	0.137549	0.020829	0.0414511	-0.0187127	0.822053	0.91697
TPO2	orf19.7148	0.137344	0.236629	0.33379	-0.39708	0.0147847	0.0784122
PUP1	orf19.7605	0.137297	0.175415	0.259306	-0.186562	0.175424	0.398083
STE24	orf19.5654	0.137206	0.0965239	0.15705	0.161433	0.155647	0.370556
SPO1	orf19.4151	0.137073	0.375212	0.482003	0.329983	0.0963383	0.279256
GCD7	orf19.825	0.136995	0.00547253	0.0128532	-0.0656504	0.344897	0.595907
SEC24	orf19.4732	0.136934	0.0189408	0.0381736	-0.0489092	0.548692	0.759973
C6_04100W	orf19.1212	0.136728	0.053944	0.0954137	0.0556691	0.571944	0.771792
RET2	orf19.4236	0.136532	0.0102419	0.0220539	-0.0270968	0.71658	0.867781
CR_08940W	orf19.7291	0.136467	0.0296835	0.0568154	-0.174302	0.0478905	0.175258
MED16	orf19.1343	0.136273	0.0382528	0.0705881	-0.0493096	0.593244	0.786584
MSU1	orf19.3624	0.13619	0.245318	0.343068	-0.156589	0.319931	0.568945
C4_06040W	orf19.4414	0.136093	0.143522	0.218832	-0.280313	0.0338823	0.13822
C7_01500W	orf19.6579	0.135939	0.19011	0.277548	0.227532	0.106403	0.29546
MDS3	orf19.6760	0.135886	0.119199	0.187549	0.151793	0.205166	0.438265
C1_11790W	orf19.1137	0.135846	0.0814308	0.135688	-0.031951	0.769061	0.892785
C1_04860W	orf19.757	0.135535	0.026489	0.0512724	0.133941	0.116957	0.314478
MTLA1	orf19.3201	0.134943	0.111054	0.176582	-0.348284	0.00426942	0.0313754
C2_00730C	orf19.2051	0.134784	0.0587099	0.102606	0.0607435	0.5404	0.753255
ZCF31	orf19.5924	0.134679	0.197738	0.286873	0.527462	0.000174583	0.00233127
CR_10420W	orf19.7619	0.134555	0.0648533	0.111866	-0.195414	0.0553075	0.193228
TAF12	orf19.470	0.134213	0.037137	0.0687189	-0.00366654	0.967536	0.988091
C1_12480W	orf19.68.2	0.134114	0.259356	0.359274	-0.0612419	0.705671	0.860682
GPI1	orf19.6977	0.13404	0.234034	0.33044	0.421399	0.00503203	0.0352829
RMT2	orf19.920	0.133691	0.0401354	0.073655	0.0567344	0.532942	0.748264
AQY1	orf19.2849	0.133678	0.561159	0.659697	1.26654	1.31527e-06	3.2931e-05
C1_11140W	orf19.2302	0.133595	0.173668	0.257251	-0.00211093	0.987487	0.994732
CUP2	orf19.5001	0.133274	0.0589215	0.102886	0.0399089	0.684273	0.848143
C1_07820W	orf19.5052	0.133101	0.087359	0.144247	-0.159831	0.14538	0.356891
STE18	orf19.6551.1	0.132717	0.325449	0.429361	-0.479507	0.0091946	0.0558649
CR_10400W	orf19.7617	0.132468	0.109994	0.175292	-0.0927926	0.417117	0.654334
SPC19	orf19.4473	0.132385	0.286196	0.388136	0.0522953	0.753614	0.886197
BST1	orf19.1053	0.13229	0.028005	0.0539288	0.145189	0.0855048	0.25871
C5_05020C	orf19.3994	0.131987	0.123092	0.192165	0.0643335	0.58522	0.78075
C4_06160W	orf19.2921	0.131721	0.09379	0.153308	-0.0619363	0.575635	0.773997
C2_09180W	orf19.4080	0.131658	0.157546	0.236851	0.0602383	0.638298	0.818159
CR_03940W	orf19.475	0.131381	0.0315923	0.0599725	-0.176241	0.0401503	0.156664
C6_02300C	orf19.3471	0.131329	0.122982	0.192043	0.168976	0.152023	0.365665
PTR3	orf19.4535	0.131158	0.175392	0.259306	-0.0858749	0.522635	0.741212
C5_01590W	orf19.4153	0.130992	0.12167	0.190489	-0.00361021	0.97548	0.990201
CR_05010W	orf19.652	0.130731	0.146636	0.223015	0.0231975	0.852022	0.931381
CSK1	orf19.7208	0.130695	0.487007	0.592091	0.128944	0.38816	0.632958
ABP140	orf19.3676	0.130245	0.0503527	0.0898547	-0.0196139	0.833544	0.922084
CR_03180W	orf19.2406	0.130192	0.0571987	0.100315	-0.0635195	0.507671	0.729313
C2_02960C	orf19.5808	0.130156	0.0325819	0.0615594	-0.195717	0.0231453	0.106531
RAD9	orf19.4275	0.130012	0.210898	0.302606	-0.0256389	0.856441	0.932817
C4_00410W	orf19.5669	0.129787	0.102497	0.165027	0.0280256	0.799574	0.906023
C1_07100C	orf19.6194	0.129706	0.119328	0.187653	0.331606	0.00368851	0.0278446
C6_03210C	orf19.5608	0.129548	0.142983	0.218066	-0.175464	0.151398	0.364968
C4_06680C	orf19.3141	0.129367	0.0555013	0.0975655	0.0196228	0.834546	0.922344
HOS2	orf19.5377	0.12934	0.0581687	0.101778	0.0202574	0.83236	0.921964
VID27	orf19.6324	0.129257	0.0253436	0.0493892	-0.245548	0.00241721	0.0198607
PRE9	orf19.350	0.129117	0.278167	0.379905	0.0301693	0.84973	0.930474
CR_06970C	orf19.2368	0.128589	0.11198	0.177842	-0.154562	0.170407	0.390889
C3_02020W	orf19.1646	0.12822	0.114516	0.181176	-0.0900731	0.421531	0.658046
CTF1	orf19.1499	0.128176	0.225723	0.320134	0.104414	0.466168	0.696298
DBP2	orf19.171	0.128032	0.12991	0.201138	0.180571	0.120157	0.318352
GUK1	orf19.1115	0.127972	0.183238	0.269212	0.272853	0.0373259	0.148341
C7_00140C	orf19.7109	0.127943	0.0641872	0.110825	-0.204357	0.0349364	0.14156
[truncated: 4,013 more rows]

## Sheet: GO UP
GOID	GO_term	Cluster frequency	Background frequency	Corrected P-value	False discovery rate	Gene(s) annotated to the term	Directly Annotated GOID List
6560	proline metabolic process	5 out of 111 genes, 4.5%	8 out of 13081 background genes, 0.1%	1.9e-05	0	CAR2:PRO3:PUT1:CAR1:PUT2	55114:90368:6537:30448:35690:10121:6561:19547:6591:10133
44419	interspecies interaction between organisms	17 out of 111 genes, 15.3%	324 out of 13081 background genes, 2.5%	0.00603	0	XOG1:CSH1:CAT1:RBT4:HSP70:WH11:RBT1:HWP1:SAP10:FET34:PLB1:SAP5:MDR1:ALS1:ALS4:CSP37:SRR1	1900735:70879:30448:36178:1900445:43709:51701:44010:33215:30447:44416:31589:15903:43710:9395:10106:1315:44001:55114:1900442:98609:6855:71281:6979:34605:15893:6807:6073:6827:6950:1900436:31505:6970:7160:43707:6915:1904541:36244:36166:44117:44406:42744:6457:44182:36180:98869:7155:44270:43708:6355:42743:46618:43689:34599:9267:30163:44011:34755:46688:6616:71502:42493:9636:1901684:42542:160:36171:3617…
9065	glutamine family amino acid catabolic process	4 out of 111 genes, 3.6%	11 out of 13081 background genes, 0.1%	0.00674	0	CAR2:PUT1:CAR1:PUT2	30448:10121:6591:55114:6537:10133:90368:6561:19547:35690
44273	sulfur compound catabolic process	4 out of 111 genes, 3.6%	13 out of 13081 background genes, 0.1%	0.01423	0.005	CIS2:C1_11530C_A:THI20:ARO10	9230:44273:55114:6559:6805:6552:949:6355:9228:951:950:6569:6751
55085	transmembrane transport	17 out of 111 genes, 15.3%	365 out of 13081 background genes, 2.8%	0.0274	0.004	GAP4:C1_13130C_A:HSP70:SIT1:YOR1:C3_03440C_A:C3_05380W_A:C3_05900W_A:C5_03480C_A:FET34:MDR1:OPT1:OPT3:OPT2:HGT14:SSU1:CR_10640W_A	71248:51701:44550:19740:42144:35672:33215:15891:30447:44416:55085:316:15903:45454:51454:34488:10106:55114:71216:6855:71281:15884:34605:51515:15893:6827:15758:6457:44182:36180:61091:19631:46618:71214:15805:34599:8643:9267:42908:34755:15848:1901583:46688:6616:6810:6857:42493:42928:44718:9636:3333:1901684:36170:44088:9405:35690:30260
22610	biological adhesion	8 out of 111 genes, 7.2%	88 out of 13081 background genes, 0.7%	0.02893	0.0033	XOG1:CSH1:HWP1:SAP10:C5_02110W_A:SAP5:ALS1:ALS4	1900735:70879:30448:36178:43709:44010:30447:44416:31589:43710:98609:34605:6807:6073:10972:31505:7160:43707:1904541:36244:44406:44117:44182:7155:71470:44270:43708:7009:43689:34599:30163:44011:71502:6508:9405:44407:6878:30260
9064	glutamine family amino acid metabolic process	5 out of 111 genes, 4.5%	29 out of 13081 background genes, 0.2%	0.03071	0.0057	CAR2:PRO3:PUT1:CAR1:PUT2	30448:10121:6591:55114:6537:10133:90368:6561:19547:35690
44406	adhesion of symbiont to host	6 out of 111 genes, 5.4%	48 out of 13081 background genes, 0.4%	0.03899	0.0075	XOG1:HWP1:SAP10:SAP5:ALS1:ALS4	1900735:70879:30448:36178:43709:44010:30447:44416:31589:43710:98609:6807:6073:31505:43707:1904541:36244:44406:44117:44182:7155:44270:43708:43689:30163:44011:71502:6508:9405:44407:6878:30260
1901606	alpha-amino acid catabolic process	5 out of 111 genes, 4.5%	32 out of 13081 background genes, 0.2%	0.05007	0.0067	CAR2:PUT1:CAR1:PUT2:ARO10	30448:10121:6591:55114:6559:6537:10133:6552:949:90368:6561:19547:951:950:6569:35690
44403	symbiosis, encompassing mutualism through parasitism	9 out of 111 genes, 8.1%	127 out of 13081 background genes, 1.0%	0.07217	0.008	XOG1:CAT1:HSP70:HWP1:SAP10:PLB1:SAP5:ALS1:ALS4	1900735:70879:30448:36178:43709:51701:44010:30447:44416:31589:43710:9395:1315:44001:55114:98609:34605:6807:6073:31505:43707:1904541:36244:44406:44117:42744:6457:44182:7155:98869:44270:43708:42743:43689:30163:9267:44011:6616:71502:9636:42542:36171:6508:70301:36170:9405:44407:6878:30260
10121	arginine catabolic process to proline via ornithine	2 out of 111 genes, 1.8%	2 out of 13081 background genes, 0.0%	0.08621	0.0182	CAR2:CAR1	30448:10121:6591:90368:19547:35690
10133	proline catabolic process to glutamate	2 out of 111 genes, 1.8%	2 out of 13081 background genes, 0.0%	0.08621	0.0167	PUT1:PUT2	30448:55114:6537:10133:6561
19493	arginine catabolic process to proline	2 out of 111 genes, 1.8%	2 out of 13081 background genes, 0.0%	0.08621	0.0154	CAR2:CAR1	30448:10121:6591:90368:19547:35690
6527	arginine catabolic process	2 out of 111 genes, 1.8%	2 out of 13081 background genes, 0.0%	0.08621	0.0143	CAR2:CAR1	30448:10121:6591:90368:19547:35690
44282	small molecule catabolic process	8 out of 111 genes, 7.2%	105 out of 13081 background genes, 0.8%	0.09959	0.0147	THI20:GLX3:CAR2:PUT1:CAR1:PUT2:ARO10:HGT14	9230:30448:10121:19243:55085:6591:55114:6559:6537:10133:6552:949:15758:90368:6561:19631:6355:31669:34599:8643:19547:9228:951:950:6569:35690

## Sheet: GO Down
GOID	GO_term	Cluster frequency	Background frequency	Corrected P-value	False discovery rate	Gene(s) annotated to the term	Directly Annotated GOID List
6526	arginine biosynthetic process	8 out of 176 genes, 4.5%	10 out of 13081 background genes, 0.1%	4.26e-09	0	ARG5,6:CPA1:ARG8:ARG3:ECM42:ARG4:ARG1:CPA2	6526:55114:30436:6355:6543:70409:6592:42450:6207
6525	arginine metabolic process	8 out of 176 genes, 4.5%	12 out of 13081 background genes, 0.1%	4.48e-08	0	ARG5,6:CPA1:ARG8:ARG3:ECM42:ARG4:ARG1:CPA2	6526:55114:30436:6355:6543:70409:6592:42450:6207
9084	glutamine family amino acid biosynthetic process	9 out of 176 genes, 5.1%	20 out of 13081 background genes, 0.2%	3.24e-07	0	ARG5,6:CPA1:ARG8:GDH3:ARG3:ECM42:ARG4:ARG1:CPA2	6526:55114:30436:6537:6355:6543:70409:6592:42450:6207
1901605	alpha-amino acid metabolic process	18 out of 176 genes, 10.2%	128 out of 13081 background genes, 1.0%	2.23e-06	0	GCV2:ARG5,6:SER33:GCV3:SER1:CPA1:ARG8:GDH3:CBF1:GCV1:ARG3:SHM2:ECM42:ARG4:ARG1:CPA2:FDH1:MIS11	61427:6526:6564:6543:34508:15942:7059:9249:6544:9257:6355:6592:103:9070:6338:61432:1900478:6207:46656:55114:42183:9086:6537:6563:70409:9303:9113:71459:42450:6546:19464:30436:6730:1900375
6189	'de novo' IMP biosynthetic process	6 out of 176 genes, 3.4%	8 out of 13081 background genes, 0.1%	4.2e-06	0	ADE5,7:ADE2:ADE1:ADE17:ADE6:ADE13	44182:6164:30447:46084:6875:6106:6189:9405:44208
9064	glutamine family amino acid metabolic process	9 out of 176 genes, 5.1%	29 out of 13081 background genes, 0.2%	1.57e-05	0	ARG5,6:CPA1:ARG8:GDH3:ARG3:ECM42:ARG4:ARG1:CPA2	6526:6543:6355:6592:6207:55114:6537:70409:42450:30436
46040	IMP metabolic process	6 out of 176 genes, 3.4%	10 out of 13081 background genes, 0.1%	3.01e-05	0	ADE5,7:ADE2:ADE1:ADE17:ADE6:ADE13	44182:6164:30447:46084:6875:6106:6189:9405:44208
6188	IMP biosynthetic process	6 out of 176 genes, 3.4%	10 out of 13081 background genes, 0.1%	3.01e-05	0	ADE5,7:ADE2:ADE1:ADE17:ADE6:ADE13	44182:6164:30447:46084:6875:6106:6189:9405:44208
44281	small molecule metabolic process	40 out of 176 genes, 22.7%	632 out of 13081 background genes, 4.8%	3.8e-05	0	GAL1:GAL10:GAL7:SNZ1:SNO1:ADE5,7:GCV2:ARG5,6:SER33:C1_13270W_A:GCV3:STF2:PHHB:AAT1:SER1:AIP2:ADE2:DLD2:ERG251:CPA1:C4_04720W_A:ARG8:GDH3:CBF1:MAE1:GCV1:ARG3:SHM2:ECM42:ARG4:PCK1:ADE1:ARG1:CPA2:IDP2:ADE17:ADE6:FDH1:ADE13:MIS11	6543:30447:9257:30433:9272:103:9070:6102:6754:6338:1900478:6207:46656:42183:71216:55114:6520:8615:6563:6537:1903457:42149:6094:9303:71459:9113:43066:42450:34356:6546:19464:15976:1300:6090:30437:42125:61427:6526:6564:44182:36180:34508:15942:9058:9396:7059:9249:6164:1900429:6544:42823:46084:33499:6355:19388:6729:6592:15757:61432:34599:7124:9267:9086:1302:70409:60257:1403:6875:6106:6189:52574:30436:…
6520	cellular amino acid metabolic process	20 out of 176 genes, 11.4%	195 out of 13081 background genes, 1.5%	7.16e-05	0	GCV2:ARG5,6:SER33:GCV3:AAT1:SER1:CPA1:ARG8:GDH3:CBF1:MAE1:GCV1:ARG3:SHM2:ECM42:ARG4:ARG1:CPA2:FDH1:MIS11	6543:9257:103:9070:6338:1900478:6207:46656:42183:55114:6520:6563:6537:9303:71459:9113:42450:6546:19464:1300:6090:61427:6526:6564:34508:15942:7059:9058:9249:6544:6355:6592:61432:9086:1302:70409:30436:6730:6108:1900375
6546	glycine catabolic process	5 out of 176 genes, 2.8%	7 out of 13081 background genes, 0.1%	0.00012	0	GCV2:GCV3:GCV1:FDH1:MIS11	9257:46656:42183:55114:9113:6546:19464:15942:9249:6544:6730
6730	one-carbon metabolic process	6 out of 176 genes, 3.4%	12 out of 13081 background genes, 0.1%	0.00012	0	GCV2:GCV3:C4_04720W_A:GCV1:SHM2:MIS11	9257:46656:55114:6563:9113:6546:19464:9396:9249:6544:6730
19752	carboxylic acid metabolic process	27 out of 176 genes, 15.3%	355 out of 13081 background genes, 2.7%	0.00021	0	GCV2:ARG5,6:SER33:GCV3:AAT1:SER1:AIP2:DLD2:ERG251:CPA1:C4_04720W_A:ARG8:GDH3:CBF1:MAE1:GCV1:ARG3:SHM2:ECM42:ARG4:ADE1:ARG1:CPA2:IDP2:FDH1:ADE13:MIS11	6543:9257:103:9070:6102:6338:1900478:6207:46656:42183:55114:6520:6563:6537:1903457:9303:71459:9113:42450:6546:19464:1300:6090:61427:6526:6564:34508:15942:7059:9396:9058:9249:6544:46084:6355:6592:61432:9086:1302:70409:6189:6106:30436:6730:6108:1900375:6633:44208
6544	glycine metabolic process	6 out of 176 genes, 3.4%	13 out of 13081 background genes, 0.1%	0.00023	0	GCV2:GCV3:GCV1:SHM2:FDH1:MIS11	9257:46656:42183:55114:6563:9113:6546:19464:15942:9249:6544:6730
43436	oxoacid metabolic process	27 out of 176 genes, 15.3%	366 out of 13081 background genes, 2.8%	0.00039	0	GCV2:ARG5,6:SER33:GCV3:AAT1:SER1:AIP2:DLD2:ERG251:CPA1:C4_04720W_A:ARG8:GDH3:CBF1:MAE1:GCV1:ARG3:SHM2:ECM42:ARG4:ADE1:ARG1:CPA2:IDP2:FDH1:ADE13:MIS11	6543:9257:103:9070:6102:6338:1900478:6207:46656:42183:55114:6520:6563:6537:1903457:9303:71459:9113:42450:6546:19464:1300:6090:61427:6526:6564:34508:15942:7059:9396:9058:9249:6544:46084:6355:6592:61432:9086:1302:70409:6189:6106:30436:6730:6108:1900375:6633:44208
9113	purine nucleobase biosynthetic process	6 out of 176 genes, 3.4%	14 out of 13081 background genes, 0.1%	0.00039	0	ADE5,7:SER1:ADE2:C4_04720W_A:ADE1:MIS11	30447:9257:46656:55114:9113:6546:6564:44182:9396:6164:46084:6875:6106:6189:6730:9405
6082	organic acid metabolic process	27 out of 176 genes, 15.3%	367 out of 13081 background genes, 2.8%	0.00041	0	GCV2:ARG5,6:SER33:GCV3:AAT1:SER1:AIP2:DLD2:ERG251:CPA1:C4_04720W_A:ARG8:GDH3:CBF1:MAE1:GCV1:ARG3:SHM2:ECM42:ARG4:ADE1:ARG1:CPA2:IDP2:FDH1:ADE13:MIS11	6543:9257:103:9070:6102:6338:1900478:6207:46656:42183:55114:6520:6563:6537:1903457:9303:71459:9113:42450:6546:19464:1300:6090:61427:6526:6564:34508:15942:7059:9396:9058:9249:6544:46084:6355:6592:61432:9086:1302:70409:6189:6106:30436:6730:6108:1900375:6633:44208
72522	purine-containing compound biosynthetic process	10 out of 176 genes, 5.7%	55 out of 13081 background genes, 0.4%	0.00064	0	ADE5,7:STF2:SER1:ADE2:C4_04720W_A:ADE1:ADE17:ADE6:ADE13:MIS11	30447:9257:6754:46656:55114:9113:6546:6564:44182:9396:6164:46084:6875:6106:6189:6730:9405:44208
46112	nucleobase biosynthetic process	7 out of 176 genes, 4.0%	23 out of 13081 background genes, 0.2%	0.00068	0	ADE5,7:SER1:ADE2:CPA1:C4_04720W_A:ADE1:MIS11	6543:30447:9257:6207:46656:55114:9113:6546:6526:6564:44182:9396:6164:46084:70409:6875:6106:6189:6730:9405
9071	serine family amino acid catabolic process	5 out of 176 genes, 2.8%	9 out of 13081 background genes, 0.1%	0.00071	0	GCV2:GCV3:GCV1:FDH1:MIS11	9257:46656:42183:55114:9113:6546:19464:15942:9249:6544:6730
9069	serine family amino acid metabolic process	8 out of 176 genes, 4.5%	33 out of 13081 background genes, 0.3%	0.00078	0	GCV2:SER33:GCV3:SER1:GCV1:SHM2:FDH1:MIS11	9257:9070:46656:42183:55114:6563:9113:6546:19464:6564:15942:9249:6544:6730
1901607	alpha-amino acid biosynthetic process	12 out of 176 genes, 6.8%	91 out of 13081 background genes, 0.7%	0.00194	0	ARG5,6:SER33:SER1:CPA1:ARG8:GDH3:CBF1:ARG3:ECM42:ARG4:ARG1:CPA2	6543:103:9070:6338:1900478:6207:55114:6537:9303:71459:9113:42450:61427:6526:6564:34508:7059:6355:6592:61432:9086:70409:30436:1900375
6144	purine nucleobase metabolic process	6 out of 176 genes, 3.4%	20 out of 13081 background genes, 0.2%	0.00447	0	ADE5,7:SER1:ADE2:C4_04720W_A:ADE1:MIS11	30447:9257:46656:55114:9113:6546:6564:44182:9396:6164:46084:6875:6106:6189:6730:9405
46148	pigment biosynthetic process	7 out of 176 genes, 4.0%	30 out of 13081 background genes, 0.2%	0.00483	0	ADE5,7:SER1:HEM13:ADE2:C4_04720W_A:ADE1:MIS11	30447:9257:46656:55114:9113:6546:6564:6783:44182:9396:6164:46084:6875:6106:6189:6730:9405:71456
9112	nucleobase metabolic process	7 out of 176 genes, 4.0%	31 out of 13081 background genes, 0.2%	0.00611	0	ADE5,7:SER1:ADE2:CPA1:C4_04720W_A:ADE1:MIS11	6543:30447:9257:6207:46656:55114:9113:6546:6526:6564:44182:9396:6164:46084:70409:6875:6106:6189:6730:9405
42440	pigment metabolic process	7 out of 176 genes, 4.0%	32 out of 13081 background genes, 0.2%	0.00765	0	ADE5,7:SER1:HEM13:ADE2:C4_04720W_A:ADE1:MIS11	30447:9257:46656:55114:9113:6546:6564:6783:44182:9396:6164:46084:6875:6106:6189:6730:9405:71456
8652	cellular amino acid biosynthetic process	12 out of 176 genes, 6.8%	104 out of 13081 background genes, 0.8%	0.00791	0	ARG5,6:SER33:SER1:CPA1:ARG8:GDH3:CBF1:ARG3:ECM42:ARG4:ARG1:CPA2	6543:103:9070:6338:1900478:6207:55114:6537:9303:71459:9113:42450:61427:6526:6564:34508:7059:6355:6592:61432:9086:70409:30436:1900375
33499	galactose catabolic process via UDP-galactose	3 out of 176 genes, 1.7%	3 out of 13081 background genes, 0.0%	0.00942	0	GAL1:GAL10:GAL7	30447:9272:42149:42125:44182:1900429:33499:19388:15757:34599:60257:1403:52574:46835:411
16053	organic acid biosynthetic process	15 out of 176 genes, 8.5%	168 out of 13081 background genes, 1.3%	0.01561	0.0014	ARG5,6:SER33:SER1:ERG251:CPA1:C4_04720W_A:ARG8:GDH3:CBF1:ARG3:ECM42:ARG4:ARG1:CPA2:MIS11	6543:9257:103:9070:6338:1900478:6207:46656:55114:6537:9303:71459:9113:42450:6546:61427:6526:6564:34508:7059:9396:6355:6592:61432:9086:70409:30436:6730:1900375:6633
46394	carboxylic acid biosynthetic process	15 out of 176 genes, 8.5%	168 out of 13081 background genes, 1.3%	0.01561	0.0013	ARG5,6:SER33:SER1:ERG251:CPA1:C4_04720W_A:ARG8:GDH3:CBF1:ARG3:ECM42:ARG4:ARG1:CPA2:MIS11	6543:9257:103:9070:6338:1900478:6207:46656:55114:6537:9303:71459:9113:42450:6546:61427:6526:6564:34508:7059:9396:6355:6592:61432:9086:70409:30436:6730:1900375:6633
55114	oxidation-reduction process	25 out of 176 genes, 14.2%	401 out of 13081 background genes, 3.1%	0.02036	0.0013	GCV2:AOX2:ARG5,6:SER33:C1_14190C_A:UCF1:C2_10070W_A:AIP2:HEM13:DLD2:ERG251:C4_03340C_A:C4_03720C_A:C4_04720W_A:CFL1:GDH3:CFL4:C5_03770C_A:MAE1:ADH5:IDP2:FDH1:IFE2:MIS11:YHB1	1902170:32516:15677:30447:9257:52565:9070:6102:46656:42183:55114:6520:6537:1903457:9113:1900180:6546:19464:6873:46210:6090:6526:10230:6783:7094:44182:5977:32515:6112:15942:9396:15671:6355:34599:44011:71500:6826:71218:9636:6730:6108:9405:35690:6633:71456
44283	small molecule biosynthetic process	19 out of 176 genes, 10.8%	258 out of 13081 background genes, 2.0%	0.02058	0.0012	SNZ1:SNO1:ARG5,6:SER33:PHHB:SER1:ERG251:CPA1:C4_04720W_A:ARG8:GDH3:CBF1:ARG3:ECM42:ARG4:PCK1:ARG1:CPA2:MIS11	6543:30447:9257:103:9070:6338:1900478:6207:46656:71216:55114:8615:6537:6094:9303:71459:9113:43066:42450:6546:15976:30437:61427:6526:6564:36180:34508:7059:9396:42823:6355:6729:6592:61432:9267:9086:70409:30436:6730:36170:1900375:6633
9127	purine nucleoside monophosphate biosynthetic process	7 out of 176 genes, 4.0%	37 out of 13081 background genes, 0.3%	0.02096	0.0012	ADE5,7:STF2:ADE2:ADE1:ADE17:ADE6:ADE13	30447:6754:44182:6164:46084:6875:6106:6189:9405:44208
9168	purine ribonucleoside monophosphate biosynthetic process	7 out of 176 genes, 4.0%	37 out of 13081 background genes, 0.3%	0.02096	0.0012	ADE5,7:STF2:ADE2:ADE1:ADE17:ADE6:ADE13	30447:6754:44182:6164:46084:6875:6106:6189:9405:44208
9156	ribonucleoside monophosphate biosynthetic process	7 out of 176 genes, 4.0%	40 out of 13081 background genes, 0.3%	0.03554	0.0011	ADE5,7:STF2:ADE2:ADE1:ADE17:ADE6:ADE13	30447:6754:44182:6164:46084:6875:6106:6189:9405:44208
44282	small molecule catabolic process	11 out of 176 genes, 6.2%	105 out of 13081 background genes, 0.8%	0.04472	0.0011	GAL1:GAL10:GAL7:GCV2:GCV3:AIP2:DLD2:CPA1:GCV1:FDH1:MIS11	6543:30447:9257:9272:6207:46656:42183:55114:1903457:42149:9113:6546:19464:42125:6526:44182:15942:9249:1900429:6544:33499:19388:15757:34599:70409:60257:1403:52574:46835:6730:411
9124	nucleoside monophosphate biosynthetic process	7 out of 176 genes, 4.0%	42 out of 13081 background genes, 0.3%	0.04921	0.0011	ADE5,7:STF2:ADE2:ADE1:ADE17:ADE6:ADE13	30447:6754:44182:6164:46084:6875:6106:6189:9405:44208
6164	purine nucleotide biosynthetic process	7 out of 176 genes, 4.0%	44 out of 13081 background genes, 0.3%	0.06689	0.0016	ADE5,7:STF2:ADE2:ADE1:ADE17:ADE6:ADE13	30447:6754:44182:6164:46084:6875:6106:6189:9405:44208
9152	purine ribonucleotide biosynthetic process	7 out of 176 genes, 4.0%	44 out of 13081 background genes, 0.3%	0.06689	0.0015	ADE5,7:STF2:ADE2:ADE1:ADE17:ADE6:ADE13	30447:6754:44182:6164:46084:6875:6106:6189:9405:44208
1901606	alpha-amino acid catabolic process	6 out of 176 genes, 3.4%	32 out of 13081 background genes, 0.2%	0.08063	0.003	GCV2:GCV3:CPA1:GCV1:FDH1:MIS11	6543:9257:6207:46656:42183:55114:9113:6546:19464:6526:15942:9249:6544:70409:6730
