# Supplementary material for: The Candida albicans TOR-Activating GTPases Gtr1 and Rhb1 Coregulate Starvation Responses and Biofilm Formation
Source: mSphere. 2017 Nov 15;2(6):e00477-17. doi: 10.1128/mSphere.00477-17 (PMC5687921; doi:10.1128/mSphere.00477-17)
Supplement: TABLE S4 [file sph006172401st4.xlsx]

## Sheet: gtr mann
A22	Common Name	q-value	p vlaue	Log2 FC	Description
C6_01990W	PLB1	0.034597	0.0678892	2.05893	Phospholipase B; host cell penetration and virulence in mouse systemic infection; Hog1-induced; signal sequence, N-glycosylation, and Tyr phosphorylation site; induced in fluconazole-resistant strains; rat catheter biofilm repressed
C6_01990W	PLB1	0.034597	0.0678892	2.03874	Phospholipase B; host cell penetration and virulence in mouse systemic infection; Hog1-induced; signal sequence, N-glycosylation, and Tyr phosphorylation site; induced in fluconazole-resistant strains; rat catheter biofilm repressed
CR_09360W	FCY24	0.0543699	0.144127	2.03579	Putative transporter; more similar to S. cerevisiae Tpn1, which is a vitamin B6 transporter, than to purine-cytosine permeases; transcription is regulated by Nrg1; Spider biofilm induced
C6_01250W		0.110502	0.465209	1.98034	Protein of unknown function; induced by nitric oxide independent of Yhb1p
C1_00780C	HGC1	0.0869234	0.273322	1.97991	Hypha-specific G1 cyclin-related protein involved in regulation of morphogenesis, biofilm formation; Cdc28-Hgc1 maintains Cdc11 S394 phosphorylation during hyphal growth; required for virulence in mice; regulated by Nrg1, Tup1, farnesol
C4_03570W	HWP1	0.034597	0.0678892	1.90944	Hyphal cell wall protein; host transglutaminase substrate; opaque-, a-specific, alpha-factor induced; at MTLa side of conjugation tube; virulence complicated by URA3 effects; Bcr1-repressed in RPMI a/a biofilms; Spider biofilm induced
C4_03570W	HWP1	0.034597	0.0678892	1.86773	Hyphal cell wall protein; host transglutaminase substrate; opaque-, a-specific, alpha-factor induced; at MTLa side of conjugation tube; virulence complicated by URA3 effects; Bcr1-repressed in RPMI a/a biofilms; Spider biofilm induced
C4_03470C	ECE1	0.034597	0.0678892	1.84446	Hypha-specific protein; regulated by Rfg1, Nrg1, Tup1, Cph1, Efg1, Hog1, farnesol, phagocytosis; fluconazole-induced; rat catheter and Spider biofilm induced; flow model biofilm repressed; Bcr1-repressed in RPMI a/a biofilms
C4_03470C	ECE1	0.034597	0.0678892	1.844	Hypha-specific protein; regulated by Rfg1, Nrg1, Tup1, Cph1, Efg1, Hog1, farnesol, phagocytosis; fluconazole-induced; rat catheter and Spider biofilm induced; flow model biofilm repressed; Bcr1-repressed in RPMI a/a biofilms
C3_01770C		0.034597	0.0678892	1.72614	Protein of unknown function; expression downregulated in an ssr1 null mutant
C6_04130C	ALS4	0.034597	0.0678892	1.69591	GPI-anchored adhesin; role in adhesion, germ tube induction; growth, temperature regulated; expressed during infection of human buccal epithelial cells; repressed by vaginal contact; biofilm induced; repressed during chlamydospore formation
C6_04130C	ALS4	0.034597	0.0678892	1.69486	GPI-anchored adhesin; role in adhesion, germ tube induction; growth, temperature regulated; expressed during infection of human buccal epithelial cells; repressed by vaginal contact; biofilm induced; repressed during chlamydospore formation
CR_06570C		0.034597	0.0678892	1.64101	Protein of unknown function; Spider biofilm induced
C3_00600W	IFF11	0.034597	0.0678892	1.63703	Secreted protein required for normal cell wall structure and for virulence; member of the IFF family; Hap43p-repressed gene
C4_04540C		0.034597	0.0678892	1.63587	Ortholog of <i>Candida albicans WO-1</i> : CAWG_03357
CR_06790C		0.034597	0.0678892	1.62628	Predicted membrane transporter, member of the anion:cation symporter (ACS) family, major facilitator superfamily (MFS); Gcn4p-regulated; flucytosine induced; ketoconazole-repressed; oxidative stress-induced via Cap1p
CR_02680W		0.0869234	0.273322	1.58293	Ortholog(s) have structural constituent of cytoskeleton activity
C4_00440C	OPT7	0.034597	0.0678892	1.58208	Putative oligopeptide transporter; possibly transports GSH or related compounds; Hog1-induced; expression of OPT6, -7, or -8 does not suppress defect of mutant lacking OPT1-3; Hap43-repressed; F-12/CO2 early biofilm induced
C3_02750W		0.034597	0.0678892	1.5792	Protein with a ribonuclease III domain; flow model biofilm induced; Spider biofilm induced
C1_12970C	SEC2	0.034597	0.0678892	1.54177	Guanyl-nucleotide exchange factor for the small G-protein Sec4; delivery of post-Golgi secretory vesicles to sites of polarized growth; phosphorylation by Cdc28 needed for normal hyphal growth; Hap43-repressed; flow model biofilm induced
C6_04380W	ALS2	0.034597	0.0678892	1.54131	ALS family protein; role in adhesion, biofilm formation, germ tube induction; expressed at infection of human buccal epithelial cells; putative GPI-anchor; induced by ketoconazole, low iron and at cell wall regeneration; regulated by Sfu1p
C2_07580W		0.034597	0.0678892	1.49449	Putative malate permease; induced during macrophage infection; regulated by Gcn2 and Gcn4; putative peroxisome targeting signal; Hap43-repressed; Spider biofilm induced
C1_06940C	ATC1	0.034597	0.0678892	1.49085	Cell wall acid trehalase; catalyzes hydrolysis of the disaccharide trehalose; similar to S. cerevisiae vacuolar acid trehalase (Ath1p); Hap43p-repressed gene
C6_03280W		0.0543699	0.144127	1.47754	Ortholog of <i>C. dubliniensis CD36</i> : Cd36_63740, <i>C. parapsilosis CDC317</i> : CPAR2_503850, <i>Pichia stipitis Pignal</i> : PICST_32045 and <i>Candida guilliermondii ATCC 6260</i> : PGUG_00070
CR_06270W		0.034597	0.0678892	1.47297	Predicted protein of unknown funtion; overlaps orf19.3879.1, which is a region annotated as blocked reading frame
C1_02300W		0.0869234	0.273322	1.45638	Ortholog(s) have unfolded protein binding activity, role in cytoskeleton organization, protein folding and prefoldin complex localization
C1_12970C	SEC2	0.034597	0.0678892	1.45008	Guanyl-nucleotide exchange factor for the small G-protein Sec4; delivery of post-Golgi secretory vesicles to sites of polarized growth; phosphorylation by Cdc28 needed for normal hyphal growth; Hap43-repressed; flow model biofilm induced
C6_04380W	ALS2	0.034597	0.0678892	1.44873	ALS family protein; role in adhesion, biofilm formation, germ tube induction; expressed at infection of human buccal epithelial cells; putative GPI-anchor; induced by ketoconazole, low iron and at cell wall regeneration; regulated by Sfu1p
C1_06940C	ATC1	0.034597	0.0678892	1.44732	Cell wall acid trehalase; catalyzes hydrolysis of the disaccharide trehalose; similar to S. cerevisiae vacuolar acid trehalase (Ath1p); Hap43p-repressed gene
C1_10290W	GCA1	0.034597	0.0678892	1.4361	Extracellular/plasma membrane-associated glucoamylase; expressed in rat oral infection; regulated by carbohydrates, pH, galactose; promotes biofilm matrix formation; flow model biofilm induced; Bcr1 repressed in RPMI a/a biofilms
C3_04060C	HEM13	0.034597	0.0678892	1.42373	Coproporphyrinogen III oxidase; antigenic; on yeast cell surface, not hyphae; iron-regulated expression; Hap43, macrophage-repressed; farnesol-induced; possibly essential; flow model biofilm induced; rat catheter, Spider biofilm repressed
C1_10570C		0.0543699	0.144127	1.42114	Protein with predicted RNI-like domains; rat catheter biofilm induced
CR_02920C	AQY1	0.034597	0.0678892	1.41327	Aquaporin water channel; osmotic shock resistance, WT freeze tolerance; virulent in mice; flucytosine repressed; flow model/RPMI/Spider/rat catheter biofilm induced; required for RPMI biofilm formation; Bcr1-induced in a/a RPMI biofilms
C1_02140C		0.0869234	0.273322	1.40879	Dubious open reading frame
C3_01930W	PXP2	0.110502	0.465209	1.39369	Putative acyl-CoA oxidase; enzyme of fatty acid beta-oxidation; induced during macrophage infection; opaque specific transcript; putative peroxisome targeting signal; Spider biofilm induced
C2_07580W		0.034597	0.0678892	1.38902	Putative malate permease; induced during macrophage infection; regulated by Gcn2 and Gcn4; putative peroxisome targeting signal; Hap43-repressed; Spider biofilm induced
CR_01630C		0.034597	0.0678892	1.37761	Protein similar to S. cerevisiae Pmr1p; amphotericin B induced; previously merged with orf19.2553; unmerged from orf19.2553 in a revision of Assembly 21
CR_06270W		0.034597	0.0678892	1.36923	Predicted protein of unknown funtion; overlaps orf19.3879.1, which is a region annotated as blocked reading frame
C1_10290W	GCA1	0.034597	0.0678892	1.36742	Extracellular/plasma membrane-associated glucoamylase; expressed in rat oral infection; regulated by carbohydrates, pH, galactose; promotes biofilm matrix formation; flow model biofilm induced; Bcr1 repressed in RPMI a/a biofilms
C4_00440C	OPT7	0.034597	0.0678892	1.36686	Putative oligopeptide transporter; possibly transports GSH or related compounds; Hog1-induced; expression of OPT6, -7, or -8 does not suppress defect of mutant lacking OPT1-3; Hap43-repressed; F-12/CO2 early biofilm induced
C1_07650W		0.034597	0.0678892	1.36273	Protein of unknown function; Hap43-repressed gene
CR_02400W	PHO112	0.034597	0.0678892	1.35334	Putative constitutive acid phosphatase; Rim101-repressed; DTT-extractable; N-glycosylated; Hap43-induced; possibly an essential gene, disruptants not obtained by UAU1 method
C6_03280W		0.0543699	0.144127	1.34639	Ortholog of <i>C. dubliniensis CD36</i> : Cd36_63740, <i>C. parapsilosis CDC317</i> : CPAR2_503850, <i>Pichia stipitis Pignal</i> : PICST_32045 and <i>Candida guilliermondii ATCC 6260</i> : PGUG_00070
CR_03290C	IME2	0.034597	0.0678892	1.34245	Putative serine/threonine protein kinase; mutation confers hypersensitivity to amphotericin B
CR_02920C	AQY1	0.034597	0.0678892	1.33923	Aquaporin water channel; osmotic shock resistance, WT freeze tolerance; virulent in mice; flucytosine repressed; flow model/RPMI/Spider/rat catheter biofilm induced; required for RPMI biofilm formation; Bcr1-induced in a/a RPMI biofilms
C3_01540W		0.034597	0.0678892	1.33239	Plasma-membrane-localized protein; filament induced; Hog1, ketoconazole, fluconazole and hypoxia-induced; regulated by Nrg1, Tup1, Upc2; induced by prostaglandins; flow model biofilm induced; rat catheter and Spider biofilm repressed
CR_00560W	NTH1	0.034597	0.0678892	1.32576	Neutral trehalase; hyphal induction in mutant delayed but not reduced overall; not required for virulence in mice; possible regulatory cAMP-dependent phosphorylation at S10,S213; Hap43-repressed gene; Spider biofilm induced
C3_04270C	CTP1	0.034597	0.0678892	1.3251	Putative citrate transport protein; flucytosine induced; amphotericin B repressed, caspofungin repressed; Hap43p-induced gene
C2_10240W	GPD1	0.034597	0.0678892	1.32211	Glycerol-3-phosphate dehydrogenase; glycerol biosynthesis; regulated by Efg1; regulated by Tsa1, Tsa1B under H2O2 stress conditions; Sflow model and Spider biofilm induced
C5_02690W		0.034597	0.0678892	1.31853	Putative oxidoreductase; Hap43-repressed gene; clade-associated gene expression
C1_02810W	RAD16	0.034597	0.0678892	1.31472	Ortholog of S. cerevisiae Rad16; a protein that recognizes and binds damaged DNA; flucytosine induced; rat catheter and Spider biofilm induced
C2_10240W	GPD1	0.034597	0.0678892	1.31069	Glycerol-3-phosphate dehydrogenase; glycerol biosynthesis; regulated by Efg1; regulated by Tsa1, Tsa1B under H2O2 stress conditions; Sflow model and Spider biofilm induced
C1_01930W		0.034597	0.0678892	1.30144	Protein of unknown function; regulated by Nrg1, Tup1; Spider and flow model biofilm induced
C6_01650C	FMP27	0.034597	0.0678892	1.29355	Putative mitochondrial protein; mRNA binds She3
CR_02400W	PHO112	0.034597	0.0678892	1.29088	Putative constitutive acid phosphatase; Rim101-repressed; DTT-extractable; N-glycosylated; Hap43-induced; possibly an essential gene, disruptants not obtained by UAU1 method
C3_01540W		0.034597	0.0678892	1.28007	Plasma-membrane-localized protein; filament induced; Hog1, ketoconazole, fluconazole and hypoxia-induced; regulated by Nrg1, Tup1, Upc2; induced by prostaglandins; flow model biofilm induced; rat catheter and Spider biofilm repressed
C1_09900W	LIP3	0.034597	0.0678892	1.27399	Secreted lipase; gene family member whose members are expressed differentially in response to carbon source and infection; possible role in nutrition and/or in creating an acidic microenvironment; flow model biofilm induced
C5_03060C	TNA1	0.110502	0.465209	1.25959	Putative nicotinic acid transporter; detected at germ tube plasma membrane by mass spectrometry; transcript induced upon phagocytosis by macrophage; rat catheter biofilm induced
C3_03580C	GTT13	0.034597	0.0678892	1.24876	Putative glutathione S-transferase; opaque-specific transcript; repressed by alpha pheromone in SpiderM medium; Spider biofilm induced
CR_09390C		0.0543699	0.144127	1.24541	Predicted membrane transporter; member of the drug:proton antiporter (14 spanner) (DHA2) family, major facilitator superfamily (MFS); Spider biofilm induced
C1_09580C	LIP1	0.0869234	0.273322	1.24324	Secreted lipase, member of a lipase gene family whose members are expressed differentially in response to carbon source and during infection; may have a role in nutrition and/or in creating an acidic microenvironment
C1_13850C	DAL7	0.110502	0.465209	1.2402	Putative allantoate permease; mutant is viable
C4_01800W		0.034597	0.0678892	1.2386	Protein with a dienelactone hydrolase domain; Hap43-repressed gene
C1_06280C	UME6	0.034597	0.0678892	1.23663	Zn(II)2Cys6 transcription factor; role in hyphal extension, virulence, adherence to plastic; rat catheter biofilm induced; has a long 5'-UTR that regulates translational efficiency and controls transition to filamentous growth
C1_08590C	ERG1	0.034597	0.0678892	1.23114	Squalene epoxidase, epoxidation of squalene to 2,3(S)-oxidosqualene; ergosterol biosynthesis; allylamine antifungal drug target; NADH reducing cofactor but S. cerevisiae Erg1 uses NADPH; flow model biofilm induced; Spider biofilm repressed
CR_01630C		0.034597	0.0678892	1.22655	Protein similar to S. cerevisiae Pmr1p; amphotericin B induced; previously merged with orf19.2553; unmerged from orf19.2553 in a revision of Assembly 21
C4_01800W		0.034597	0.0678892	1.22255	Protein with a dienelactone hydrolase domain; Hap43-repressed gene
C2_05860C		0.034597	0.0678892	1.21517	Putative Xbp1 transcriptional repressor; binds to cyclin gene promoters in S. cerevisiae; Hap43-repressed; possibly essential, disruptants not obtained by UAU1 method
C1_02810W	RAD16	0.034597	0.0678892	1.2145	Ortholog of S. cerevisiae Rad16; a protein that recognizes and binds damaged DNA; flucytosine induced; rat catheter and Spider biofilm induced
C5_02690W		0.034597	0.0678892	1.21382	Putative oxidoreductase; Hap43-repressed gene; clade-associated gene expression
C3_01680C		0.0543699	0.144127	1.20967	Predicted potassium ion transporter; Spider biofilm induced
C7_00930W	GPH1	0.034597	0.0678892	1.20448	Putative glycogen phosphorylase; role in glycogen metabolism; regulated by Ssk1, Mig1, Tup1, Hap43; fluconazole-induced; localizes to cell surface of hyphae, not yeast; stationary phase enriched protein; Spider biofilm induced
C1_01930W		0.034597	0.0678892	1.19797	Protein of unknown function; regulated by Nrg1, Tup1; Spider and flow model biofilm induced
C2_05860C		0.034597	0.0678892	1.19598	Putative Xbp1 transcriptional repressor; binds to cyclin gene promoters in S. cerevisiae; Hap43-repressed; possibly essential, disruptants not obtained by UAU1 method
CR_02180W	PHO113	0.034597	0.0678892	1.19255	Putative constitutive acid phosphatase; Rim101-repressed; DTT-extractable; N-glycosylated; possibly an essential gene, disruptants not obtained by UAU1 method
CR_02590C		0.0543699	0.144127	1.18852	Ortholog(s) have RNA-dependent ATPase activity, second spliceosomal transesterification activity, role in generation of catalytic spliceosome for second transesterification step and U2-type catalytic step 2 spliceosome localization
C1_10550C	GCA2	0.034597	0.0678892	1.17811	Predicted extracellular glucoamylase; induced by ketoconazole; possibly essential, disruptants not obtained by UAU1 method; promotes biofilm matrix formation; Spider biofilm induced; Bcr1-induced in RPMI a/a biofilms
C4_04950W		0.034597	0.0678892	1.17366	Protein of unknown function; rat catheter biofilm induced
C3_04270C	CTP1	0.034597	0.0678892	1.17251	Putative citrate transport protein; flucytosine induced; amphotericin B repressed, caspofungin repressed; Hap43p-induced gene
CR_02280W	PGA23	0.034597	0.0678892	1.17156	Putative GPI-anchored protein of unknown function; Rim101-repressed; Cyr1-regulated; colony morphology-related gene regulation by Ssn6
C3_04060C	HEM13	0.034597	0.0678892	1.17138	Coproporphyrinogen III oxidase; antigenic; on yeast cell surface, not hyphae; iron-regulated expression; Hap43, macrophage-repressed; farnesol-induced; possibly essential; flow model biofilm induced; rat catheter, Spider biofilm repressed
C2_06940C	ARE2	0.034597	0.0678892	1.16655	Acyl CoA:sterol acyltransferase; uses cholesterol and oleoyl-CoA substrates; protoberberine derivative drug inhibits enzyme activity; ketoconazole-induced; Hap43-repressed; flow model biofilm induced; Spider biofilm induced
C1_08590C	ERG1	0.034597	0.0678892	1.16609	Squalene epoxidase, epoxidation of squalene to 2,3(S)-oxidosqualene; ergosterol biosynthesis; allylamine antifungal drug target; NADH reducing cofactor but S. cerevisiae Erg1 uses NADPH; flow model biofilm induced; Spider biofilm repressed
C2_09220W	DDR48	0.034597	0.0678892	1.16476	Immunogenic stress-associated protein; filamentation regulated; induced by benomyl/caspofungin/ketoconazole or in azole-resistant strain; Hog1, farnesol, alkaline repressed; stationary phase enriched; Spider, flow model biofilm induced
C5_00470C	KRE62	0.0869234	0.273322	1.16122	Putative subunit of glucan synthase; macrophage-induced gene; Bcr1-regulated in a/a RPMI biofilms
C2_06940C	ARE2	0.034597	0.0678892	1.16089	Acyl CoA:sterol acyltransferase; uses cholesterol and oleoyl-CoA substrates; protoberberine derivative drug inhibits enzyme activity; ketoconazole-induced; Hap43-repressed; flow model biofilm induced; Spider biofilm induced
CR_09140C		0.034597	0.0678892	1.15913	Protein with a role in directing meiotic recombination events to homologous chromatids; induced by ciclopirox olamine; positively regulated by Sfu1; Hog1, fluconazole-repressed; Hap43-induced; Spider biofilm induced
C4_03770W		0.0543699	0.144127	1.15792	Ortholog(s) have cytoplasm, nucleus, ribosome localization
C2_09220W	DDR48	0.034597	0.0678892	1.15698	Immunogenic stress-associated protein; filamentation regulated; induced by benomyl/caspofungin/ketoconazole or in azole-resistant strain; Hog1, farnesol, alkaline repressed; stationary phase enriched; Spider, flow model biofilm induced
CR_02810W	CIRT4B	0.034597	0.0678892	1.15396	Cirt family transposase; transcript repressed in an azole-resistant strain that overexpresses CDR1 and CDR2; Hap43-repressed; flow model biofilm induced
CR_09140C		0.034597	0.0678892	1.15354	Protein with a role in directing meiotic recombination events to homologous chromatids; induced by ciclopirox olamine; positively regulated by Sfu1; Hog1, fluconazole-repressed; Hap43-induced; Spider biofilm induced
CR_05720W	TPS1	0.034597	0.0678892	1.15289	Trehalose-6-phosphate synthase; role in hyphal growth and virulence in mouse systemic infection; induced in presence of human neutrophils; macrophage/pseudohyphal-repressed after 16h; stationary phase enriched protein; Hap43-repressed
C5_01800C	HIP1	0.034597	0.0678892	1.14457	Similar to amino acid permeases; alkaline, flucytosine induced; regulated by Plc1, Gcn2 and Gcn4; fungal-specific; Spider biofilm induced
C4_01340W		0.0543699	0.144127	1.13868	Protein similar to GPI-linked cell-wall proteins; induced in low iron; Spider biofilm induced; regulated in Spider biofilms by Bcr1, Tec1, Ndt80, Brg1
CR_02180W	PHO113	0.034597	0.0678892	1.13756	Putative constitutive acid phosphatase; Rim101-repressed; DTT-extractable; N-glycosylated; possibly an essential gene, disruptants not obtained by UAU1 method
CR_02810W	CIRT4B	0.034597	0.0678892	1.13571	Cirt family transposase; transcript repressed in an azole-resistant strain that overexpresses CDR1 and CDR2; Hap43-repressed; flow model biofilm induced
C2_04930C	CRK1	0.034597	0.0678892	1.13447	Protein kinase of the Cdc2 subfamily involved in hyphal development, virulence; promotes hyphal development independently of Cph1 and Efg1; functionally complements pheromone hypersensitivity of S. cerevisiae sgv1 mutant; Hap43p-repressed
C4_02210W		0.0869234	0.273322	1.13314	Ortholog of <i>C. dubliniensis CD36</i> : Cd36_42100, <i>Debaryomyces hansenii CBS767</i> : DEHA2C14850g, <i>Pichia stipitis Pignal</i> : PICST_52615 and <i>Spathaspora passalidarum NRRL Y-27907</i> : SPAPADRAFT_58608
CR_09360W	FCY24	0.034597	0.0678892	1.13257	Putative transporter; more similar to S. cerevisiae Tpn1, which is a vitamin B6 transporter, than to purine-cytosine permeases; transcription is regulated by Nrg1; Spider biofilm induced
C1_01630W		0.034597	0.0678892	1.13197	Protein similar to a mitochondrial complex I intermediate-associated protein; fluconazole-repressed; Spider biofilm induced; rat catheter biofilm repressed
C6_01060C	CAN2	0.110502	0.465209	1.1304	Basic amino acid permease; arginine metabolism; regulated by Nrg1/Tup1; caspofungin, flucytosine induced; colony morphology-related regulation by Ssn6; Hap43-repressed; rat catheter and Spider biofilm induced; promoter bound by Efg1
CR_02070C	ADH5	0.034597	0.0678892	1.12956	Putative alcohol dehydrogenase; regulated by white-opaque switch; fluconazole-induced; antigenic in murine infection; regulated by Nrg1, Tup1; Hap43, macrophage repressed, flow model biofilm induced; Spider biofilm induced
C4_00450C	PGA1	0.034597	0.0678892	1.12904	GPI anchored membrane protein; utilization of hemin and hemoglobin for Fe in host; Rim101 at ph8/hypoxia/ketoconazole/ciclopirox/hypha-induced; required for RPMI biofilm formation, Bcr1-induced in a/a biofilm; rat catheter biofilm repressed
CR_08380C		0.151199	0.715001	1.12527	Protein of unknown function; decreased transcription is observed in an azole-resistant strain that overexpresses MDR1
CR_04900C	PGA39	0.110502	0.465209	1.11965	Putative GPI-anchored protein
C4_02360W	AMS1	0.034597	0.0678892	1.11937	Putative alpha-mannosidase; transcript regulated by Nrg1; induced during cell wall regeneration; flow model biofilm induced; Spider biofilm induced
CR_02280W	PGA23	0.034597	0.0678892	1.10915	Putative GPI-anchored protein of unknown function; Rim101-repressed; Cyr1-regulated; colony morphology-related gene regulation by Ssn6
C4_02360W	AMS1	0.034597	0.0678892	1.10468	Putative alpha-mannosidase; transcript regulated by Nrg1; induced during cell wall regeneration; flow model biofilm induced; Spider biofilm induced
CR_05720W	TPS1	0.034597	0.0678892	1.0928	Trehalose-6-phosphate synthase; role in hyphal growth and virulence in mouse systemic infection; induced in presence of human neutrophils; macrophage/pseudohyphal-repressed after 16h; stationary phase enriched protein; Hap43-repressed
CR_04060C	DAP1	0.034597	0.0678892	1.09095	Similar to mammalian membrane-associated progesterone receptors involved in DNA damage response; induced in core stress response; Hog1 regulated; clade-associated expression; Hap43-repressed
C3_01130C		0.034597	0.0678892	1.08833	ZZ-type zinc finger protein; rat catheter and Spider biofilm induced
C2_07570W	RNR22	0.034597	0.0678892	1.08785	Putative ribonucleoside diphosphate reductase;colony morphology-related gene regulation by Ssn6; transcript regulated by tyrosol and cell density; Hap43-repressed; Spider biofilm induced
C2_07630C		0.034597	0.0678892	1.0853	Possible stress protein; increased transcription associated with CDR1 and CDR2 overexpression or fluphenazine treatment; regulated by Sfu1, Nrg1, Tup1; stationary phase enriched protein; Spider biofilm induced
C4_04720W		0.0543699	0.144127	1.08093	Ortholog(s) have methylenetetrahydrofolate dehydrogenase (NAD+) activity, role in folic acid-containing compound biosynthetic process, one-carbon metabolic process, purine nucleobase biosynthetic process and cytosol, nucleus localization
C1_12410C	PKH2	0.034597	0.0678892	1.08044	Putative serine/threonine protein kinase; predicted role in sphingolipid-mediated signaling pathway that controls endocytosis; mRNA binds She3 and is localized to hyphal tips
C4_04950W		0.034597	0.0678892	1.07881	Protein of unknown function; rat catheter biofilm induced
CR_02070C	ADH5	0.034597	0.0678892	1.07678	Putative alcohol dehydrogenase; regulated by white-opaque switch; fluconazole-induced; antigenic in murine infection; regulated by Nrg1, Tup1; Hap43, macrophage repressed, flow model biofilm induced; Spider biofilm induced
C1_05300C	PRD1	0.034597	0.0678892	1.07577	Putative proteinase; transcript regulated by Nrg1, Mig1, and Tup1; Hogp-induced; stationary phase enriched protein; Hap43-repressed; rat catheter biofilm repressed
C2_01460C		0.0543699	0.144127	1.07527	Ortholog of <i>C. dubliniensis CD36</i> : Cd36_16320, <i>Candida tropicalis MYA-3404</i> : CTRG_01238 and <i>Candida albicans WO-1</i> : CAWG_03918
CR_00560W	NTH1	0.034597	0.0678892	1.07522	Neutral trehalase; hyphal induction in mutant delayed but not reduced overall; not required for virulence in mice; possible regulatory cAMP-dependent phosphorylation at S10,S213; Hap43-repressed gene; Spider biofilm induced
CR_04960C	CRG1	0.110502	0.465209	1.07389	Methyltransferase involved in sphingolipid homeostasis, methylates a drug cantharidin; decreased expression in hyphae compared to yeast; expression regulated during planktonic growth; flow model biofilm induced; Hap43-repressed gene
C1_07070C	DHH1	0.034597	0.0678892	1.07176	Putative RNA helicase
C5_03890C		0.0543699	0.144127	1.06924	Protein of unknown function
C4_05940W	PPS1	0.034597	0.0678892	1.06524	Putative dual specificity protein phosphatase, similar to <i>S. cerevisiae</i> Pps1p; mutant shows virulence defect
C1_05300C	PRD1	0.034597	0.0678892	1.06523	Putative proteinase; transcript regulated by Nrg1, Mig1, and Tup1; Hogp-induced; stationary phase enriched protein; Hap43-repressed; rat catheter biofilm repressed
C2_07630C		0.034597	0.0678892	1.06437	Possible stress protein; increased transcription associated with CDR1 and CDR2 overexpression or fluphenazine treatment; regulated by Sfu1, Nrg1, Tup1; stationary phase enriched protein; Spider biofilm induced
C2_09420W		0.034597	0.0678892	1.06303	Ortholog of <i>C. dubliniensis CD36</i> : Cd36_23530, <i>C. parapsilosis CDC317</i> : CPAR2_406140, <i>Candida tenuis NRRL Y-1498</i> : CANTEDRAFT_116829 and <i>Debaryomyces hansenii CBS767</i> : DEHA2B01826g
C3_05230W	SAP3	0.034597	0.0678892	1.06237	Secreted aspartyl proteinase, acts in utilization of protein as nitrogen source; assessment of virulence role complicated by URA3 effects; regulated by growth phase; produced by opaque phase cells; alpha-pheromone repressed
C2_08350C		0.034597	0.0678892	1.06136	Ortholog of <i>C. dubliniensis CD36</i> : Cd36_22500, <i>Candida tropicalis MYA-3404</i> : CTRG_01825 and <i>Candida albicans WO-1</i> : CAWG_05921
C7_00930W	GPH1	0.034597	0.0678892	1.06051	Putative glycogen phosphorylase; role in glycogen metabolism; regulated by Ssk1, Mig1, Tup1, Hap43; fluconazole-induced; localizes to cell surface of hyphae, not yeast; stationary phase enriched protein; Spider biofilm induced
C4_03100W	RBT7	0.034597	0.0678892	1.05948	Protein with similarity to RNase T2 enzymes; has putative secretion signal; expression is Tup1-repressed
CR_01920W		0.151199	0.715001	1.05894	Ortholog(s) have adenosylmethionine-8-amino-7-oxononanoate transaminase activity and role in biotin biosynthetic process
C2_07570W	RNR22	0.034597	0.0678892	1.05747	Putative ribonucleoside diphosphate reductase;colony morphology-related gene regulation by Ssn6; transcript regulated by tyrosol and cell density; Hap43-repressed; Spider biofilm induced
C7_02250W		0.0869234	0.273322	1.0545	Ortholog of <i>C. dubliniensis CD36</i> : Cd36_72050, <i>C. parapsilosis CDC317</i> : CPAR2_301140, <i>Candida tenuis NRRL Y-1498</i> : CANTEDRAFT_135055 and <i>Debaryomyces hansenii CBS767</i> : DEHA2E07678g
C2_07760W		0.0543699	0.144127	1.05206	Predicted membrane protein of unknown function; Spider biofilm induced
C7_01540W	ALK6	0.034597	0.0678892	1.05185	Putative cytochrome P-450 of N-alkane-induced detoxification; macrophage-induced gene
CR_04060C	DAP1	0.034597	0.0678892	1.04708	Similar to mammalian membrane-associated progesterone receptors involved in DNA damage response; induced in core stress response; Hog1 regulated; clade-associated expression; Hap43-repressed
C1_09190C	DAK2	0.034597	0.0678892	1.04653	Putative dihydroxyacetone kinase; repressed by yeast-hypha switch; fluconazole-induced; caspofungin repressed; protein enriched in stationary phase yeast cultures; flow model biofilm induced; rat catheter and Spider biofilm repressed
C6_03320W		0.034597	0.0678892	1.04215	Stationary phase enriched protein; Gcn4-regulated; induced by amino acid starvation (3-AT), benomyl or in azole-resistant strain that overexpresses MDR1; flow model biofilm induced; rat catheter biofilm repressed; overlaps orf19.5621
C7_01800C	PFK2	0.034597	0.0678892	1.04072	Phosphofructokinase beta subunit; fructose 2,6-bisphosphate, AMP activated; ATP inhibited; phagocytosis, hyphal repressed; fluconazole-induced; stationary-phase enriched; flow model biofilm induced; rat catheter/Spider biofilm repressed
C2_09280C		0.0869234	0.273322	1.04063	Predicted membrane transporter, member of the fucose:proton symporter (FHS) family, major facilitator superfamily (MFS)
C7_01920W	CDC34	0.034597	0.0678892	1.03864	Putative ubiquitin-protein ligase; transcript regulated by Nrg1 and Tup1, and by Gcn2 and Gcn4; rat catheter biofilm induced
C1_04270C		0.034597	0.0678892	1.0363	Ortholog of <i>C. dubliniensis CD36</i> : Cd36_04020, <i>C. parapsilosis CDC317</i> : CPAR2_107000, <i>Candida tenuis NRRL Y-1498</i> : CANTEDRAFT_113990 and <i>Pichia stipitis Pignal</i> : PICST_32780
C4_03000C		0.034597	0.0678892	1.03471	Planktonic growth-induced gene
C1_07650W		0.034597	0.0678892	1.03416	Protein of unknown function; Hap43-repressed gene
C1_09190C	DAK2	0.034597	0.0678892	1.02594	Putative dihydroxyacetone kinase; repressed by yeast-hypha switch; fluconazole-induced; caspofungin repressed; protein enriched in stationary phase yeast cultures; flow model biofilm induced; rat catheter and Spider biofilm repressed
C1_01360C		0.034597	0.0678892	1.02566	Putative glycogen synthesis initiator; regulated by Efg1 and Efh1; Hog1-repressed; colony morphology-related gene regulation by Ssn6; induced by prostaglandins; flow model biofilm induced
C1_05960W	PGA45	0.110502	0.465209	1.02467	Putative GPI-anchored cell wall protein; repressed in core caspofungin response; Hog1-induced; regulated by Ssn6; Mob2-dependent hyphal regulation; flow model biofilm induced
CR_06660W	SEO1	0.0543699	0.144127	1.02361	Protein with similarity to permeases; Sfu1-repressed; flucytosine induced; induced by Mnl1 under weak acid stress; flow model biofilm repressed
C1_13530W		0.034597	0.0678892	1.02167	Has domain(s) with predicted chitin binding, chitinase activity and role in carbohydrate metabolic process, cell wall macromolecule catabolic process, chitin catabolic process
CR_02820W	PGM2	0.034597	0.0678892	1.02001	Ortholog of S. cerevisiae Pgm2; induced in planktonic culture; Tye7p-regulated; flow model biofilm induced; rat catheter biofilm repressed
C2_06840W	SPR1	0.034597	0.0678892	1.01728	Putative GPI-anchored protein; similar but not orthologous to S. cerevisiae Spr1, a sporulation-specific exo-1,3-beta-glucanase; mutant is viable
C7_03550C		0.034597	0.0678892	1.01667	Protein of unknown function; rat catheter biofilm repressed
C1_12260W	VPH2	0.034597	0.0678892	1.01618	Ortholog(s) have role in vacuolar acidification, vacuolar proton-transporting V-type ATPase complex assembly and endoplasmic reticulum membrane localization
C1_04110W		0.034597	0.0678892	1.01527	Ortholog(s) have lysophosphatidic acid acyltransferase activity and role in cellular response to cadmium ion, cellular triglyceride homeostasis, detoxification of cadmium ion, lipid particle organization, protein targeting to vacuole
C1_04110W		0.034597	0.0678892	1.01518	Ortholog(s) have lysophosphatidic acid acyltransferase activity and role in cellular response to cadmium ion, cellular triglyceride homeostasis, detoxification of cadmium ion, lipid particle organization, protein targeting to vacuole
CR_08650C		0.034597	0.0678892	1.01352	Ortholog(s) have ubiquitin-protein ligase activity, role in ubiquitin-dependent protein catabolic process and endoplasmic reticulum membrane, nuclear inner membrane localization
C7_01540W	ALK6	0.034597	0.0678892	1.00918	Putative cytochrome P-450 of N-alkane-induced detoxification; macrophage-induced gene
C4_04070C	PGA3	0.034597	0.0678892	1.0091	GPI-anchored protein of cell wall
C3_01130C		0.034597	0.0678892	1.00865	ZZ-type zinc finger protein; rat catheter and Spider biofilm induced
C6_01060C	CAN2	0.110502	0.465209	1.0079	Basic amino acid permease; arginine metabolism; regulated by Nrg1/Tup1; caspofungin, flucytosine induced; colony morphology-related regulation by Ssn6; Hap43-repressed; rat catheter and Spider biofilm induced; promoter bound by Efg1
C4_00260W		0.034597	0.0678892	1.00629	Ortholog(s) have histone demethylase activity (H3-dimethyl-K4 specific), histone demethylase activity (H3-trimethyl-K4 specific) activity
C3_02320W	ILV2	0.034597	0.0678892	1.00073	Putative acetolactate synthase; regulated by Gcn4p; induced by amino acid starvation (3-AT treatment); stationary phase enriched protein
C2_05660W	PNG2	0.034597	0.0678892	1.00031	Putative peptide:N-glycanase; gene has variable numbers of 12-bp repeats; induced by caspofungin, ciclopirox olamine, ketoconazole or hypoxia; gene of core caspofungin response; Hap43-induced; Spider biofilm induced
C7_01800C	PFK2	0.034597	0.0678892	0.998726	Phosphofructokinase beta subunit; fructose 2,6-bisphosphate, AMP activated; ATP inhibited; phagocytosis, hyphal repressed; fluconazole-induced; stationary-phase enriched; flow model biofilm induced; rat catheter/Spider biofilm repressed
C1_08760W		0.034597	0.0678892	0.990282	Protein of unknown function; Hap43-repressed
C4_00720W	CSP2	0.034597	0.0678892	0.990161	Putative cell wall associated protein; C. albicans and C. dubliniensis specific gene highly induced during chlamydospore development in both species; localized to chlamydospore cell wall; Hap43-repressed; Spider biofilm induced
C1_01360C		0.034597	0.0678892	0.989432	Putative glycogen synthesis initiator; regulated by Efg1 and Efh1; Hog1-repressed; colony morphology-related gene regulation by Ssn6; induced by prostaglandins; flow model biofilm induced
C1_12260W	VPH2	0.034597	0.0678892	0.98535	Ortholog(s) have role in vacuolar acidification, vacuolar proton-transporting V-type ATPase complex assembly and endoplasmic reticulum membrane localization
C3_07560W	TCC1	0.034597	0.0678892	0.982185	Putative transcription factor/corepressor; regulation of filamentation and virulence; interacts with Tup1; regulates hypha-specific gene expression; contains 4 tetratricopeptide repeat (TPR) motifs; flucytosine repressed; Tbp1-induced
CR_04960C	CRG1	0.110502	0.465209	0.981513	Methyltransferase involved in sphingolipid homeostasis, methylates a drug cantharidin; decreased expression in hyphae compared to yeast; expression regulated during planktonic growth; flow model biofilm induced; Hap43-repressed gene
C3_00030C		0.034597	0.0678892	0.979454	Protein with a predicted DEAD-like DNA/RNA helicase domain; shows colony morphology-related gene regulation by Ssn6; overlaps orf19.5472; Spider biofilm repressed
C3_00320W	RHR2	0.034597	0.0678892	0.975365	Glycerol 3-phosphatase; roles in osmotic tolerance, glycerol accumulation in response to salt; Spider/flow model biofilm induced; regulated by macrophage, stress, yeast-hyphal switch, pheromone, Gcn4, Hog1, Nrg1, Tup1
CR_09350C		0.034597	0.0678892	0.975173	Protein with a predicted heme oxygenase domain; Spider biofilm induced
C4_03230C		0.034597	0.0678892	0.973205	ORF in retrotransposon Tca4; similar to Pol region of retrotransposons encoding reverse transcriptase, protease, integrase; downstream of RHD2, similar to the Gag region encoding nucleocapsid-like protein; rat catheter biofilm induced
CR_01870C		0.0543699	0.144127	0.972866	Ortholog of <i>Candida albicans WO-1</i> : CAWG_01548
C4_05430C	GAP5	0.034597	0.0678892	0.971218	Putative general amino acid permease; fungal-specific (no human or murine homolog)
C4_01380W	ZCF27	0.034597	0.0678892	0.969777	Putative Zn(II)2Cys6 transcription factor
C1_11340W	PRM1	0.034597	0.0678892	0.969598	Putative membrane protein with a predicted role in membrane fusion during mating; Hap43p-repressed gene; protein induced during the mating process
C5_04810W	PFK1	0.034597	0.0678892	0.969385	Phosphofructokinase alpha subinit; activated by fructose 2,6-bisphosphate, AMP, ATP inhibited; activity reduced on hyphal induction; phagocytosis-repressed; fluconazole, flow model biofilm induced; rat catheter and Spider biofilm repressed
C3_04160W	DAL8	0.034597	0.0678892	0.968433	Putative allantoate permease; fungal-specific (no human or murine homolog)
C2_04930C	CRK1	0.034597	0.0678892	0.967798	Protein kinase of the Cdc2 subfamily involved in hyphal development, virulence; promotes hyphal development independently of Cph1 and Efg1; functionally complements pheromone hypersensitivity of S. cerevisiae sgv1 mutant; Hap43p-repressed
C3_07560W	TCC1	0.034597	0.0678892	0.964565	Putative transcription factor/corepressor; regulation of filamentation and virulence; interacts with Tup1; regulates hypha-specific gene expression; contains 4 tetratricopeptide repeat (TPR) motifs; flucytosine repressed; Tbp1-induced
C3_02680C	SLD1	0.034597	0.0678892	0.96287	Sphingolipid delta-8 desaturase; catalyzes desaturation at C8 in the long-chain base moiety of ceramides in glucosylceramide synthesis, important for virulence; ketoconazole and hypoxia induced; Hap43-repressed; Spider biofilm induced
C6_03610W	FGR17	0.034597	0.0678892	0.962736	Putative DNA-binding transcription factor; has zinc cluster DNA-binding motif; lacks an ortholog in S. cerevisiae; transposon mutation affects filamentous growth; Hap43p-repressed gene
C2_10690W	TPS3	0.034597	0.0678892	0.962516	Predicted trehalose-phosphate synthase regulatory subunit; regulated by Efg1; regulated by Tsa1, Tsa1B under H2O2 stress conditions; flow model biofilm induced (reports differ)
CR_09350C		0.034597	0.0678892	0.962311	Protein with a predicted heme oxygenase domain; Spider biofilm induced
C5_01800C	HIP1	0.034597	0.0678892	0.957523	Similar to amino acid permeases; alkaline, flucytosine induced; regulated by Plc1, Gcn2 and Gcn4; fungal-specific; Spider biofilm induced
C3_02680C	SLD1	0.034597	0.0678892	0.954908	Sphingolipid delta-8 desaturase; catalyzes desaturation at C8 in the long-chain base moiety of ceramides in glucosylceramide synthesis, important for virulence; ketoconazole and hypoxia induced; Hap43-repressed; Spider biofilm induced
C4_01100C	AGP2	0.034597	0.0678892	0.952508	Amino acid permease; hyphal repressed; white-opaque switch regulated; induced in core caspofungin response, during cell wall regeneration, by flucytosine; regulated by Sef1, Sfu1, and Hap43; rat catheter and Spider biofilm induced
C1_05960W	PGA45	0.110502	0.465209	0.952012	Putative GPI-anchored cell wall protein; repressed in core caspofungin response; Hog1-induced; regulated by Ssn6; Mob2-dependent hyphal regulation; flow model biofilm induced
C1_10930C	UBA4	0.034597	0.0678892	0.951232	Putative ubiquitin activating protein; Hap43-repressed; induced by prostaglandins; clade-associated gene expression
CR_06660W	SEO1	0.110502	0.465209	0.949899	Protein with similarity to permeases; Sfu1-repressed; flucytosine induced; induced by Mnl1 under weak acid stress; flow model biofilm repressed
C5_02630C	MNN1	0.034597	0.0678892	0.948307	Putative alpha-1,3-mannosyltransferase; of the mannosyltransferase complex; negatively regulated by Rim101; transcript elevated in chk1 and nik1 mutants, but not in sln1 mutant; Spider and flow model biofilm induced
C5_04810W	PFK1	0.034597	0.0678892	0.947739	Phosphofructokinase alpha subinit; activated by fructose 2,6-bisphosphate, AMP, ATP inhibited; activity reduced on hyphal induction; phagocytosis-repressed; fluconazole, flow model biofilm induced; rat catheter and Spider biofilm repressed
C1_03770W	SKO1	0.034597	0.0678892	0.947376	bZIP transcription factor; involved in cell wall damage response; represses the yeast-to-hypha transition; mutants are caspofungin sensitive; induced by osmotic stress via Hog1; induced by Mnl1 under weak acid stress
C2_09750W	LEU42	0.034597	0.0678892	0.946947	Putative alpha-isopropylmalate synthase; fungal-specific; induced by human blood or polymorphonuclear cells; regulated by Gcn2 and Gcn4; stationary phase enriched protein; Spider biofilm induced
C1_03490W		0.034597	0.0678892	0.946503	Protein of unknown function; S. pombe ortholog SPAC17A2.02c plays a role in resistance to cadmium; colony morphology-related gene regulation by Ssn6; Spider biofilm repressed
CR_08300C		0.034597	0.0678892	0.945907	Putative patatin-like phospholipase; similar to S. cerevisiae Nte1p, which is predicted to be a membrane protein; antigenic during human oral infection; Hap43p-repressed gene
CR_08300C		0.034597	0.0678892	0.942641	Putative patatin-like phospholipase; similar to S. cerevisiae Nte1p, which is predicted to be a membrane protein; antigenic during human oral infection; Hap43p-repressed gene
C4_04720W		0.034597	0.0678892	0.941725	Ortholog(s) have methylenetetrahydrofolate dehydrogenase (NAD+) activity, role in folic acid-containing compound biosynthetic process, one-carbon metabolic process, purine nucleobase biosynthetic process and cytosol, nucleus localization
C7_01920W	CDC34	0.034597	0.0678892	0.939463	Putative ubiquitin-protein ligase; transcript regulated by Nrg1 and Tup1, and by Gcn2 and Gcn4; rat catheter biofilm induced
C3_01780C		0.034597	0.0678892	0.937355	Ortholog(s) have role in mitochondrial respiratory chain complex IV assembly and mitochondrial intermembrane space, nucleus localization
C4_05940W	PPS1	0.034597	0.0678892	0.936852	Putative dual specificity protein phosphatase, similar to <i>S. cerevisiae</i> Pps1p; mutant shows virulence defect
C1_14370W		0.110502	0.465209	0.932101	Ortholog of <i>Candida albicans WO-1</i> : CAWG_00017
C2_09750W	LEU42	0.034597	0.0678892	0.931704	Putative alpha-isopropylmalate synthase; fungal-specific; induced by human blood or polymorphonuclear cells; regulated by Gcn2 and Gcn4; stationary phase enriched protein; Spider biofilm induced
C3_02850C		0.034597	0.0678892	0.931533	Plasma membrane-associated protein; upregulated in an azole-resistant strain that overexpresses MDR1; Hap43-repressed; Spider biofilm induced
C1_03490W		0.034597	0.0678892	0.928307	Protein of unknown function; S. pombe ortholog SPAC17A2.02c plays a role in resistance to cadmium; colony morphology-related gene regulation by Ssn6; Spider biofilm repressed
C1_09930W		0.0869234	0.273322	0.925312	Protein of unknown function; rat catheter biofilm repressed
C1_14470W		0.034597	0.0678892	0.925056	Putative zinc-finger domain protein with a predicted role in pre-mRNA splicing; Hap43-repressed; Spider biofilm repressed
C2_09420W		0.034597	0.0678892	0.923812	Ortholog of <i>C. dubliniensis CD36</i> : Cd36_23530, <i>C. parapsilosis CDC317</i> : CPAR2_406140, <i>Candida tenuis NRRL Y-1498</i> : CANTEDRAFT_116829 and <i>Debaryomyces hansenii CBS767</i> : DEHA2B01826g
C6_03800C		0.034597	0.0678892	0.92162	Putative membrane protein with a predicted role in zinc ion homeostasis; Hap43-induced; fluconazole-induced; rat catheter and Spider biofilm induced
C2_06840W	SPR1	0.0543699	0.144127	0.921612	Putative GPI-anchored protein; similar but not orthologous to S. cerevisiae Spr1, a sporulation-specific exo-1,3-beta-glucanase; mutant is viable
C2_03540W	RAD32	0.034597	0.0678892	0.921283	Protein similar to S. cerevisiae protein with role in nucleotide excision repair; down-regulation associated with azole resistance; Hap43p-repressed gene
C4_05430C	GAP5	0.034597	0.0678892	0.921005	Putative general amino acid permease; fungal-specific (no human or murine homolog)
C1_13530W		0.034597	0.0678892	0.920157	Has domain(s) with predicted chitin binding, chitinase activity and role in carbohydrate metabolic process, cell wall macromolecule catabolic process, chitin catabolic process
CR_01160W		0.0869234	0.273322	0.919173	Ortholog of <i>Candida albicans WO-1</i> : CAWG_01469
C1_11340W	PRM1	0.034597	0.0678892	0.918391	Putative membrane protein with a predicted role in membrane fusion during mating; Hap43p-repressed gene; protein induced during the mating process
CR_07070C	ALS3	0.034597	0.0678892	0.91624	Cell wall adhesin; epithelial adhesion, endothelial invasion; alleles vary in adhesiveness; immunoprotective in mice; binds SspB adhesin of S. gordonii in mixed biofilm; induced in/required for Spider biofilm; flow model biofilm repressed
C1_07970C	IRE1	0.034597	0.0678892	0.915358	Putative protein kinase; role in cell wall regulation; mutant is hypersensitive to caspofungin; Spider biofilm induced
C1_12450C	IRA2	0.034597	0.0678892	0.915108	GTPase-activating protein; negatively regulates RAS by converting it from the GTP- to the GDP-bound inactive form; Spider biofilm induced; flow model biofilm repressed
C3_05050W	TRY4	0.034597	0.0678892	0.914444	C2H2 transcription factor; fluconazole-repressed; induced in ssr1 mutant; required for yeast cell adherence to silicone substrate; Spider biofilm induced
C6_03270C	AYR2	0.034597	0.0678892	0.913738	Putative NADPH-dependent 1-acyl dihydroxyacetone phosphate reductase; shows colony morphology-related gene regulation by Ssn6p
C4_06660W		0.034597	0.0678892	0.913024	Has domain(s) with predicted DNA binding activity
C2_10690W	TPS3	0.034597	0.0678892	0.912147	Predicted trehalose-phosphate synthase regulatory subunit; regulated by Efg1; regulated by Tsa1, Tsa1B under H2O2 stress conditions; flow model biofilm induced (reports differ)
C2_04250W	VPS36	0.034597	0.0678892	0.911945	ESCRT II protein sorting complex subunit; involved in Rim8 processing and proteolytic activation of Rim101, which regulates pH response; role in uptake of Histatin-5 into vacuole
C6_03270C	AYR2	0.034597	0.0678892	0.910042	Putative NADPH-dependent 1-acyl dihydroxyacetone phosphate reductase; shows colony morphology-related gene regulation by Ssn6p
C4_02110W		0.034597	0.0678892	0.909604	Protein of unknown function; Hap43-repressed gene
C1_05540C		0.034597	0.0678892	0.908177	Protein similar to GTPase regulators; induced in low iron; transcript activated by Mnl1 under weak acid stress; Hap43-, Sfu1- and Sef1-regulated; flow model biofilm induced, Spider biofilm induced
C7_03860W		0.110502	0.465209	0.907428	Putative vacuolar protease; upregulated in the presence of human neutrophils; Spider biofilm induced
C2_04430W		0.0869234	0.273322	0.904846	Protein of unknown function
C1_01630W		0.034597	0.0678892	0.903302	Protein similar to a mitochondrial complex I intermediate-associated protein; fluconazole-repressed; Spider biofilm induced; rat catheter biofilm repressed
C3_05230W	SAP3	0.034597	0.0678892	0.903151	Secreted aspartyl proteinase, acts in utilization of protein as nitrogen source; assessment of virulence role complicated by URA3 effects; regulated by growth phase; produced by opaque phase cells; alpha-pheromone repressed
CR_00780C	GSY1	0.034597	0.0678892	0.902272	UDP glucose/starch glucosyltransferase; transcript repressed by yeast-hyphal switch, Efg1-regulated; strong oxidative stress induced; colony morphology-related regulation by Ssn6; stationary phase enriched; flow model biofilm induced
C1_06000W		0.034597	0.0678892	0.902133	Putative dicarboxylic amino acid permease; fungal-specific (no human or murine homolog); induced by alpha pheromone in SpiderM medium
C3_00930W	ATO2	0.034597	0.0678892	0.899454	Putative fungal-specific transmembrane protein; fluconazole repressed, Hap43-repressed; flow model biofilm induced; Spider biofilm induced
C2_05380W		0.034597	0.0678892	0.897164	Protein of unknown function; S. cerevisiae YLR407W mutants have abnormal budding; constitutive expression independent of MTL or white-opaque status; Spider biofilm induced
CR_08650C		0.034597	0.0678892	0.89708	Ortholog(s) have ubiquitin-protein ligase activity, role in ubiquitin-dependent protein catabolic process and endoplasmic reticulum membrane, nuclear inner membrane localization
C3_01110C		0.0869234	0.273322	0.896601	Ortholog of <i>C. dubliniensis CD36</i> : Cd36_81010, <i>C. parapsilosis CDC317</i> : CPAR2_103060, <i>Candida tenuis NRRL Y-1498</i> : CANTEDRAFT_127339 and <i>Debaryomyces hansenii CBS767</i> : DEHA2G01936g
C5_02090W		0.034597	0.0678892	0.896491	Ortholog of <i>Candida albicans WO-1</i> : CAWG_04594
C1_10740C	ASR1	0.034597	0.0678892	0.895717	Heat shock protein; transcript regulated by cAMP, osmotic stress, ciclopirox olamine, ketoconazole; repressed by Cyr1, Ras1; colony morphology-related regulated by Ssn6; stationary phase enriched; Hap43-induced; Spider biofilm induced
C1_08880W	HEM14	0.034597	0.0678892	0.893826	Putative protoporphyrinogen oxidase; involved in heme biosynthesis; predicted Kex2p substrate; iron regulated transcript; Yfh1-induced; Hap43-repressed; rat catheter biofilm repressed
C1_02670C		0.034597	0.0678892	0.893409	Protein required for transfer of mannosylphosphate; induced by alpha pheromone in SpiderM medium
C2_08360C	OPT5	0.034597	0.0678892	0.888886	Oligopeptide transporter; fungal-specific (no human or murine homolog); induced by BSA, but not by tetrapeptide or pentapeptide
C1_09500W		0.0543699	0.144127	0.88835	Ortholog of <i>C. dubliniensis CD36</i> : Cd36_08960, <i>C. parapsilosis CDC317</i> : CPAR2_301680, <i>Candida tenuis NRRL Y-1498</i> : cten_CGOB_00021 and <i>Debaryomyces hansenii CBS767</i> : DEHA2F11088g
CR_09920W		0.0543699	0.144127	0.887768	Predicted amino acid transport domain; transcript upregulated in clinical strains from HIV+ patients with oral candidiasis; alkaline upregulated by Rim101; rat catheter, Spider and flow model biofilm induced
C2_08330W		0.034597	0.0678892	0.887556	Protein with a thioredoxin domain; predicted role in cell redox homeostasis; rat catheter and Spider biofilm induced
CR_07070C	ALS3	0.034597	0.0678892	0.886859	Cell wall adhesin; epithelial adhesion, endothelial invasion; alleles vary in adhesiveness; immunoprotective in mice; binds SspB adhesin of S. gordonii in mixed biofilm; induced in/required for Spider biofilm; flow model biofilm repressed
CR_00530W		0.0543699	0.144127	0.8849	Ortholog of <i>C. parapsilosis CDC317</i> : CPAR2_803740, <i>C. dubliniensis CD36</i> : Cd36_25640, <i>Lodderomyces elongisporus NRLL YB-4239</i> : LELG_00467 and <i>Candida orthopsilosis Co 90-125</i> : CORT_0A03760
C1_05950C		0.0543699	0.144127	0.884144	Protein of unknown function; induced in high iron; repressed in core caspofungin response; ketoconazole-repressed; colony morphology-related gene regulation by Ssn6; possibly subject to Kex2 processing
C5_02500C		0.034597	0.0678892	0.884064	Ortholog(s) have mRNA binding activity and role in cellular protein complex localization, establishment of mitochondrion localization, nuclear-transcribed mRNA catabolic process, deadenylation-dependent decay
C2_05700W	OSM1	0.034597	0.0678892	0.882708	Putative flavoprotein subunit of fumarate reductase; soluble protein in hyphae; caspofungin repressed; stationary phase enriched protein; flow model biofilm induced; Spider biofilm repressed
C1_12410C	PKH2	0.034597	0.0678892	0.882178	Putative serine/threonine protein kinase; predicted role in sphingolipid-mediated signaling pathway that controls endocytosis; mRNA binds She3 and is localized to hyphal tips
C6_04140C		0.034597	0.0678892	0.88201	Ortholog of <i>C. dubliniensis CD36</i> : Cd36_64990, <i>C. parapsilosis CDC317</i> : CPAR2_600170, <i>Candida tenuis NRRL Y-1498</i> : CANTEDRAFT_121753 and <i>Debaryomyces hansenii CBS767</i> : DEHA2E19712g
C3_04210W		0.034597	0.0678892	0.881518	Ortholog of <i>C. dubliniensis CD36</i> : Cd36_84160, <i>Candida tenuis NRRL Y-1498</i> : cten_CGOB_00085, <i>Debaryomyces hansenii CBS767</i> : DEHA2B08404g and <i>Pichia stipitis Pignal</i> : PICST_67031
C3_06270C		0.034597	0.0678892	0.88145	Ortholog of Rad33; involved in nucleotide excision repair in S. cerevisiae; induced by Mnl1 under weak acid stress
C2_05360C	BIO32	0.034597	0.0678892	0.881064	Putative class III aminotransferase with a predicted role in biotin biosynthesis; Spider biofilm induced
CR_04590C	PDX3	0.034597	0.0678892	0.880658	Pyridoxamine-phosphate oxidase; transcript regulated by yeast-hypha switch and by Nrg1, Mig1, Tup1; Hap43, caspofungin repressed; present in exponential and stationary phase yeast cultures
C1_08880W	HEM14	0.034597	0.0678892	0.877558	Putative protoporphyrinogen oxidase; involved in heme biosynthesis; predicted Kex2p substrate; iron regulated transcript; Yfh1-induced; Hap43-repressed; rat catheter biofilm repressed
C1_03960C		0.034597	0.0678892	0.877503	Ortholog(s) have role in protein targeting to vacuole, re-entry into mitotic cell cycle after pheromone arrest and endoplasmic reticulum membrane localization
C6_03340C	GLC3	0.034597	0.0678892	0.877158	Putative 1,4-glucan branching enzyme; fluconazole-induced; colony morphology-related gene regulation by Ssn6; stationary phase enriched protein
C2_10540W		0.034597	0.0678892	0.876179	Putative transcription factor with zinc finger DNA-binding motif; possible ortholog of S. cerevisiae Mig2p
C1_02980W	GOR1	0.034597	0.0678892	0.876085	Ortholog(s) have glyoxylate reductase activity, role in glyoxylate catabolic process and cytosol, extracellular region, mitochondrion, nucleus localization
C1_14220C	FTR2	0.034597	0.0678892	0.875936	High-affinity iron permease; probably interacts with ferrous oxidase; regulated by iron level, ciclopirox olamine, amphotericin B, caspofungin; complements S. cerevisiae ftr1 iron transport defect; Hap43-repressed; Spider biofilm induced
CR_03440W		0.034597	0.0678892	0.875367	Has domain(s) with predicted DNA 5'-adenosine monophosphate hydrolase activity, DNA binding activity and role in DNA repair
C2_09070C		0.034597	0.0678892	0.875307	Putative glycerol-3-phosphate acyltransferase; Hog1-repressed
C6_03610W	FGR17	0.034597	0.0678892	0.874471	Putative DNA-binding transcription factor; has zinc cluster DNA-binding motif; lacks an ortholog in S. cerevisiae; transposon mutation affects filamentous growth; Hap43p-repressed gene
CR_07680C		0.034597	0.0678892	0.874004	Has domain(s) with predicted nucleic acid binding, nucleotide binding activity
C3_05390C	GPI1	0.034597	0.0678892	0.871729	Putative protein of GPI synthesis; expression is reduced in a fluconazole-resistant isolate
C4_05300W	XKS1	0.034597	0.0678892	0.871718	Putative xylulokinase; Hap43-repressed; induced by prostaglandins; rat catheter biofilm repressed
C2_05660W	PNG2	0.034597	0.0678892	0.871523	Putative peptide:N-glycanase; gene has variable numbers of 12-bp repeats; induced by caspofungin, ciclopirox olamine, ketoconazole or hypoxia; gene of core caspofungin response; Hap43-induced; Spider biofilm induced
C4_04620C		0.034597	0.0678892	0.871126	Protein with DNA binding domain, an endonuclease domain; adjacent to CEN4, the centromere region of Chr 4; clade-associated gene expression
C1_08840W		0.034597	0.0678892	0.870053	Putative SH3-domain-containing protein
C5_05200C		0.0543699	0.144127	0.869705	Putative protein of unknown function; Hap43p-repressed gene; <I>S. cerevisiae</I> ortholog YHR045W localizes to the endoplasmic reticulum
C1_10050W		0.199447	1	0.869577	Protein of unknown function; induced by Mnl1 under weak acid stress; Hap43-induced; mutant is viable
C1_10740C	ASR1	0.034597	0.0678892	0.868109	Heat shock protein; transcript regulated by cAMP, osmotic stress, ciclopirox olamine, ketoconazole; repressed by Cyr1, Ras1; colony morphology-related regulated by Ssn6; stationary phase enriched; Hap43-induced; Spider biofilm induced
C3_04210W		0.0869234	0.273322	0.868053	Ortholog of <i>C. dubliniensis CD36</i> : Cd36_84160, <i>Candida tenuis NRRL Y-1498</i> : cten_CGOB_00085, <i>Debaryomyces hansenii CBS767</i> : DEHA2B08404g and <i>Pichia stipitis Pignal</i> : PICST_67031
C4_01070W	HGT17	0.034597	0.0678892	0.86643	Putative MFS family glucose transporter; 20 members in C. albicans; 12 probable membrane-spanning segments; induced at low (0.2%, compared to 2%) glucose in rich media; Spider biofilm induced
C1_08840W		0.034597	0.0678892	0.866287	Putative SH3-domain-containing protein
C3_01660W		0.034597	0.0678892	0.866016	Protein of unknown function; transcript detected on high-resolution tiling arrays
C1_07070C	DHH1	0.0543699	0.144127	0.865582	Putative RNA helicase
C3_02320W	ILV2	0.034597	0.0678892	0.863147	Putative acetolactate synthase; regulated by Gcn4p; induced by amino acid starvation (3-AT treatment); stationary phase enriched protein
C2_05620W	KTI11	0.110502	0.465209	0.862615	Zn-ribbon protein; required for synthesis of diphthamide on translation factor eEF2; involved in modification of wobble nucleosides in tRNAs; rat catheter and Spider biofilm induced
CR_05920C	MHP1	0.0869234	0.273322	0.861561	Protein similar to S. cerevisiae Mhp1p, which is involved in microtubule stabilization; transposon mutation affects filamentous growth; possibly transcriptionally regulated upon hyphal formation; possibly an essential gene (by UAU1 method)
C6_01650C	FMP27	0.034597	0.0678892	0.861362	Putative mitochondrial protein; mRNA binds She3
C2_05700W	OSM1	0.034597	0.0678892	0.86127	Putative flavoprotein subunit of fumarate reductase; soluble protein in hyphae; caspofungin repressed; stationary phase enriched protein; flow model biofilm induced; Spider biofilm repressed
C1_08240C		0.034597	0.0678892	0.861009	Protein with a predicted phosphoglycerate mutase family domain; Hap43-repressed; clade-associated gene expression; induced by hypoxia
C3_04600C		0.0869234	0.273322	0.859952	Ortholog of <i>Candida albicans WO-1</i> : CAWG_02773
C4_01240C		0.034597	0.0678892	0.859937	Protein of unknown function; Spider biofilm induced
C1_09250W	CRP1	0.034597	0.0678892	0.855267	Copper transporter; CPx P1-type ATPase; mediates Cu resistance; similar to Menkes and Wilson disease proteins; copper-induced; Tbf1-activated; suppresses Cu sensitivity of S. cerevisiae cup1 mutant; flow model biofilm induced
C5_01100C	CLN3	0.034597	0.0678892	0.854562	G1 cyclin; depletion abolishes budding and causes hyphal growth defects; farnesol regulated, functional in S. cerevisiae; possibly essential (UAU1 method); other biofilm induced; Spider biofilm induced
C1_04900W	MNN15	0.034597	0.0678892	0.852067	Putative alpha-1,3-mannosyltransferase; predicted role in protein O-linked glycosylation; Spider biofilm induced
C1_13090W		0.0543699	0.144127	0.851751	Dubious open reading frame
C2_02610C	HGT2	0.0869234	0.273322	0.851175	Putative glucose transporter of the major facilitator superfamily; the C. albicans glucose transporter family comprises 20 members; 12 probable membrane-spanning segments; regulated by Nrg1
C6_01150W	CDC2	0.034597	0.0678892	0.848571	Activator of anaphase-promoting complex/cyclosome; induced under Cdc5 depletion; member of conserved Mcm1 regulon; mRNA expression peaks at cell-cycle G2/M phase; mRNA binds She3 and is localized to buds of yeast cells and to hyphal tips
C1_05540C		0.0543699	0.144127	0.848242	Protein similar to GTPase regulators; induced in low iron; transcript activated by Mnl1 under weak acid stress; Hap43-, Sfu1- and Sef1-regulated; flow model biofilm induced, Spider biofilm induced
C1_04770C	ERG3	0.034597	0.0678892	0.848028	C-5 sterol desaturase; introduces C-5(6) double bond into episterol; some clinical isolates show increased azole resistance and defects in hyphal growth and virulence; Efg1p-repressed; fluconazole-induced
CR_05610C	SRR1	0.034597	0.0678892	0.846598	Two-component system response regulator; involved in stress response; Plc1-regulated; upregulated in cyr1 null mutant; flow model biofilm induced; Spider biofilm induced
C1_10930C	UBA4	0.034597	0.0678892	0.846025	Putative ubiquitin activating protein; Hap43-repressed; induced by prostaglandins; clade-associated gene expression
C2_04250W	VPS36	0.034597	0.0678892	0.845562	ESCRT II protein sorting complex subunit; involved in Rim8 processing and proteolytic activation of Rim101, which regulates pH response; role in uptake of Histatin-5 into vacuole
C2_10440C	RAD1	0.034597	0.0678892	0.845301	Putative single-stranded DNA endonuclease; transcript regulated by Nrg1; macrophage-induced gene
C4_04410C	LYS4	0.034597	0.0678892	0.84318	Homoaconitase; regulated by Gcn4, Gcn2; induced in response to amino acid starvation (3-AT); induced by human whole blood or PMNs; Hap43-repressed; flow model and Spider biofilm repressed
CR_06740W		0.0543699	0.144127	0.842329	Ortholog(s) have structural constituent of cytoskeleton activity
C3_01780C		0.034597	0.0678892	0.841932	Ortholog(s) have role in mitochondrial respiratory chain complex IV assembly and mitochondrial intermembrane space, nucleus localization
C2_08980C	PGA55	0.034597	0.0678892	0.841628	GPI-anchored adhesin-like protein; filament induced; regulated by Nrg1, Tup1; regulated upon hyphal formation; mRNA binds to She3 and is localized to yeast-form buds and hyphal tips; induced during chlamydospore formation
C4_01100C	AGP2	0.0543699	0.144127	0.841115	Amino acid permease; hyphal repressed; white-opaque switch regulated; induced in core caspofungin response, during cell wall regeneration, by flucytosine; regulated by Sef1, Sfu1, and Hap43; rat catheter and Spider biofilm induced
C4_01180W		0.034597	0.0678892	0.840604	Ortholog of <i>Candida albicans WO-1</i> : CAWG_03665
C2_09280C		0.034597	0.0678892	0.840535	Predicted membrane transporter, member of the fucose:proton symporter (FHS) family, major facilitator superfamily (MFS)
C3_01640C		0.034597	0.0678892	0.84013	Ortholog of <i>C. dubliniensis CD36</i> : Cd36_81550, <i>C. parapsilosis CDC317</i> : CPAR2_503570, <i>Candida tenuis NRRL Y-1498</i> : cten_CGOB_00261 and <i>Debaryomyces hansenii CBS767</i> : DEHA2D15378g
C1_11700C	MRF1	0.034597	0.0678892	0.839916	Putative mitochondrial respiratory protein; induced by farnesol, benomyl, nitric oxide, core stress response; oxidative stress-induced via Cap1; stationary-phase enriched protein; Spider biofilm induced
C1_05950C		0.0869234	0.273322	0.837607	Protein of unknown function; induced in high iron; repressed in core caspofungin response; ketoconazole-repressed; colony morphology-related gene regulation by Ssn6; possibly subject to Kex2 processing
C1_14220C	FTR2	0.034597	0.0678892	0.837448	High-affinity iron permease; probably interacts with ferrous oxidase; regulated by iron level, ciclopirox olamine, amphotericin B, caspofungin; complements S. cerevisiae ftr1 iron transport defect; Hap43-repressed; Spider biofilm induced
C3_07590W		0.034597	0.0678892	0.837396	Protein of unknown function; repressed by alpha pheromone in SpiderM medium; Spider biofilm induced
C3_00320W	RHR2	0.034597	0.0678892	0.837385	Glycerol 3-phosphatase; roles in osmotic tolerance, glycerol accumulation in response to salt; Spider/flow model biofilm induced; regulated by macrophage, stress, yeast-hyphal switch, pheromone, Gcn4, Hog1, Nrg1, Tup1
C1_06220C		0.0869234	0.273322	0.836633	Protein of unknown function; flow model biofilm induced; induced by alpha pheromone in SpiderM medium
C1_02010C	ZCF24	0.034597	0.0678892	0.835618	Predicted Zn(II)2Cys6 transcription factor; caspofungin induced; Hap43-repressed
C2_03010C	RNR21	0.034597	0.0678892	0.834466	Ribonucleoside-diphosphate reductase; regulated by tyrosol and cell density; ciclopirox olamine, fluconazole or flucytosine induced; regulated by Sef1, Sfu1, and Hap43
C7_03200C		0.034597	0.0678892	0.834252	Putative pyridoxamine 5'-phosphate oxidase; planktonic growth and early-stage flow model biofilm induced
C4_05680W	PHO4	0.034597	0.0678892	0.83281	bHLH transcription factor of the myc-family; required for growth in medium lacking phosphate and for resistance to copper and Phloxine B; induced by Mnl1 under weak acid stress
C1_07230W	PHO15	0.0543699	0.144127	0.832759	4-nitrophenyl phosphatase, possible histone H2A phosphatase; involved in regulation of white-opaque switch; hyphal repressed; induced in core stress response; induced by cadmium stress via Hog1; rat catheter and Spider biofilm repressed
		0.034597	0.0678892	0.832708
CR_04640W	DIT1	0.034597	0.0678892	0.832405	Ortholog(s) have catalytic activity and role in ascospore wall assembly
CR_05920C	MHP1	0.034597	0.0678892	0.829571	Protein similar to S. cerevisiae Mhp1p, which is involved in microtubule stabilization; transposon mutation affects filamentous growth; possibly transcriptionally regulated upon hyphal formation; possibly an essential gene (by UAU1 method)
C4_00260W		0.034597	0.0678892	0.829282	Ortholog(s) have histone demethylase activity (H3-dimethyl-K4 specific), histone demethylase activity (H3-trimethyl-K4 specific) activity
C4_03000C		0.034597	0.0678892	0.829212	Planktonic growth-induced gene
C1_14630C		0.034597	0.0678892	0.829186	Similar to a region of the Tca2 (pCal) retrotransposon, which is present in strain hOG1042 as 50 to 100 copies of a linear dsDNA; rat catheter biofilm repressed
C7_04240C		0.034597	0.0678892	0.828915	Putative GTPase inhibitor; predicted role in endocytosis, protein targeting to vacuole; rat catheter biofilm repressed
C1_07970C	IRE1	0.034597	0.0678892	0.828638	Putative protein kinase; role in cell wall regulation; mutant is hypersensitive to caspofungin; Spider biofilm induced
C3_00550C	HRK1	0.034597	0.0678892	0.828065	Putative serine/threonine kinase; predicted role in cellular ion homeostasis; Spider biofilm repressed
C6_03090W		0.034597	0.0678892	0.827052	Ortholog of <i>C. dubliniensis CD36</i> : Cd36_63980, <i>Candida tenuis NRRL Y-1498</i> : CANTEDRAFT_115187, <i>Candida tropicalis MYA-3404</i> : CTRG_02719 and <i>Candida albicans WO-1</i> : CAWG_05060
CR_04620C		0.110502	0.465209	0.82582	Predicted membrane transporter, member of the drug:proton antiporter (12 spanner) (DHA1) family, major facilitator superfamily (MFS)
C5_02340C	CST2	0.034597	0.0678892	0.824844	Protein kinase of Ste20p/p65PAK family, required for wild-type mating efficiency and virulence in a mouse model; Cst20p-Hst7p-Cek1p-Cph1p MAPK pathway regulates some hyphal growth; involved in Cdc42p growth regulation
CR_10840C	XYL2	0.034597	0.0678892	0.824518	D-xylulose reductase; immunogenic in mice; soluble protein in hyphae; induced by caspofungin, fluconazole, Hog1 and during cell wall regeneration; Mnl1-induced in weak acid stress; stationary phase enriched; flow model biofilm induced
C2_09070C		0.034597	0.0678892	0.823712	Putative glycerol-3-phosphate acyltransferase; Hog1-repressed
C5_04390C		0.0869234	0.273322	0.820826	Putative protein of unknown function, transcription is activated in the presence of elevated CO2
C7_03220C	ZCF29	0.034597	0.0678892	0.818975	Zn(II)2Cys6 transcription factor; mutants sensitive to caffeine and menadione, resistant to fenpropimorph; Hap43-repressed; mutants have decreased CFU in mouse kidneys and defects in filamentous growth; Spider biofilm induced
CR_00200W	PCK1	0.034597	0.0678892	0.818546	Phosphoenolpyruvate carboxykinase; glucose, C-source, yeast-hypha, Hap43 regulated; fluconazole, phagocytosis, H2O2, oral candidasis, Spider/rat catheter/flow model biofilm induced; repressed in biofilm by Bcr1, Tec1, Ndt80, Rob1, Brg1
C3_04830C	FAS2	0.034597	0.0678892	0.817413	Alpha subunit of fatty-acid synthase; required for virulence in mouse systemic infection and rat oropharyngeal infection models; regulated by Efg1; fluconazole-induced; amphotericin B repressed; flow model and Spider biofilm repressed
C4_03530W		0.034597	0.0678892	0.817091	Ortholog of <i>Candida albicans WO-1</i> : CAWG_03455
C2_08980C	PGA55	0.034597	0.0678892	0.816453	GPI-anchored adhesin-like protein; filament induced; regulated by Nrg1, Tup1; regulated upon hyphal formation; mRNA binds to She3 and is localized to yeast-form buds and hyphal tips; induced during chlamydospore formation
C4_06980W	PRA1	0.0543699	0.144127	0.816448	Cell surface protein that sequesters zinc from host tissue; enriched at hyphal tips; released extracellularly; binds to host complement regulators; mediates leukocyte adhesion and migration; immunogenic in mouse; produced at ambient pH
C4_00720W	CSP2	0.034597	0.0678892	0.816252	Putative cell wall associated protein; C. albicans and C. dubliniensis specific gene highly induced during chlamydospore development in both species; localized to chlamydospore cell wall; Hap43-repressed; Spider biofilm induced
C7_03200C		0.034597	0.0678892	0.815818	Putative pyridoxamine 5'-phosphate oxidase; planktonic growth and early-stage flow model biofilm induced
C4_02100C		0.034597	0.0678892	0.815197	Putative glycosylphosphatidylinositol-alpha 1,4 mannosyltransferase I; regulated by Tsa1p, Tsa1Bp under H2O2 stress conditions
C1_03470C		0.0543699	0.144127	0.814922	Ortholog(s) have protein kinase activity, role in activation of bipolar cell growth, ascospore wall assembly, protein phosphorylation and cell division site, cytosol, nucleus, prospore membrane localization
C4_04370C	VAC7	0.034597	0.0678892	0.81323	Ortholog of S. cerevisiae Vac7; integral vacuolar membrane protein involved in vacuole inheritance and morphology; mutants are viable
C3_06100C	DED1	0.034597	0.0678892	0.813204	Predicted ATP-dependent RNA helicase; RNA strand annealing activity; Spider biofilm induced
C1_10820C		0.034597	0.0678892	0.812434	Putative aspartyl aminopeptidase; stationary phase enriched protein; mutation confers hypersensitivity to 5-fluorouracil (5-FU); Hog1-induced; planktonic growth-induced; rat catheter and Spider biofilm repressed
C5_04170W		0.034597	0.0678892	0.810069	Ortholog(s) have role in mitochondrial fusion and integral to mitochondrial outer membrane localization
C4_03600C		0.034597	0.0678892	0.809428	Protein of unknown function; planktonic growth-induced gene
C1_03960C		0.034597	0.0678892	0.809224	Ortholog(s) have role in protein targeting to vacuole, re-entry into mitotic cell cycle after pheromone arrest and endoplasmic reticulum membrane localization
C5_02270W	THR4	0.034597	0.0678892	0.809149	Putative threonine synthase; protein present in exponential and stationary growth phase yeast cultures; Gcn4p-regulated; sumoylation target
C3_07230W		0.034597	0.0678892	0.807712	Aminophospholipid translocase (flippase); maintains membrane lipid asymmetry in post-Golgi secretory vesicles; contributes to clathrin-coated vesicle formation and endocytosis; flow model biofilm repressed
		0.034597	0.0678892	0.807208
C2_05370C	RXT3	0.034597	0.0678892	0.806581	Putative transcriptional repressor
C1_08240C		0.034597	0.0678892	0.806401	Protein with a predicted phosphoglycerate mutase family domain; Hap43-repressed; clade-associated gene expression; induced by hypoxia
C3_06270C		0.034597	0.0678892	0.805715	Ortholog of Rad33; involved in nucleotide excision repair in S. cerevisiae; induced by Mnl1 under weak acid stress
C2_08390W		0.034597	0.0678892	0.804738	Protein of unknown function; Hap43-repressed; colony morphology-related gene regulation by Ssn6; Spider biofilm induced
C3_06560W		0.0869234	0.273322	0.803908	Ortholog of S.c. Vid24; a peripheral membrane protein located at Vid (vacuole import and degradation) vesicles; regulated by Sef1, Sfu1, and Hap43; Spider biofilm induced
C1_07380C	KSP1	0.034597	0.0678892	0.803855	Putative serine/threonine protein kinase; mRNA binds She3 and is localized to hyphal tips; mutation confers hypersensitivity to amphotericin B
C5_05200C		0.0543699	0.144127	0.803576	Putative protein of unknown function; Hap43p-repressed gene; <I>S. cerevisiae</I> ortholog YHR045W localizes to the endoplasmic reticulum
C1_09720W	URA1	0.034597	0.0678892	0.803386	Dihydroorotate dehydrogenase; de novo pyrimidine biosynthesis; regulated by yeast-hypha switch, Nrg1/Mig1/Tup1; flow model biofilm induced; rat catheter and Spider biofilm repressed
C5_01100C	CLN3	0.034597	0.0678892	0.803263	G1 cyclin; depletion abolishes budding and causes hyphal growth defects; farnesol regulated, functional in S. cerevisiae; possibly essential (UAU1 method); other biofilm induced; Spider biofilm induced
C4_01240C		0.034597	0.0678892	0.803229	Protein of unknown function; Spider biofilm induced
C3_01940C		0.034597	0.0678892	0.801471	Predicted membrane protein; induced by prostaglandins
C4_03530W		0.034597	0.0678892	0.801324	Ortholog of <i>Candida albicans WO-1</i> : CAWG_03455
C1_06520C	BPH1	0.034597	0.0678892	0.800205	Ortholog of S. cerevisiae Bph1; a putative ortholog of human Chediak-Higashi syndrome protein and murine beige gene implicated in disease syndromes involving defective lysosomal trafficking; mutant is viable
C1_08070W	CDR4	0.0869234	0.273322	0.799822	Putative ABC transporter superfamily; fluconazole, Sfu1, Hog1, core stress response induced; caspofungin repressed; fluconazole resistance not affected by mutation or correlated with expression; rat catheter and flow model biofilm induced
C6_02380W		0.034597	0.0678892	0.798917	Putative mitochondrial ATP-dependent RNA helicase of the DEAD-box family, transcription is activated in the presence of elevated CO2
C5_02630C	MNN1	0.034597	0.0678892	0.798215	Putative alpha-1,3-mannosyltransferase; of the mannosyltransferase complex; negatively regulated by Rim101; transcript elevated in chk1 and nik1 mutants, but not in sln1 mutant; Spider and flow model biofilm induced
C6_04480C		0.034597	0.0678892	0.797157	Ortholog of <i>C. dubliniensis CD36</i> : Cd36_65220, <i>C. parapsilosis CDC317</i> : CPAR2_213740, <i>Candida tenuis NRRL Y-1498</i> : CANTEDRAFT_92162 and <i>Debaryomyces hansenii CBS767</i> : DEHA2A01056g
C6_03250W	BMT4	0.0543699	0.144127	0.796986	Beta-mannosyltransferase; for elongation of beta-mannose chains on the acid-labile fraction of cell wall phosphopeptidomannan; 9-gene family member; regulated by Tsa1, Tsa1B; flow model biofilm induced; rat catheter biofilm repressed
C1_05940W	PHO87	0.034597	0.0678892	0.795978	Putative phosphate permease; transcript repressed by Rim101 at pH 8; regulated by white-opaque switch; caspofungin repressed; virulence-group-correlated expression; flow model biofilm induced
C2_02930C		0.034597	0.0678892	0.794994	Ortholog of S. cerevisiae Ett1, a nuclear protein that inhibits replication of Brome mosaic virus; early-stage flow model biofilm induced
C7_02860C		0.034597	0.0678892	0.794032	Ortholog(s) have ubiquitin-protein ligase activity, role in ER-associated ubiquitin-dependent protein catabolic process and Doa10p ubiquitin ligase complex, integral to endoplasmic reticulum membrane, nuclear inner membrane localization
C6_03710W	ALS9	0.0543699	0.144127	0.793935	ALS family cell-surface glycoprotein; expressed during infection of human epithelial cells; confers laminin adhesion to S. cerevisiae; highly variable; putative GPI-anchor; Hap43-repressed
C4_05460C	OFD1	0.034597	0.0678892	0.793402	Putative prolyl hydroxylase family member; regulates Ume6p stability in response to oxygen; inhibited by hypoxia; repressed by prostaglandins; Spider biofilm induced
C4_02110W		0.034597	0.0678892	0.793262	Protein of unknown function; Hap43-repressed gene
C3_04000C	CTN3	0.0543699	0.144127	0.790933	Peroxisomal carnitine acetyl transferase; no obvious metabolic, hyphal, virulence defects in Ura+ strain; induced by macrophage engulfment, hyphal growth, starvation, nonfermentable carbon sources; rat catheter, Spider biofilm induced
C4_05300W	XKS1	0.034597	0.0678892	0.790346	Putative xylulokinase; Hap43-repressed; induced by prostaglandins; rat catheter biofilm repressed
C1_14520W		0.034597	0.0678892	0.790164	Protein of unknown function; Spider biofilm repressed
C4_06820C	CZF1	0.034597	0.0678892	0.790019	Transcription factor; regulates white-opaque switch; hyphal growth regulator; expression in S. cerevisiae causes dominant-negative inhibition of pheromone response; required for yeast cell adherence to silicone; Spider biofilm induced
C3_02850C		0.034597	0.0678892	0.789906	Plasma membrane-associated protein; upregulated in an azole-resistant strain that overexpresses MDR1; Hap43-repressed; Spider biofilm induced
C3_01270W		0.110502	0.465209	0.789801	Protein of unknown function; induced by nitric oxide independent of Yhb1p
C3_00260C	BNA4	0.034597	0.0678892	0.78892	Putative kynurenine 3-monooxygenase, involved in NAD biosynthesis; transposon mutation affects filamentous growth; Hap43p-repressed gene; oral infection upregulated; mutants have reduced capacity to damage oral epithelial cells
C4_06060W	VPS13	0.034597	0.0678892	0.787791	Putative vacuolar protein sorting-associated protein; gene used for multilocus sequence typing
C3_04830C	FAS2	0.034597	0.0678892	0.787526	Alpha subunit of fatty-acid synthase; required for virulence in mouse systemic infection and rat oropharyngeal infection models; regulated by Efg1; fluconazole-induced; amphotericin B repressed; flow model and Spider biofilm repressed
C2_08860W		0.034597	0.0678892	0.787381	Putative serine/threonine protein kinase; Hap43-repressed; induced by prostaglandins; possibly an essential gene, disruptants not obtained by UAU1 method; flow model biofilm induced; Spider biofilm induced
C2_08390W		0.034597	0.0678892	0.787078	Protein of unknown function; Hap43-repressed; colony morphology-related gene regulation by Ssn6; Spider biofilm induced
C3_03490W	RSN1	0.034597	0.0678892	0.78613	Protein of unknown function; flow model biofilm induced; Spider biofilm induced; induced during the mating process; Hap43-repressed
C1_07040C		0.0543699	0.144127	0.786108	Pry family pathogenesis-related protein; oral infection upregulated gene; mutant has reduced capacity to damage oral epithelial cells
C5_03060C	TNA1	0.0543699	0.144127	0.783637	Putative nicotinic acid transporter; detected at germ tube plasma membrane by mass spectrometry; transcript induced upon phagocytosis by macrophage; rat catheter biofilm induced
C1_09720W	URA1	0.034597	0.0678892	0.782916	Dihydroorotate dehydrogenase; de novo pyrimidine biosynthesis; regulated by yeast-hypha switch, Nrg1/Mig1/Tup1; flow model biofilm induced; rat catheter and Spider biofilm repressed
CR_09420C	BGL22	0.034597	0.0678892	0.782718	Putative glucanase; induced during cell wall regeneration
CR_09030C		0.0543699	0.144127	0.781915	Ortholog of <i>Candida albicans WO-1</i> : CAWG_02179
CR_00720W		0.034597	0.0678892	0.781637	Ortholog of <i>Candida albicans WO-1</i> : CAWG_01431
C4_04940W		0.034597	0.0678892	0.781527	Ortholog of <i>C. dubliniensis CD36</i> : Cd36_44580
C2_09820W		0.034597	0.0678892	0.779891	Protein of unknown function; flow model biofilm induced; Spider biofilm induced
C3_02140C		0.034597	0.0678892	0.779428	Ortholog(s) have cytosol, nucleus localization
C2_10440C	RAD1	0.034597	0.0678892	0.777552	Putative single-stranded DNA endonuclease; transcript regulated by Nrg1; macrophage-induced gene
C1_09420W	LIP2	0.151199	0.715001	0.77701	Secreted lipase; member of a differentially expressed lipase gene family; expressed in alimentary tract, but not oral tissue, during mouse oral infection; may have a role in nutrition and/or in creating an acidic microenvironment
C1_05940W	PHO87	0.034597	0.0678892	0.776998	Putative phosphate permease; transcript repressed by Rim101 at pH 8; regulated by white-opaque switch; caspofungin repressed; virulence-group-correlated expression; flow model biofilm induced
C4_07040W		0.034597	0.0678892	0.776853	Putative cytochrome P450 protein; possibly an essential gene, disruptants not obtained by UAU1 method
C4_05920C	PGA49	0.034597	0.0678892	0.77602	Putative GPI-anchored protein
C3_06790W	TRY6	0.0543699	0.144127	0.775477	Helix-loop-helix transcription factor; regulator of yeast form adherence; required for yeast cell adherence to silicone substrate; Spider and F-12/CO2 biofilm induced; repressed by alpha pheromone in SpiderM medium
CR_00200W	PCK1	0.034597	0.0678892	0.772043	Phosphoenolpyruvate carboxykinase; glucose, C-source, yeast-hypha, Hap43 regulated; fluconazole, phagocytosis, H2O2, oral candidasis, Spider/rat catheter/flow model biofilm induced; repressed in biofilm by Bcr1, Tec1, Ndt80, Rob1, Brg1
C1_12290C	RBD1	0.034597	0.0678892	0.771851	Rhomboid-like protein; similar to putative intramembrane serine proteases; role in filamentous growth; Gcn4-regulated; caspofungin repressed; Spider biofilm induced
C5_01960C		0.034597	0.0678892	0.770584	Putative ortholog of human electron transfer flavoprotein dehydrogenase (ETF-dH); alkaline repressed; repressed by nitric oxide; virulence-group-correlated expression; Spider biofilm induced
C1_14130W	FTR1	0.034597	0.0678892	0.7702	High-affinity iron permease; required for mouse virulence, low-iron growth; iron, amphotericin B, caspofungin, ciclopirox, Hog1p, Sef1p, Sfu1p, and Hap43p regulated; complements S. cerevisiae ftr1 iron transport; Hap43p-repressed
C5_01080C	GDS1	0.034597	0.0678892	0.769725	Putative mitochondrial protein; Hap43-repressed gene; Spider biofilm induced
C3_07590W		0.034597	0.0678892	0.769294	Protein of unknown function; repressed by alpha pheromone in SpiderM medium; Spider biofilm induced
		0.0543699	0.144127	0.768978
C2_08860W		0.034597	0.0678892	0.768157	Putative serine/threonine protein kinase; Hap43-repressed; induced by prostaglandins; possibly an essential gene, disruptants not obtained by UAU1 method; flow model biofilm induced; Spider biofilm induced
C5_02200W		0.110502	0.465209	0.767735	Ortholog of <i>C. parapsilosis CDC317</i> : CPAR2_100400, <i>C. dubliniensis CD36</i> : Cd36_52020, <i>Debaryomyces hansenii CBS767</i> : DEHA2F14278g and <i>Candida orthopsilosis Co 90-125</i> : CORT_0F00500
C4_05850C		0.034597	0.0678892	0.766916	Protein of unknown function; may play a role in regulation of cell size; rat catheter biofilm repressed
C3_07330W		0.034597	0.0678892	0.765471	Predcted glucose 1-dehydrogenase (NADP+); rat catheter biofilm repressed
C4_04230W		0.110502	0.465209	0.765436	Putative transporter; fungal-specific; Spider biofilm induced
C4_03670W	SPO75	0.034597	0.0678892	0.76504	Ortholog(s) have role in ascospore wall assembly
C3_06100C	DED1	0.034597	0.0678892	0.764192	Predicted ATP-dependent RNA helicase; RNA strand annealing activity; Spider biofilm induced
C2_02010C	CHT4	0.034597	0.0678892	0.764101	Chitinase; similar to S. cerevisiae sporulation-specific Cts2p; functionally complements A. gossypii cts2 mutant sporulation defect; homozygous null mutation causes no obvious defects; transcription decreases upon yeast-to-hyphal switch
C1_13510C		0.034597	0.0678892	0.76256	Has domain(s) with predicted role in lipid metabolic process
C5_00870C	GIT4	0.034597	0.0678892	0.76223	Glycerophosphocholine transporter; fungal-specific (no human or murine homolog); possibly an essential gene, disruptants not obtained by UAU1 method; Hap43p-repressed gene
C1_06880C	SPO22	0.034597	0.0678892	0.761724	Ortholog(s) have role in regulation of synaptonemal complex assembly and condensed nuclear chromosome localization
C3_00480C	DOT5	0.034597	0.0678892	0.761194	Putative nuclear thiol peroxidase; alkaline downregulated; sumoylation target; Spider and flow model biofilm induced
C4_02560C	UME7	0.0869234	0.273322	0.761008	Putative transcription factor with zinc cluster DNA-binding motif; similar to S. cerevisiae Ume6p, which is a transcription factor involved in the regulation of meiotic genes
C4_06780C	OYE32	0.034597	0.0678892	0.759941	NAD(P)H oxidoreductase family protein; induced by nitric oxide, amphotericin B, oxidative stress via Cap1; upregulation associated with MDR1 overexpression or benomyl treatment; macrophage-downregulated protein; Spider biofilm induced
C2_03670W	SAP99	0.034597	0.0678892	0.759337	Putative secreted aspartyl protease; possible Kex2 substrate; induced by low iron; repressed by alpha pheromone in SpiderM medium; possibly essential (UAU1 method); regulated by Sef1, Sfu1, and Hap43; Spider biofilm induced
C2_03030W	LIG4	0.034597	0.0678892	0.759206	DNA ligase; mRNA detected in yeast-form and pseudohyphal cells, induced upon hyphal induction; suppresses S. cerevisiae ime1-1 mutant IME2 transcription defect; required for wild-type filamentous growth and wild-type pathogenesis
CR_08880C		0.034597	0.0678892	0.758841	Protein of unknown function; rat catheter and Spider biofilm induced
C6_03420W		0.110502	0.465209	0.758814	Ortholog(s) have role in DNA replication initiation, establishment of mitotic sister chromatid cohesion and condensed nuclear chromosome kinetochore localization
C2_08680W	MSH3	0.034597	0.0678892	0.758772	Mismatch repair protein; predicted role in repair of insertion or deletion mutations and removal of nonhomologous DNA ends; rat catheter biofilm repressed
C2_02860W	SUR2	0.034597	0.0678892	0.758519	Putative ceramide hydroxylase; predicted enzyme of sphingolipid biosynthesis; regulated by Tsa1, Tsa1B under H2O2 stress conditions; Spider and flow model biofilm induced
C6_03710W	ALS9	0.034597	0.0678892	0.758379	ALS family cell-surface glycoprotein; expressed during infection of human epithelial cells; confers laminin adhesion to S. cerevisiae; highly variable; putative GPI-anchor; Hap43-repressed
C3_00550C	HRK1	0.034597	0.0678892	0.758157	Putative serine/threonine kinase; predicted role in cellular ion homeostasis; Spider biofilm repressed
C5_01830C	HAL9	0.034597	0.0678892	0.757323	Putative Zn(II)2Cys6 transcription factor; gene in zinc cluster region of Chr. 5; induced by Mnl1 in weak acid; similar to S. cerevisiae Hal9, a putative transcription factor involved in salt tolerance
C2_05370C	RXT3	0.034597	0.0678892	0.756293	Putative transcriptional repressor
CR_05300C	MNN21	0.034597	0.0678892	0.755665	Ortholog(s) have alpha-1,2-mannosyltransferase activity, role in cell wall mannoprotein biosynthetic process and Golgi apparatus localization
C1_12010C	KIP4	0.034597	0.0678892	0.753543	S. cerevisiae Smy1 ortholog; Tn mutation affects filamentous growth; filament induced; has Mob2-dependent hyphal regulation; regulated by Nrg1, Tup1; oralpharyngeal candidasis induced; Spider biofilm induced; flow model biofilm repressed
CR_05320C		0.0543699	0.144127	0.752683	Dubious open reading frame
C1_03750W		0.034597	0.0678892	0.750906	Protein with a predicted cytochrome b5-like Heme/Steroid binding domain; Hap43, caspofungin repressed; flow model biofilm induced
C3_00310C		0.034597	0.0678892	0.750804	Putative ubiquitin-protein ligase; role in protein sumoylation, protein ubiquitination; Spider biofilm induced
CR_04480C	LAP3	0.0869234	0.273322	0.750155	Putative aminopeptidase; positively regulated by Sfu1; clade-associated gene expression; virulence-group-correlated expression; induced by alpha pheromone in SpiderM medium; Hap43-induced; Spider and flow model biofilm induced
CR_10840C	XYL2	0.034597	0.0678892	0.749707	D-xylulose reductase; immunogenic in mice; soluble protein in hyphae; induced by caspofungin, fluconazole, Hog1 and during cell wall regeneration; Mnl1-induced in weak acid stress; stationary phase enriched; flow model biofilm induced
C4_02100C		0.034597	0.0678892	0.749442	Putative glycosylphosphatidylinositol-alpha 1,4 mannosyltransferase I; regulated by Tsa1p, Tsa1Bp under H2O2 stress conditions
C7_04240C		0.034597	0.0678892	0.748637	Putative GTPase inhibitor; predicted role in endocytosis, protein targeting to vacuole; rat catheter biofilm repressed
C2_01940C		0.034597	0.0678892	0.747939	Ortholog of <i>Candida albicans WO-1</i> : CAWG_03962
C1_10820C		0.034597	0.0678892	0.747219	Putative aspartyl aminopeptidase; stationary phase enriched protein; mutation confers hypersensitivity to 5-fluorouracil (5-FU); Hog1-induced; planktonic growth-induced; rat catheter and Spider biofilm repressed
C1_00680W	ASM3	0.034597	0.0678892	0.747054	Putative secreted acid sphingomyelin phosphodiesterase; possible Kex2 substrate; transcript increased in an azole-resistant strain that overexpresses MDR1; flow model biofilm induced; F-12/CO2 early biofilm induced
C2_08240W	ORF298	0.034597	0.0678892	0.746793	Predicted ORF in retrotransposon Tca3; similar to Gag-Pol; a-specific transcript, alpha-factor induced; rat catheter biofilm repressed; mRNA binds She3
C2_00260C	MUQ1	0.034597	0.0678892	0.746583	Putative choline phosphate cytidylyltransferase/phosphoethanolamine cytidylyltransferase; repressed in hyphae compared vs yeast; Hap43-repressed; flow model biofilm induced; Spider biofilm repressed
C2_07060W		0.034597	0.0678892	0.746553	Ortholog(s) have RNA binding activity, role in mRNA splicing, via spliceosome and U2 snRNP, U2-type prespliceosome, cytosol localization
C1_07030C	RBT4	0.034597	0.0678892	0.746135	Pry family protein; required for virulence in mouse systemic/rabbit corneal infections; not filamentation; mRNA binds She3, is localized to hyphal tips; Hap43-induced; in both yeast and hyphal culture supernatants; Spider biofilm induced
C6_02010C	GPD2	0.0543699	0.144127	0.745517	Surface protein similar to glycerol 3-P dehydrogenase; binds host Factor H, FHL-1, plasminogen; regulated by Ssn6, Nrg1, Efg1; induced by cell wall regeneration, macrophage/pseudohyphal growth, core stress response; Spider biofilm induced
C1_06520C	BPH1	0.034597	0.0678892	0.744854	Ortholog of S. cerevisiae Bph1; a putative ortholog of human Chediak-Higashi syndrome protein and murine beige gene implicated in disease syndromes involving defective lysosomal trafficking; mutant is viable
CR_02460W		0.034597	0.0678892	0.744284	Ortholog(s) have endo-1,4-beta-xylanase activity and SCF ubiquitin ligase complex, cytoplasm localization
C1_08760W		0.034597	0.0678892	0.744148	Protein of unknown function; Hap43-repressed
C2_08850C		0.034597	0.0678892	0.742998	Predicted 2-hydroxyacid dehydrogenase; Hap43-repressed gene
C6_04500C	TSM1	0.034597	0.0678892	0.742284	Putative transcription initiation factor TFIID subunit; transcript is upregulated in clinical isolates from HIV+ patients with oral candidiasis; Nrg1-regulated
C3_00190W		0.0543699	0.144127	0.742126	Ortholog of <i>Candida guilliermondii ATCC 6260</i> : PGUG_05321, <i>Candida lusitaniae ATCC 42720</i> : CLUG_00887 and <i>Candida albicans WO-1</i> : CAWG_02354
C3_07490W		0.034597	0.0678892	0.741068	Ortholog(s) have phosphopentomutase activity, role in deoxyribose phosphate catabolic process and cytosol, nucleus localization
CR_03440W		0.034597	0.0678892	0.740981	Has domain(s) with predicted DNA 5'-adenosine monophosphate hydrolase activity, DNA binding activity and role in DNA repair
C3_03500W	SKN2	0.034597	0.0678892	0.740787	Protein with a potential role in beta-1,6 glucan biosynthesis; similarity to Kre6 and Skn1; possibly essential, disruptants not obtained by UAU1 method; Hap43-induced; flow model biofilm induced; rat catheter biofilm repressed
C5_02790C	GAP1	0.034597	0.0678892	0.740009	Amino acid permease; antigenic in human/mouse; 10-12 transmembrane regions; regulated by nitrogen source; alkaline, GlcNAc, phagocytosis induced; WT virulence in mice; Spider and flow model biofilm induced
		0.034597	0.0678892	0.739521
C2_03900C		0.034597	0.0678892	0.739393	Ortholog(s) have role in nucleosome mobilization and Ino80 complex, cytosol localization
C4_01350W		0.110502	0.465209	0.738743	Protein of unknown function; rat catheter biofilm induced
CR_09820C		0.0869234	0.273322	0.737157	Ortholog of <i>Candida albicans WO-1</i> : CAWG_02247
C4_03870C		0.110502	0.465209	0.736872	Ortholog(s) have role in maintenance of rDNA and nuclear periphery localization
C6_00660C		0.034597	0.0678892	0.736568	Ortholog(s) have Arp2/3 complex binding activity, role in actin cortical patch assembly, actin filament debranching, negative regulation of Arp2/3 complex-mediated actin nucleation and actin cortical patch, cytosol, nucleus localization
C2_00260C	MUQ1	0.0543699	0.144127	0.735896	Putative choline phosphate cytidylyltransferase/phosphoethanolamine cytidylyltransferase; repressed in hyphae compared vs yeast; Hap43-repressed; flow model biofilm induced; Spider biofilm repressed
C1_02380C		0.151199	0.715001	0.735884	Ortholog(s) have role in protein folding, tubulin complex assembly and cytoplasm localization
C3_06560W		0.110502	0.465209	0.734917	Ortholog of S.c. Vid24; a peripheral membrane protein located at Vid (vacuole import and degradation) vesicles; regulated by Sef1, Sfu1, and Hap43; Spider biofilm induced
C3_03450C	BMT7	0.0543699	0.144127	0.734836	Beta-mannosyltransferase, member of a 9-gene family that includes characterized genes BMT1, BMT2, BMT3, and BMT4 with roles in beta-1,2-mannosylation of cell wall phosphopeptidomannan; downregulated in azole-resistant strain; Hap43p-induced
C2_09120C		0.0869234	0.273322	0.734594	Ortholog of <i>C. dubliniensis CD36</i> : Cd36_23270
C2_10280C	SPT23	0.034597	0.0678892	0.732596	Protein involved in regulation of unsaturated fatty acid biosynthesis; controls the expression of the Ole1p delta-9-fatty acid desaturase
C1_04270C		0.034597	0.0678892	0.731794	Ortholog of <i>C. dubliniensis CD36</i> : Cd36_04020, <i>C. parapsilosis CDC317</i> : CPAR2_107000, <i>Candida tenuis NRRL Y-1498</i> : CANTEDRAFT_113990 and <i>Pichia stipitis Pignal</i> : PICST_32780
C1_08360C	OLE1	0.034597	0.0678892	0.731512	Fatty acid desaturase, essential protein involved in oleic acid synthesis; required for aerobic hyphal growth and chlamydospore formation; subject to hypoxic regulation; fluconazole-induced; caspofungin repressed; Hap43p-induced
CR_00300W	CDA2	0.0869234	0.273322	0.731125	Putative chitin deacetylase; transcription is positively regulated by Tbf1p
C1_12010C	KIP4	0.034597	0.0678892	0.730464	S. cerevisiae Smy1 ortholog; Tn mutation affects filamentous growth; filament induced; has Mob2-dependent hyphal regulation; regulated by Nrg1, Tup1; oralpharyngeal candidasis induced; Spider biofilm induced; flow model biofilm repressed
C1_07840W		0.034597	0.0678892	0.730398	Putative quinolinate phosphoribosyl transferase, involved in NAD biosynthesis; Hap43p-repressed gene
C2_06190W	ILV1	0.034597	0.0678892	0.730136	Putative threonine dehydratase; regulated by Gcn4 and Gcn2; induced by amino acid starvation (3-AT); protein present in yeast exponential and stationary phase cultures; early-stage flow model biofilm induced
C2_00510W		0.0543699	0.144127	0.73004	Protein of unknown function; S. pombe ortholog SPAC7D4.05 encodes a predicted hydrolase; Hap43-repressed; Spider biofilm induced
C6_03340C	GLC3	0.034597	0.0678892	0.729953	Putative 1,4-glucan branching enzyme; fluconazole-induced; colony morphology-related gene regulation by Ssn6; stationary phase enriched protein
C4_03250C	RHD2	0.110502	0.465209	0.729346	Predicted ORF in retrotransposon Tca4 with similarity to the Gag region encoding nucleocapsid-like protein; overlaps blocked reading frame orf19.2668.1; yeast-enriched transcript; rat catheter biofilm induced
C5_01080C	GDS1	0.034597	0.0678892	0.729203	Putative mitochondrial protein; Hap43-repressed gene; Spider biofilm induced
C6_04140C		0.034597	0.0678892	0.72806	Ortholog of <i>C. dubliniensis CD36</i> : Cd36_64990, <i>C. parapsilosis CDC317</i> : CPAR2_600170, <i>Candida tenuis NRRL Y-1498</i> : CANTEDRAFT_121753 and <i>Debaryomyces hansenii CBS767</i> : DEHA2E19712g
C1_04060W	IFI3	0.0543699	0.144127	0.726731	Protein of unknown function; constitutive expression independent of MTL or white-opaque status
C1_11140W		0.034597	0.0678892	0.726638	Ortholog(s) have enzyme regulator activity, role in cellular calcium ion homeostasis and integral to endoplasmic reticulum membrane localization
C1_06400C		0.034597	0.0678892	0.726151	Ortholog(s) have role in mRNA splicing, via spliceosome and nucleus, transcriptionally active chromatin localization
C1_14520W		0.034597	0.0678892	0.725712	Protein of unknown function; Spider biofilm repressed
C1_10440W		0.034597	0.0678892	0.725682	Ortholog(s) have endoplasmic reticulum, ribosome localization
C2_08100W		0.034597	0.0678892	0.725447	Putative mitochondrial cell death effector; induced by nitric oxide; Spider biofilm induced; rat catheter biofilm repressed
C7_03860W		0.110502	0.465209	0.724948	Putative vacuolar protease; upregulated in the presence of human neutrophils; Spider biofilm induced
C1_06610C	HAK1	0.034597	0.0678892	0.724728	Putative potassium transporter; similar to Schwanniomyces occidentalis Hak1p; amphotericin B induced; induced upon phagocytosis by macrophage; Hap43-repressed; rat catheter biofilm repressed
CR_10770W		0.0869234	0.273322	0.724616	Predicted membrane transporter, member of the anion:cation symporter (ACS) family, major facilitator superfamily (MFS)
C4_07020C		0.034597	0.0678892	0.724234	Ortholog of <i>C. dubliniensis CD36</i> : Cd36_46490, <i>Pichia stipitis Pignal</i> : PICST_33598, <i>Spathaspora passalidarum NRRL Y-27907</i> : spas_CGOB_00037 and <i>Candida tropicalis MYA-3404</i> : CTRG_03758
C3_03980C		0.034597	0.0678892	0.724201	Protein of unknown function; Spider biofilm induced
C1_12400C		0.034597	0.0678892	0.723939	Ortholog of <i>Candida albicans WO-1</i> : CAWG_00201
C7_03580C		0.0869234	0.273322	0.723834	Protein of unknown function; Hap43-repressed gene
C3_00930W	ATO2	0.034597	0.0678892	0.723626	Putative fungal-specific transmembrane protein; fluconazole repressed, Hap43-repressed; flow model biofilm induced; Spider biofilm induced
C3_05830W	KRE6	0.034597	0.0678892	0.723009	Essential beta-1,6-glucan synthase subunit; change in mRNA length, not abundance, at yeast-hypha transition; alkaline induced by Rim101, on cell wall regeneration; Spider biofilm induced; Bcr1-repressed in RPMI a/a biofilms
C2_04880C	ARH2	0.034597	0.0678892	0.720169	Putative adrenodoxin-NADPH oxidoreductase; role in heme biosynthesis
C1_04320W	GPM2	0.034597	0.0678892	0.719835	Putative phosphoglycerate mutase; repressed in hyphae; macrophage/pseudohyphal-repressed; induced by high levels of peroxide stress, farnesol; flow model biofilm induced; rat catheter and Spider biofilm repressed
C3_00190W		0.034597	0.0678892	0.719714	Ortholog of <i>Candida guilliermondii ATCC 6260</i> : PGUG_05321, <i>Candida lusitaniae ATCC 42720</i> : CLUG_00887 and <i>Candida albicans WO-1</i> : CAWG_02354
C1_04700C		0.034597	0.0678892	0.719059	Ortholog of <i>C. dubliniensis CD36</i> : Cd36_04450, <i>C. parapsilosis CDC317</i> : CPAR2_105460, <i>Debaryomyces hansenii CBS767</i> : DEHA2D07128g and <i>Pichia stipitis Pignal</i> : PICST_80203
C5_02340C	CST2	0.034597	0.0678892	0.718436	Protein kinase of Ste20p/p65PAK family, required for wild-type mating efficiency and virulence in a mouse model; Cst20p-Hst7p-Cek1p-Cph1p MAPK pathway regulates some hyphal growth; involved in Cdc42p growth regulation
C1_13130C		0.034597	0.0678892	0.718331	Putative histidine permease; fungal-specific (no human or murine homolog); Hap43p-induced gene
C2_00230W		0.034597	0.0678892	0.718252	Ortholog(s) have arginyltransferase activity, role in protein arginylation and cytosol, nucleus localization
C2_04880C	ARH2	0.034597	0.0678892	0.717761	Putative adrenodoxin-NADPH oxidoreductase; role in heme biosynthesis
C1_00090W		0.151199	0.715001	0.71757	Ortholog(s) have role in ascospore wall assembly and cytosol localization
C1_12300W		0.151199	0.715001	0.717386	Ortholog of <i>Candida albicans WO-1</i> : CAWG_00211
C2_05820W		0.0869234	0.273322	0.71724	Protein of unknown function; Hap43-repressed gene
C3_01640C		0.034597	0.0678892	0.717078	Ortholog of <i>C. dubliniensis CD36</i> : Cd36_81550, <i>C. parapsilosis CDC317</i> : CPAR2_503570, <i>Candida tenuis NRRL Y-1498</i> : cten_CGOB_00261 and <i>Debaryomyces hansenii CBS767</i> : DEHA2D15378g
C1_06820W		0.034597	0.0678892	0.716873	Ortholog of <i>C. dubliniensis CD36</i> : Cd36_06390, <i>C. parapsilosis CDC317</i> : CPAR2_209040, <i>Candida tenuis NRRL Y-1498</i> : CANTEDRAFT_114052 and <i>Debaryomyces hansenii CBS767</i> : DEHA2D14300g
C2_07270W		0.034597	0.0678892	0.716542	Protein with an FMN-binding domain; Hap43-repressed; flow model biofilm induced
C5_01090C		0.034597	0.0678892	0.715972	Planktonic growth-induced gene
C3_00480C	DOT5	0.034597	0.0678892	0.715944	Putative nuclear thiol peroxidase; alkaline downregulated; sumoylation target; Spider and flow model biofilm induced
CR_10610C		0.034597	0.0678892	0.714958	Ortholog(s) have ubiquitin-protein ligase activity, role in anaphase-promoting complex-dependent proteasomal ubiquitin-dependent protein catabolic process, protein ubiquitination and anaphase-promoting complex localization
C2_02860W	SUR2	0.034597	0.0678892	0.714937	Putative ceramide hydroxylase; predicted enzyme of sphingolipid biosynthesis; regulated by Tsa1, Tsa1B under H2O2 stress conditions; Spider and flow model biofilm induced
C2_09860C		0.034597	0.0678892	0.714772	Putative monooxygenase; mutation confers hypersensitivity to toxic ergosterol analog; constitutive expression independent of MTL or white-opaque status
CR_07150W	GLK1	0.034597	0.0678892	0.714561	Putative glucokinase; transcript regulated upon yeast-hyphal switch; Efg1 regulated; fluconazole-induced; induced in core stress response; colony morphology-related gene regulation by Ssn6; GlcNAc-induced protein
CR_05040W		0.034597	0.0678892	0.714367	Protein of unknown function; Spider biofilm induced
C1_13510C		0.034597	0.0678892	0.714124	Has domain(s) with predicted role in lipid metabolic process
C5_00750C		0.034597	0.0678892	0.713958	Predicted protein tyrosine phosphatase; rat catheter biofilm induced
C3_03500W	SKN2	0.0543699	0.144127	0.71304	Protein with a potential role in beta-1,6 glucan biosynthesis; similarity to Kre6 and Skn1; possibly essential, disruptants not obtained by UAU1 method; Hap43-induced; flow model biofilm induced; rat catheter biofilm repressed
C2_01480W	SPT5	0.034597	0.0678892	0.712868	Protein similar to S. cerevisiae Spt5p transcription elongation factor; transposon mutation affects filamentous growth
C1_09540W		0.034597	0.0678892	0.711931	Protein of unknown function; Spider biofilm induced
CR_04510W	HXK2	0.034597	0.0678892	0.711346	Hexokinase II; antigenic in humans; repressed by human neutrophils; Efg1-regulated; fluconazole-induced; gene regulation by Ssn6; present in exponential and stationary growth phase; flow model biofilm induced; Spider biofilm repressed
C1_04770C	ERG3	0.034597	0.0678892	0.71076	C-5 sterol desaturase; introduces C-5(6) double bond into episterol; some clinical isolates show increased azole resistance and defects in hyphal growth and virulence; Efg1p-repressed; fluconazole-induced
C5_00650C	THR1	0.034597	0.0678892	0.709673	Putative homoserine kinase; regulated by Tup1; amphotericin B repressed; regulated by Gcn2 and Gcn4; Spider biofilm repressed
C4_05540W	HOM3	0.034597	0.0678892	0.709036	Putative L-aspartate 4-P-transferase; fungal-specific (no human or murine homolog); regulated by Gcn2 and Gcn4; early-stage flow model biofilm induced
CR_04590C	PDX3	0.034597	0.0678892	0.708401	Pyridoxamine-phosphate oxidase; transcript regulated by yeast-hypha switch and by Nrg1, Mig1, Tup1; Hap43, caspofungin repressed; present in exponential and stationary phase yeast cultures
C1_08070W	CDR4	0.110502	0.465209	0.708069	Putative ABC transporter superfamily; fluconazole, Sfu1, Hog1, core stress response induced; caspofungin repressed; fluconazole resistance not affected by mutation or correlated with expression; rat catheter and flow model biofilm induced
C1_04760C	SYG1	0.034597	0.0678892	0.707857	Ortholog(s) have role in signal transduction and Golgi apparatus, endoplasmic reticulum, mitochondrion, plasma membrane localization
C2_02160W	SAM37	0.034597	0.0678892	0.707754	Protein of the mitochondrial outer membrane, component of the Sorting and Assembly Machinery (SAM) involved in insertion of proteins into the outer membrane; mutants show loss of mtDNA
C4_06780C	OYE32	0.034597	0.0678892	0.707065	NAD(P)H oxidoreductase family protein; induced by nitric oxide, amphotericin B, oxidative stress via Cap1; upregulation associated with MDR1 overexpression or benomyl treatment; macrophage-downregulated protein; Spider biofilm induced
C6_01150W	CDC2	0.034597	0.0678892	0.706647	Activator of anaphase-promoting complex/cyclosome; induced under Cdc5 depletion; member of conserved Mcm1 regulon; mRNA expression peaks at cell-cycle G2/M phase; mRNA binds She3 and is localized to buds of yeast cells and to hyphal tips
C1_13270W		0.034597	0.0678892	0.70645	Putative ATPase; predicted role in ER-associated protein catabolism; induced during chlamydospore formation in both C. albicans and C. dubliniensis; rat catheter biofilm repressed
C1_04900W	MNN15	0.034597	0.0678892	0.705918	Putative alpha-1,3-mannosyltransferase; predicted role in protein O-linked glycosylation; Spider biofilm induced
C1_09000W		0.0543699	0.144127	0.705805	Ortholog of <i>S. cerevisiae</i> : YTP1, <i>C. dubliniensis CD36</i> : Cd36_08490, <i>C. parapsilosis CDC317</i> : CPAR2_801590, <i>Candida tenuis NRRL Y-1498</i> : CANTEDRAFT_109732 and <i>Debaryomyces hansenii CBS767</i> : DEHA2C10384g
C3_07230W		0.034597	0.0678892	0.705433	Aminophospholipid translocase (flippase); maintains membrane lipid asymmetry in post-Golgi secretory vesicles; contributes to clathrin-coated vesicle formation and endocytosis; flow model biofilm repressed
C6_04500C	TSM1	0.034597	0.0678892	0.704793	Putative transcription initiation factor TFIID subunit; transcript is upregulated in clinical isolates from HIV+ patients with oral candidiasis; Nrg1-regulated
C2_02160W	SAM37	0.034597	0.0678892	0.704134	Protein of the mitochondrial outer membrane, component of the Sorting and Assembly Machinery (SAM) involved in insertion of proteins into the outer membrane; mutants show loss of mtDNA
C2_05180W	WH11	0.034597	0.0678892	0.704121	White-phase yeast transcript; expression in opaques increases virulence/switching; mutant switches as WT; Hap43, hypoxia, ketoconazol induced; required for RPMI biofilm; Bcr1-induced in RPMI a/a biofilm; rat catheter, Spider biofilm induced
CR_00780C	GSY1	0.110502	0.465209	0.70302	UDP glucose/starch glucosyltransferase; transcript repressed by yeast-hyphal switch, Efg1-regulated; strong oxidative stress induced; colony morphology-related regulation by Ssn6; stationary phase enriched; flow model biofilm induced
C5_02110W		0.034597	0.0678892	0.702929	Putative heat shock protein; decreased expression in hyphae; transcription is increased in populations of cells exposed to fluconazole over multiple generations; overexpression increases resistance to farnesol and azoles
C4_06320C		0.0543699	0.144127	0.702688	Ortholog of <i>Candida albicans WO-1</i> : CAWG_03194
C2_03670W	SAP99	0.034597	0.0678892	0.702631	Putative secreted aspartyl protease; possible Kex2 substrate; induced by low iron; repressed by alpha pheromone in SpiderM medium; possibly essential (UAU1 method); regulated by Sef1, Sfu1, and Hap43; Spider biofilm induced
C4_04620C		0.034597	0.0678892	0.701793	Protein with DNA binding domain, an endonuclease domain; adjacent to CEN4, the centromere region of Chr 4; clade-associated gene expression
C1_14630C		0.034597	0.0678892	0.701587	Similar to a region of the Tca2 (pCal) retrotransposon, which is present in strain hOG1042 as 50 to 100 copies of a linear dsDNA; rat catheter biofilm repressed
C5_02910C		0.034597	0.0678892	0.701577	Ortholog(s) have Rab GTPase activator activity, role in vesicle-mediated transport and intracellular localization
C4_04410C	LYS4	0.034597	0.0678892	0.700429	Homoaconitase; regulated by Gcn4, Gcn2; induced in response to amino acid starvation (3-AT); induced by human whole blood or PMNs; Hap43-repressed; flow model and Spider biofilm repressed
C4_05680W	PHO4	0.034597	0.0678892	0.700241	bHLH transcription factor of the myc-family; required for growth in medium lacking phosphate and for resistance to copper and Phloxine B; induced by Mnl1 under weak acid stress
C1_06330W		0.0543699	0.144127	0.700221	Dubious open reading frame
C2_02330W		0.110502	0.465209	0.699965	Predicted protein of unknown function; overlaps CPR3/orf19.1552
C1_01180C		0.034597	0.0678892	0.699787	Ortholog(s) have four-way junction DNA binding activity, role in meiotic recombination checkpoint, synaptonemal complex assembly and lateral element localization
C2_05380W		0.034597	0.0678892	0.699678	Protein of unknown function; S. cerevisiae YLR407W mutants have abnormal budding; constitutive expression independent of MTL or white-opaque status; Spider biofilm induced
C2_06190W	ILV1	0.034597	0.0678892	0.699565	Putative threonine dehydratase; regulated by Gcn4 and Gcn2; induced by amino acid starvation (3-AT); protein present in yeast exponential and stationary phase cultures; early-stage flow model biofilm induced
C2_02010C	CHT4	0.034597	0.0678892	0.699177	Chitinase; similar to S. cerevisiae sporulation-specific Cts2p; functionally complements A. gossypii cts2 mutant sporulation defect; homozygous null mutation causes no obvious defects; transcription decreases upon yeast-to-hyphal switch
C6_03320W		0.034597	0.0678892	0.698736	Stationary phase enriched protein; Gcn4-regulated; induced by amino acid starvation (3-AT), benomyl or in azole-resistant strain that overexpresses MDR1; flow model biofilm induced; rat catheter biofilm repressed; overlaps orf19.5621
C4_01250W	NAT4	0.034597	0.0678892	0.698443	Putative histone acetyltransferase; involved in regulation of white-opaque switch; early-stage flow model biofilm induced; Spider biofilm induced
C2_06060C		0.0869234	0.273322	0.697793	Ortholog of <i>Candida albicans WO-1</i> : CAWG_04349
C1_07380C	KSP1	0.034597	0.0678892	0.697503	Putative serine/threonine protein kinase; mRNA binds She3 and is localized to hyphal tips; mutation confers hypersensitivity to amphotericin B
C1_07870C	SMI1	0.034597	0.0678892	0.697372	Cell wall biosynthesis protein; Hap43, caspofungin-repressed; Cyr1-induced in hyphal cells; reduced biofilm cell wall glucan in mutant; possibly essential (UAU1 method); flow model biofilm induced
CR_09830W		0.034597	0.0678892	0.697035	Transporter; similar to the Sit1 siderophore transporter; induced by nitric oxide independent of Yhb1; repressed during chlamydospore formation in C. albicans and C. dubliniensis; rat catheter biofilm repressed
C1_13270W		0.034597	0.0678892	0.6963	Putative ATPase; predicted role in ER-associated protein catabolism; induced during chlamydospore formation in both C. albicans and C. dubliniensis; rat catheter biofilm repressed
C3_03290C	NPR2	0.0543699	0.144127	0.696086	Putative urea transporter; induced during infection of murine kidney, compared to growth in vitro; has murine homolog
C3_05310W	USO6	0.034597	0.0678892	0.695626	Putative vesicular transport protein; transcript induced by filamentous growth; rat catheter biofilm repressed
C2_05810W		0.034597	0.0678892	0.69404	Ortholog(s) have role in cellular response to methylmercury and cytoplasm, nucleus localization
C7_00980W	PHM5	0.034597	0.0678892	0.693523	Ortholog(s) have endopolyphosphatase activity, exopolyphosphatase activity, role in polyphosphate catabolic process and fungal-type vacuole membrane, nucleus localization
C4_05460C	OFD1	0.034597	0.0678892	0.692766	Putative prolyl hydroxylase family member; regulates Ume6p stability in response to oxygen; inhibited by hypoxia; repressed by prostaglandins; Spider biofilm induced
C1_09250W	CRP1	0.110502	0.465209	0.692132	Copper transporter; CPx P1-type ATPase; mediates Cu resistance; similar to Menkes and Wilson disease proteins; copper-induced; Tbf1-activated; suppresses Cu sensitivity of S. cerevisiae cup1 mutant; flow model biofilm induced
C1_04760C	SYG1	0.0543699	0.144127	0.691725	Ortholog(s) have role in signal transduction and Golgi apparatus, endoplasmic reticulum, mitochondrion, plasma membrane localization
C2_06180C	FGR12	0.0543699	0.144127	0.691449	Protein lacking an ortholog in S. cerevisiae; transposon mutation affects filamentous growth; flow model biofilm induced
C1_10000C	CPP1	0.034597	0.0678892	0.691385	VH1 family MAPK phosphatase; regulates Cst20-Hst7-Cek1-Cph1 filamentation pathway; represses yeast-hyphal switch; required for virulence in mice; yeast-enriched; induced by alpha pheromone in SpiderM medium; Spider biofilm induced
C1_04140W	IFD6	0.034597	0.0678892	0.689694	Aldo-keto reductase; similar to aryl alcohol dehydrogenases; protein increase correlates with MDR1 overexpression (not CDR1 or CDR2) in fluconazole-resistant clinical isolates; farnesol regulated; possibly essential; Spider biofilm induced
C2_08880W	BUD2	0.110502	0.465209	0.689493	Protein similar to S. cerevisiae Bud20p, which affects bud site selection; transposon mutation affects filamentous growth
C7_02490W	PEX1	0.034597	0.0678892	0.689242	Ortholog(s) have ATPase activity, protein heterodimerization activity, role in fatty acid metabolic process, protein import into peroxisome matrix, receptor recycling and cytosol, peroxisomal membrane localization
C2_01420C		0.034597	0.0678892	0.687995	Ortholog of <i>C. dubliniensis CD36</i> : Cd36_16290, <i>C. parapsilosis CDC317</i> : CPAR2_214050, <i>Candida tenuis NRRL Y-1498</i> : CANTEDRAFT_92180 and <i>Debaryomyces hansenii CBS767</i> : DEHA2A01738g
C4_00040W	CNH1	0.034597	0.0678892	0.687713	Na+/H+ antiporter; required for wild-type growth, cell morphology, and virulence in a mouse model of systemic infection; not transcriptionally regulated by NaCl; fungal-specific (no human or murine homolog)
C3_01660W		0.034597	0.0678892	0.686689	Protein of unknown function; transcript detected on high-resolution tiling arrays
		0.0543699	0.144127	0.686249
C1_13450W	HYR1	0.0543699	0.144127	0.686047	GPI-anchored hyphal cell wall protein; macrophage-induced; repressed by neutrophils; resistance to killing by neutrophils, azoles; regulated by Rfg1, Efg1, Nrg1, Tup1, Cyr1, Bcr1, Hap43; Spider and flow model biofilm induced
C2_09990C	YOR1	0.034597	0.0678892	0.685433	Protein similar to S. cerevisiae Yor1; ABC-type plasma membrane transporter involved in resistance to aureobasidin A; white cell type-specific transcript; Spider biofilm induced
CR_00330C	PXA1	0.034597	0.0678892	0.68485	Putative peroxisomal, half-size adrenoleukodystrophy protein (ALD or ALDp) subfamily ABC family transporter
C2_02950W		0.0543699	0.144127	0.683822	Putative arylformamidase, enzyme of the NAD biosynthesis pathway; Gcn4p-regulated
C1_09690W	MLS1	0.110502	0.465209	0.683431	Malate synthase; glyoxylate cycle enzyme; no mammalian homolog; regulated upon white-opaque switch; phagocytosis, strong oxidative stress induced; stationary phase enriched; flow model biofilm repressed; rat catheter, Spider biofilm induced
C5_05480W	DES1	0.034597	0.0678892	0.68326	Putative delta-4 sphingolipid desaturase; planktonic growth-induced gene
C4_06660W		0.034597	0.0678892	0.683117	Has domain(s) with predicted DNA binding activity
C1_03760C	STR2	0.034597	0.0678892	0.681995	Ortholog(s) have cystathionine gamma-synthase activity, role in transsulfuration and cytosol, nucleus localization
C2_06680W	FRP3	0.034597	0.0678892	0.681819	Putative ammonium transporter; upregulated in the presence of human neutrophils; fluconazole-downregulated; repressed by nitric oxide; Spider biofilm induced; rat catheter biofilm repressed
C1_02670C		0.0543699	0.144127	0.681735	Protein required for transfer of mannosylphosphate; induced by alpha pheromone in SpiderM medium
C6_04650W		0.034597	0.0678892	0.680932	Ortholog(s) have cytosol localization
CR_06310W		0.110502	0.465209	0.680492	Has domain(s) with predicted N-acetyltransferase activity; highly induced during chlamydospore formation in both C. albicans and C. dubliniensis
C2_09710C		0.110502	0.465209	0.680194	Ortholog of S. cerevisiae/S. pombe Lsb5; predicted role in actin cortical patch localization, actin filament organization, endocytosis; flow model biofilm induced; Spider biofilm repressed
C2_09820W		0.034597	0.0678892	0.679987	Protein of unknown function; flow model biofilm induced; Spider biofilm induced
CR_03880W	IFF9	0.034597	0.0678892	0.678907	Predicted GPI-linked cell-wall protein; similar to Hyr1; induced in low iron; possibly an essential gene, disruptants not obtained by UAU1 method
C4_06060W	VPS13	0.034597	0.0678892	0.678825	Putative vacuolar protein sorting-associated protein; gene used for multilocus sequence typing
CR_01460C		0.0869234	0.273322	0.67863	Dubious open reading frame
C1_12290C	RBD1	0.034597	0.0678892	0.678136	Rhomboid-like protein; similar to putative intramembrane serine proteases; role in filamentous growth; Gcn4-regulated; caspofungin repressed; Spider biofilm induced
C1_01220C		0.110502	0.465209	0.678037	Protein of unknown function; Hap43-repressed; rat catheter and Spider biofilm induced
CR_03460W		0.034597	0.0678892	0.6779	Protein with a histone fold domain; similar to TAFII47 proteins from S. cerevisiae, Danio rerio, Drosophila melanogaster, human, and mouse
CR_04640W	DIT1	0.110502	0.465209	0.677766	Ortholog(s) have catalytic activity and role in ascospore wall assembly
CR_05320C		0.0869234	0.273322	0.677195	Dubious open reading frame
C6_01340C		0.034597	0.0678892	0.676117	Putative mitochondrial phosphatidylglycerophosphatase (PGP phosphatase); essential for cardiolipin biosynthesis; rat catheter biofilm induced
C6_00210W		0.034597	0.0678892	0.676049	Putative 2-aminoadipate transaminase; rat catheter and Spider biofilm repressed
C3_03290C	NPR2	0.034597	0.0678892	0.675496	Putative urea transporter; induced during infection of murine kidney, compared to growth in vitro; has murine homolog
C3_00260C	BNA4	0.034597	0.0678892	0.674341	Putative kynurenine 3-monooxygenase, involved in NAD biosynthesis; transposon mutation affects filamentous growth; Hap43p-repressed gene; oral infection upregulated; mutants have reduced capacity to damage oral epithelial cells
CR_02640W	RFG1	0.034597	0.0678892	0.673397	HMG domain transcriptional repressor of filamentous growth and hyphal genes; in Tup1-dependent and -independent pathways; binds DNA; transcript not regulated by oxygen or serum; not responsible for hypoxic repression; Spider biofilm induced
C1_10000C	CPP1	0.034597	0.0678892	0.67338	VH1 family MAPK phosphatase; regulates Cst20-Hst7-Cek1-Cph1 filamentation pathway; represses yeast-hyphal switch; required for virulence in mice; yeast-enriched; induced by alpha pheromone in SpiderM medium; Spider biofilm induced
C4_04370C	VAC7	0.034597	0.0678892	0.673319	Ortholog of S. cerevisiae Vac7; integral vacuolar membrane protein involved in vacuole inheritance and morphology; mutants are viable
C5_03430W		0.0869234	0.273322	0.672736	Protein of unknown function; Spider biofilm induced
C4_06480C	CEK1	0.034597	0.0678892	0.672692	ERK-family protein kinase; required for wild-type yeast-hypha switch, mating efficiency, virulence in mice; Cst20-Hst7-Cek1-Cph1 MAPK pathway regulates mating, and invasive hyphal growth under some conditions; Spider biofilm induced
CR_04720C		0.034597	0.0678892	0.672426	Putative ATPase and nucleosome spacing factor; heterozygous null mutant displays sensitivity to virgineone
C5_00140C		0.034597	0.0678892	0.671802	Putative integral membrane protein of unknown function; clade-associated gene expression; Spider biofilm induced
C2_02610C	HGT2	0.110502	0.465209	0.671768	Putative glucose transporter of the major facilitator superfamily; the C. albicans glucose transporter family comprises 20 members; 12 probable membrane-spanning segments; regulated by Nrg1
C4_06420W		0.034597	0.0678892	0.671484	Ortholog of <i>C. dubliniensis CD36</i> : Cd36_45910, <i>C. parapsilosis CDC317</i> : CPAR2_501110, <i>Candida tenuis NRRL Y-1498</i> : CANTEDRAFT_119393 and <i>Debaryomyces hansenii CBS767</i> : DEHA2E08976g
C6_02380W		0.034597	0.0678892	0.671019	Putative mitochondrial ATP-dependent RNA helicase of the DEAD-box family, transcription is activated in the presence of elevated CO2
CR_06570C		0.034597	0.0678892	0.670684	Protein of unknown function; Spider biofilm induced
CR_10320W		0.0543699	0.144127	0.669233	Protein of unknown function; fluconazole-repressed; Spider biofilm induced
		0.0869234	0.273322	0.669063
C1_07030C	RBT4	0.0543699	0.144127	0.668826	Pry family protein; required for virulence in mouse systemic/rabbit corneal infections; not filamentation; mRNA binds She3, is localized to hyphal tips; Hap43-induced; in both yeast and hyphal culture supernatants; Spider biofilm induced
C1_06320W		0.034597	0.0678892	0.667776	Has domain(s) with predicted phosphatidylinositol binding activity and role in cell communication
C4_03510C	HWP2	0.0543699	0.144127	0.667753	GPI-anchored, glycosylated cell wall protein; required for biofilm formation, adhesion, filamentous growth on some media; expressed in hyphae; mutant delayed in virulence; regulated by Efg1, Tup1; similar to Hwp1 and Rbt1 domains
C6_01420C		0.034597	0.0678892	0.667673	Putative oxidoreductase; Hap43-repressed gene
C1_13330C		0.034597	0.0678892	0.667105	Ortholog(s) have spermine synthase activity, role in pantothenate biosynthetic process, spermine biosynthetic process and cytoplasm localization
C1_04690C		0.110502	0.465209	0.667077	Ortholog(s) have role in meiotic sister chromatid cohesion, protein localization to chromosome, centromeric region, reciprocal meiotic recombination, synaptonemal complex assembly
C6_01340C		0.034597	0.0678892	0.666773	Putative mitochondrial phosphatidylglycerophosphatase (PGP phosphatase); essential for cardiolipin biosynthesis; rat catheter biofilm induced
CR_07140C		0.0869234	0.273322	0.666065	Protein of unknown function; transcript regulated by Mig1 and Tup1; rat catheter biofilm induced
C5_02620C		0.034597	0.0678892	0.66581	Ortholog(s) have methylated histone residue binding activity and role in negative regulation of transcription from RNA polymerase II promoter
C2_10050W		0.034597	0.0678892	0.665013	Ortholog(s) have ubiquitin-specific protease activity, role in endocytosis, protein deubiquitination and cell division site, cytosol, nucleus, peroxisome, transport vesicle localization
C4_02820W		0.0543699	0.144127	0.664791	Ortholog(s) have role in reciprocal meiotic recombination and nucleus localization
C2_08850C		0.034597	0.0678892	0.66474	Predicted 2-hydroxyacid dehydrogenase; Hap43-repressed gene
C1_08460C	UPC2	0.034597	0.0678892	0.664334	Zn2-Cys6 transcript factor; regulator of ergosterol biosynthetic genes and sterol uptake; binds ERG2 promoter; induced by ergosterol depletion, by azoles, anaerobicity; macrophage/pseudohyphal-repressed; flow model biofilm induced
CR_02820W	PGM2	0.034597	0.0678892	0.664017	Ortholog of S. cerevisiae Pgm2; induced in planktonic culture; Tye7p-regulated; flow model biofilm induced; rat catheter biofilm repressed
C2_08440W		0.0869234	0.273322	0.663488	Dubious open reading frame
CR_07140C		0.0543699	0.144127	0.663201	Protein of unknown function; transcript regulated by Mig1 and Tup1; rat catheter biofilm induced
		0.034597	0.0678892	0.663088
C3_06950W		0.199447	1	0.662713	Protein of unknown function; Spider biofilm induced
C7_04320W		0.034597	0.0678892	0.662411	Protein of unknown function; Hap43-repressed gene
C1_08000W	NRP1	0.034597	0.0678892	0.661901	Ortholog(s) have cytoplasmic stress granule, nucleolus localization
C1_00680W	ASM3	0.0543699	0.144127	0.661881	Putative secreted acid sphingomyelin phosphodiesterase; possible Kex2 substrate; transcript increased in an azole-resistant strain that overexpresses MDR1; flow model biofilm induced; F-12/CO2 early biofilm induced
C5_03940C		0.034597	0.0678892	0.661429	Putative multidrug resistance protein; upregulated by Efg1p
C5_04400W	RNY11	0.0543699	0.144127	0.66039	Ortholog(s) have endoribonuclease activity, role in RNA catabolic process, apoptotic process, cell morphogenesis and cytosol, extracellular region, vacuole localization
C4_03600C		0.0543699	0.144127	0.660117	Protein of unknown function; planktonic growth-induced gene
C4_01860C		0.034597	0.0678892	0.66008	Possible Golgi membrane protein; Hap43-repressed; hypha induced; flow model biofilm induced; Spider biofilm induced
C4_03230C		0.034597	0.0678892	0.660012	ORF in retrotransposon Tca4; similar to Pol region of retrotransposons encoding reverse transcriptase, protease, integrase; downstream of RHD2, similar to the Gag region encoding nucleocapsid-like protein; rat catheter biofilm induced
C1_01240W	IFD3	0.034597	0.0678892	0.659786	Putative aldo/keto reductase; Mig1-regulated
C2_09860C		0.034597	0.0678892	0.659779	Putative monooxygenase; mutation confers hypersensitivity to toxic ergosterol analog; constitutive expression independent of MTL or white-opaque status
C5_03780C		0.034597	0.0678892	0.65937	Protein of unknown function; planktonic growth-induced gene
C2_06680W	FRP3	0.034597	0.0678892	0.659307	Putative ammonium transporter; upregulated in the presence of human neutrophils; fluconazole-downregulated; repressed by nitric oxide; Spider biofilm induced; rat catheter biofilm repressed
C3_01940C		0.034597	0.0678892	0.658974	Predicted membrane protein; induced by prostaglandins
C3_00600W	IFF11	0.034597	0.0678892	0.658567	Secreted protein required for normal cell wall structure and for virulence; member of the IFF family; Hap43p-repressed gene
CR_09100C		0.034597	0.0678892	0.657796	Aldo-keto reductase; increased transcript associated with MDR1 overexpression, benomyl or long-term fluconazole treatment; overexpression does not affect drug or oxidative stress sensitivity; stationary phase enriched; flow biofim repressed
CR_07260C		0.0869234	0.273322	0.657636	Ortholog(s) have double-stranded DNA binding activity, role in reciprocal meiotic recombination and condensed nuclear chromosome localization
C2_00580C	SMF3	0.034597	0.0678892	0.65675	Putative vacuolar iron transporter; alkaline upregulated; caspofungin repressed; induced by Mnl1 under weak acid stress; Hap43-repressed
C1_06850W	PCL7	0.0543699	0.144127	0.655629	Putative cyclin-like protein; possible Pho85 cyclin; hyphal repressed; induced by Mnl1 under weak acid stress
CR_04680C		0.034597	0.0678892	0.655529	Protein of unknown function; transcript detected on high-resolution tiling arrays
C1_08000W	NRP1	0.034597	0.0678892	0.654117	Ortholog(s) have cytoplasmic stress granule, nucleolus localization
C1_02980W	GOR1	0.0543699	0.144127	0.654102	Ortholog(s) have glyoxylate reductase activity, role in glyoxylate catabolic process and cytosol, extracellular region, mitochondrion, nucleus localization
C3_02570W		0.034597	0.0678892	0.653867	Predicted metalloendopeptidase; Spider biofilm induced
C4_01380W	ZCF27	0.034597	0.0678892	0.653551	Putative Zn(II)2Cys6 transcription factor
C2_05180W	WH11	0.034597	0.0678892	0.653413	White-phase yeast transcript; expression in opaques increases virulence/switching; mutant switches as WT; Hap43, hypoxia, ketoconazol induced; required for RPMI biofilm; Bcr1-induced in RPMI a/a biofilm; rat catheter, Spider biofilm induced
C5_02110W		0.034597	0.0678892	0.65272	Putative heat shock protein; decreased expression in hyphae; transcription is increased in populations of cells exposed to fluconazole over multiple generations; overexpression increases resistance to farnesol and azoles
C2_02140C		0.0869234	0.273322	0.652578	Protein of unknown function
C2_05360C	BIO32	0.034597	0.0678892	0.652256	Putative class III aminotransferase with a predicted role in biotin biosynthesis; Spider biofilm induced
C2_00230W		0.034597	0.0678892	0.652071	Ortholog(s) have arginyltransferase activity, role in protein arginylation and cytosol, nucleus localization
C3_01970C		0.0543699	0.144127	0.651444	Ortholog of <i>C. dubliniensis CD36</i> : Cd36_81960, <i>Pichia stipitis Pignal</i> : psti_CGOB_00163, <i>Candida tropicalis MYA-3404</i> : CTRG_02378 and <i>Candida albicans WO-1</i> : CAWG_02525
C2_06350C		0.110502	0.465209	0.651373	Ortholog(s) have 4-hydroxyphenylpyruvate dioxygenase activity and role in aromatic amino acid family biosynthetic process
C3_00310C		0.034597	0.0678892	0.65119	Putative ubiquitin-protein ligase; role in protein sumoylation, protein ubiquitination; Spider biofilm induced
C3_04550C	CMK1	0.034597	0.0678892	0.65115	Putative calcium/calmodulin-dependent protein kinase II; expression regulated upon white-opaque switching; biochemically purified Ca2+/CaM-dependent kinase is soluble, cytosolic, monomeric, and serine-autophosphorylated; Hap43p-repressed
C5_00650C	THR1	0.034597	0.0678892	0.650868	Putative homoserine kinase; regulated by Tup1; amphotericin B repressed; regulated by Gcn2 and Gcn4; Spider biofilm repressed
C1_09690W	MLS1	0.110502	0.465209	0.650512	Malate synthase; glyoxylate cycle enzyme; no mammalian homolog; regulated upon white-opaque switch; phagocytosis, strong oxidative stress induced; stationary phase enriched; flow model biofilm repressed; rat catheter, Spider biofilm induced
C1_01220C		0.110502	0.465209	0.650144	Protein of unknown function; Hap43-repressed; rat catheter and Spider biofilm induced
C7_00610C		0.034597	0.0678892	0.649654	Ortholog(s) have role in cellular response to cadmium ion, detoxification of cadmium ion and cytoplasm, nucleus localization
C1_09650W		0.034597	0.0678892	0.649475	WD repeat domain protein; Hap43-repressed gene; flow model biofilm induced
C2_03290W		0.0869234	0.273322	0.649406	Ortholog of <i>C. dubliniensis CD36</i> : Cd36_18040, <i>C. parapsilosis CDC317</i> : CPAR2_211790, <i>Candida tenuis NRRL Y-1498</i> : CANTEDRAFT_109928 and <i>Debaryomyces hansenii CBS767</i> : DEHA2E21010g
C2_05820W		0.110502	0.465209	0.649338	Protein of unknown function; Hap43-repressed gene
		0.034597	0.0678892	0.649258
C1_14360C	WSC4	0.034597	0.0678892	0.648943	Putative cell wall integrity and stress response subunit 4 precursor; transcription is specific to white cell type
C1_07990C		0.034597	0.0678892	0.648889	Similar to cell-wall mannoproteins; induced in low iron; induced in cyr1 homozygous null; regulated by osmotic and oxidative stress via Hog1; Spider biofilm induced
C6_03030W	SAP5	0.0543699	0.144127	0.64805	Secreted aspartyl proteinase; sap4,5,6 triple null defective in utilization of protein as N source; virulence role effected by URA3; expressed during infection; mRNA localized to hyphal tip via She3; rat catheter and Spider biofilm induced
C2_03720W	PGA16	0.110502	0.465209	0.647756	Putative GPI-anchored protein
C1_01140C		0.034597	0.0678892	0.647666	Putative type-1 protein phosphatase targeting subunit; transcript repressed by yeast-hyphal switch; transcript induced by Mnl1p under weak acid stress; flow model biofilm induced
C2_10870W		0.034597	0.0678892	0.64765	Ortholog(s) have fungal-type vacuole membrane localization
C1_12430W		0.034597	0.0678892	0.647588	Ortholog(s) have phosphatidylinositol-4,5-bisphosphate binding activity
C7_02050C	EXO7	0.034597	0.0678892	0.647395	Predicted subunit of the exocyst complex, involved in exocytosis; localizes to a crescent on the surface of the hyphal tip
C6_01670W	MAE1	0.034597	0.0678892	0.647323	Malic enzyme, mitochondrial; transcription regulated by Mig1, Tup1; colony morphology-related gene regulation by Ssn6; Hap43-repressed; Spider biofilm repressed
C2_02460W	ERG7	0.034597	0.0678892	0.646576	2,3-epoxysqualene-lanosterol cyclase (lanosterol synthase), conversion of 2,3-oxidosqualene to lanosterol in sterol biosynthesis; fluconazole-induced; possibly essential, disruptants not obtained by UAU1 method; rat catheter biofilm induced
CR_03510W		0.0543699	0.144127	0.646341	Protein of unknown function; induced by alpha pheromone in SpiderM medium
CR_08880C		0.034597	0.0678892	0.646301	Protein of unknown function; rat catheter and Spider biofilm induced
C6_01190C	VPS15	0.034597	0.0678892	0.645914	Protein involved in retrograde endosome-to-Golgi protein transport; required for normal virulence
CR_06640C		0.034597	0.0678892	0.645681	Integral ER membrane protein; predicted role in maintenance of ER zinc homeostasis; Spider biofilm induced
CR_05300C	MNN21	0.034597	0.0678892	0.644765	Ortholog(s) have alpha-1,2-mannosyltransferase activity, role in cell wall mannoprotein biosynthetic process and Golgi apparatus localization
C2_08080C	IFM3	0.034597	0.0678892	0.643943	Protein with a 2-hydroxyacid dehydrogenase catalytic domain; Hap43-repressed; Plc1-regulated; overlaps orf19.2177
C1_06780W	NPR1	0.110502	0.465209	0.643844	Predicted serine/threonine protein kinase, involved in regulation of ammonium transport; induced in core stress response; Hap43p-repressed gene
C1_14550C		0.034597	0.0678892	0.642922	Protein of unknown function; transcript detected on high-resolution tiling arrays
C5_00930C	TFS1	0.034597	0.0678892	0.642871	Putative carboxypeptidase y inhibitor; transcript regulated upon yeast-hypha switch; colony morphology-related gene regulation by Ssn6
CR_03300C		0.034597	0.0678892	0.642596	Ortholog(s) have cytoplasm, nucleus localization
C1_13450W	HYR1	0.0543699	0.144127	0.641905	GPI-anchored hyphal cell wall protein; macrophage-induced; repressed by neutrophils; resistance to killing by neutrophils, azoles; regulated by Rfg1, Efg1, Nrg1, Tup1, Cyr1, Bcr1, Hap43; Spider and flow model biofilm induced
C1_01840C		0.0543699	0.144127	0.641784	Protein with a Rho GDP-dissociation inhibitor domain; Hap43-repressed gene; Spider biofilm induced
C2_00760C		0.0543699	0.144127	0.641645	Proten of unknown function; transcript positively regulated by Sfu1; Hap43 repressed; Spider biofilm induced
C1_08060W		0.034597	0.0678892	0.640722	Protein of unknown function; Hap43-repressed gene; rat catheter biofilm repressed
C4_01970W		0.0543699	0.144127	0.639085	Ortholog of <i>C. dubliniensis CD36</i> : Cd36_41860, <i>C. parapsilosis CDC317</i> : CPAR2_400440, <i>Candida tenuis NRRL Y-1498</i> : CANTEDRAFT_103033 and <i>Debaryomyces hansenii CBS767</i> : DEHA2B03234g
C1_08700W		0.034597	0.0678892	0.638734	Ortholog(s) have role in histone deacetylation, negative regulation of meiosis and Set3 complex localization
C1_12730W	RVS162	0.034597	0.0678892	0.638627	Protein containing a BAR domain, which is found in proteins involved in membrane curvature; null mutant does not display the endocytic, hyphal growth, virulence, or cell wall defects exhibited by mutants in related genes RVS161 and RVS167
C3_03450C	BMT7	0.034597	0.0678892	0.638379	Beta-mannosyltransferase, member of a 9-gene family that includes characterized genes BMT1, BMT2, BMT3, and BMT4 with roles in beta-1,2-mannosylation of cell wall phosphopeptidomannan; downregulated in azole-resistant strain; Hap43p-induced
C3_07580W		0.034597	0.0678892	0.638171	Ortholog of <i>C. dubliniensis CD36</i> : Cd36_87460, <i>C. parapsilosis CDC317</i> : CPAR2_808260, <i>Debaryomyces hansenii CBS767</i> : DEHA2F07084g and <i>Pichia stipitis Pignal</i> : psti_CGOB_00185
C1_09920W	VPS41	0.0543699	0.144127	0.637897	Protein similar to S. cerevisiae Vps41p, which is involved in vacuole organization and biogenesis; transposon mutation affects filamentous growth; regulated by Gcn4p; induced in response to amino acid starvation (3-aminotriazole treatment)
C1_10650W	APN2	0.034597	0.0678892	0.637308	Putative class II abasic (AP) endonuclease; flucytosine induced
C2_08080C	IFM3	0.034597	0.0678892	0.636905	Protein with a 2-hydroxyacid dehydrogenase catalytic domain; Hap43-repressed; Plc1-regulated; overlaps orf19.2177
C5_01090C		0.034597	0.0678892	0.636848	Planktonic growth-induced gene
C6_02440C	PRP45	0.110502	0.465209	0.636291	Protein required for pre-mRNA splicing; Spider biofilm induced
C4_04420W	FGR3	0.034597	0.0678892	0.636135	Protein lacking an ortholog in S. cerevisiae; transposon mutation affects filamentous growth
C2_09800C		0.110502	0.465209	0.636098	Protein of unknown function; expression regulated by white-opaque switch; repressed by alpha pheromone in SpiderM medium
C5_04820W		0.110502	0.465209	0.636088	Protein of unknown function; flow model biofilm induced
C4_06340W	AGO1	0.034597	0.0678892	0.635876	Putative Argonaute protein involved in RNA silencing; hyphal-induced expression; regulated by Cyr1, Ras1, Efg1, Nrg1, Tup1; rat catheter biofilm repressed
CR_07160C		0.034597	0.0678892	0.635774	Ortholog(s) have endoplasmic reticulum localization
C3_05450C		0.034597	0.0678892	0.635599	Protein of unknown function; Hap43-repressed gene; repressed by nitric oxide; Spider biofilm induced
C2_05910W		0.034597	0.0678892	0.634497	Putative protein of unknown function; transcript is upregulated in clinical isolates from HIV+ patients with oral candidiasis
C2_07060W		0.034597	0.0678892	0.634063	Ortholog(s) have RNA binding activity, role in mRNA splicing, via spliceosome and U2 snRNP, U2-type prespliceosome, cytosol localization
C1_14130W	FTR1	0.034597	0.0678892	0.633842	High-affinity iron permease; required for mouse virulence, low-iron growth; iron, amphotericin B, caspofungin, ciclopirox, Hog1p, Sef1p, Sfu1p, and Hap43p regulated; complements S. cerevisiae ftr1 iron transport; Hap43p-repressed
C3_04030C	PEX8	0.034597	0.0678892	0.633547	Putative peroxisomal biogenesis factor; expression regulated during planktonic growth
C3_03490W	RSN1	0.034597	0.0678892	0.633416	Protein of unknown function; flow model biofilm induced; Spider biofilm induced; induced during the mating process; Hap43-repressed
C6_01180C	EBP1	0.034597	0.0678892	0.633118	NADPH oxidoreductase; interacts with phenolic substrates (17beta-estradiol); possible role in estrogen response; induced by oxidative, weak acid stress, NO, benomyl, GlcNAc; Cap1, Mnl1 induced; Hap43-repressed; rat catheter biofilm induced
CR_08160W	PTC5	0.034597	0.0678892	0.632194	Mitochondrial protein phosphatase of the Type 2C-related family (serine/threonine-specific), involved in drug response and cadmium tolerance
C3_07720C		0.034597	0.0678892	0.632014	Ortholog of <i>Candida albicans WO-1</i> : CAWG_03078
C3_05450C		0.034597	0.0678892	0.631756	Protein of unknown function; Hap43-repressed gene; repressed by nitric oxide; Spider biofilm induced
C1_07840W		0.0543699	0.144127	0.631011	Putative quinolinate phosphoribosyl transferase, involved in NAD biosynthesis; Hap43p-repressed gene
C2_03030W	LIG4	0.0869234	0.273322	0.630268	DNA ligase; mRNA detected in yeast-form and pseudohyphal cells, induced upon hyphal induction; suppresses S. cerevisiae ime1-1 mutant IME2 transcription defect; required for wild-type filamentous growth and wild-type pathogenesis
C3_06490W		0.0543699	0.144127	0.629807	Putative protein of unknown function; Hap43p-repressed gene; ortholog of <i>S. cerevisiae</i> YJL218W
C3_07580W		0.034597	0.0678892	0.628945	Ortholog of <i>C. dubliniensis CD36</i> : Cd36_87460, <i>C. parapsilosis CDC317</i> : CPAR2_808260, <i>Debaryomyces hansenii CBS767</i> : DEHA2F07084g and <i>Pichia stipitis Pignal</i> : psti_CGOB_00185
C2_04620W		0.034597	0.0678892	0.62882	Predicted ortholog of S. cerevisiae Swi3, subunit of the SWI/SNF chromatin remodeling complex; possibly an essential gene, disruptants not obtained by UAU1 method
C1_09920W	VPS41	0.034597	0.0678892	0.628675	Protein similar to S. cerevisiae Vps41p, which is involved in vacuole organization and biogenesis; transposon mutation affects filamentous growth; regulated by Gcn4p; induced in response to amino acid starvation (3-aminotriazole treatment)
C2_10280C	SPT23	0.034597	0.0678892	0.628656	Protein involved in regulation of unsaturated fatty acid biosynthesis; controls the expression of the Ole1p delta-9-fatty acid desaturase
C5_05480W	DES1	0.034597	0.0678892	0.628211	Putative delta-4 sphingolipid desaturase; planktonic growth-induced gene
C5_03310C	PCL1	0.034597	0.0678892	0.627878	Cyclin homolog; transcript induced by filamentous growth; induced by alpha pheromone in SpiderM medium
		0.034597	0.0678892	0.627777
C3_01260C		0.0869234	0.273322	0.627773	Putative adhesin-like protein
C2_08100W		0.034597	0.0678892	0.62734	Putative mitochondrial cell death effector; induced by nitric oxide; Spider biofilm induced; rat catheter biofilm repressed
C7_00340C		0.034597	0.0678892	0.627128	Ortholog(s) have protein transporter activity, role in transcription factor import into nucleus and cytosol, nuclear envelope localization
C3_02370C	ALR1	0.034597	0.0678892	0.626985	Putative transporter of divalent cations; hyphal-induced expression; rat catheter biofilm induced
C4_01860C		0.034597	0.0678892	0.626606	Possible Golgi membrane protein; Hap43-repressed; hypha induced; flow model biofilm induced; Spider biofilm induced
CR_01620C	MET6	0.034597	0.0678892	0.625527	Essential 5-methyltetrahydropteroyltriglutamate-homocysteine methyltransferase (cobalamin-independent methionine synthase); antigenic in murine/human systemic infection; heat shock, estrogen, GCN-induced; Spider biofilm repressed
C1_13600W		0.034597	0.0678892	0.625146	Ortholog(s) have cytoplasm, nucleus localization
C1_00480C	GCN2	0.034597	0.0678892	0.624184	YEF3-subfamily ABC family protein, predicted not to be a transporter
CR_05040W		0.034597	0.0678892	0.623955	Protein of unknown function; Spider biofilm induced
C1_13330C		0.034597	0.0678892	0.623126	Ortholog(s) have spermine synthase activity, role in pantothenate biosynthetic process, spermine biosynthetic process and cytoplasm localization
C3_05980C	FAA2	0.034597	0.0678892	0.622457	Putative acyl CoA synthetase; expression regulated upon white-opaque switch; rat catheter biofilm induced; Spider biofilm induced
C3_05630W	GTT1	0.110502	0.465209	0.622193	Putative glutathione S-transferase; downregulated upon adherence to polystyrene; regulated upon white-opaque switching; induced in the presence of human neutrophils; oxidative stress-induced via Cap1p; regulated by Gcn2p, Gcn4p
C7_03520W	PNC1	0.034597	0.0678892	0.621818	Putative nicotinamidase, involved in NAD salvage pathway; decreased transcription is observed in an azole-resistant strain that overexpresses MDR1
		0.034597	0.0678892	0.621814
CR_00720W		0.110502	0.465209	0.621607	Ortholog of <i>Candida albicans WO-1</i> : CAWG_01431
C3_07330W		0.034597	0.0678892	0.621449	Predcted glucose 1-dehydrogenase (NADP+); rat catheter biofilm repressed
CR_04720C		0.034597	0.0678892	0.621019	Putative ATPase and nucleosome spacing factor; heterozygous null mutant displays sensitivity to virgineone
C6_00660C		0.034597	0.0678892	0.620816	Ortholog(s) have Arp2/3 complex binding activity, role in actin cortical patch assembly, actin filament debranching, negative regulation of Arp2/3 complex-mediated actin nucleation and actin cortical patch, cytosol, nucleus localization
CR_09270C	CBP1	0.034597	0.0678892	0.620536	Corticosteroid binding protein; transcription induced at late log-phase or upon adherence to polystyrene; not induced by corticosterone; contains a possible NAD/FAD binding region; regulated by Nrg1, Tup1; Spider biofilm induced
C1_09000W		0.0543699	0.144127	0.620459	Ortholog of <i>S. cerevisiae</i> : YTP1, <i>C. dubliniensis CD36</i> : Cd36_08490, <i>C. parapsilosis CDC317</i> : CPAR2_801590, <i>Candida tenuis NRRL Y-1498</i> : CANTEDRAFT_109732 and <i>Debaryomyces hansenii CBS767</i> : DEHA2C10384g
C6_04650W		0.034597	0.0678892	0.620338	Ortholog(s) have cytosol localization
C1_09130W		0.034597	0.0678892	0.619988	Protein of unknown function; Spider biofilm induced
C3_03700C		0.151199	0.715001	0.619903	Ortholog of <i>Candida albicans WO-1</i> : CAWG_02687
C2_10730W		0.110502	0.465209	0.619844	Ortholog of <i>C. parapsilosis CDC317</i> : CPAR2_407790, <i>C. dubliniensis CD36</i> : Cd36_24630, <i>Candida orthopsilosis Co 90-125</i> : CORT_0C07130 and <i>Spathaspora passalidarum NRRL Y-27907</i> : SPAPADRAFT_149801
C2_04620W		0.034597	0.0678892	0.619222	Predicted ortholog of S. cerevisiae Swi3, subunit of the SWI/SNF chromatin remodeling complex; possibly an essential gene, disruptants not obtained by UAU1 method
C1_13120C	MON2	0.034597	0.0678892	0.619034	Peripheral membrane protein; role in endocytosis and vacuole integrity; flow model and rat catheter biofilm repressed
C5_05070W		0.0543699	0.144127	0.618696	Ortholog(s) have fungal-type vacuole membrane localization
C1_12360C	RIB3	0.034597	0.0678892	0.618022	3,4-Dihydroxy-2-butanone 4-phosphate synthase; homodimeric enzyme of riboflavin biosynthesis; converts ribulose 5-phosphate to L-3,4-dihydroxy-2-butanone 4-phosphate; transcription regulated on yeast-hyphal switch, macrophage interaction
C1_08060W		0.034597	0.0678892	0.617983	Protein of unknown function; Hap43-repressed gene; rat catheter biofilm repressed
C2_00670C		0.0543699	0.144127	0.616638	Ortholog of <i>Candida albicans WO-1</i> : CAWG_03846
C7_03610C		0.034597	0.0678892	0.616523	Ortholog(s) have cytosol, nucleus localization
C1_11700C	MRF1	0.034597	0.0678892	0.616455	Putative mitochondrial respiratory protein; induced by farnesol, benomyl, nitric oxide, core stress response; oxidative stress-induced via Cap1; stationary-phase enriched protein; Spider biofilm induced
C2_06010W	SPO72	0.034597	0.0678892	0.61622	Protein described as similar to S. cerevisiae sporulation protein; ortholog of S. cerevisiae Atg2, an autophagic vesicle formation protein; up-regulation associated with azole resistance; Spider biofilm induced
C1_09200W	LYS142	0.034597	0.0678892	0.616099	Zn(II)2Cys6 transcription factor; has similarity to S. cerevisiae Lys14, involved in the regulation of lysine biosynthesis genes; fungal-specific
C4_00030C		0.034597	0.0678892	0.615844	Ortholog(s) have double-stranded DNA binding activity, role in DNA damage checkpoint, double-strand break repair, reciprocal meiotic recombination and checkpoint clamp complex localization
CR_07010W	MIS11	0.034597	0.0678892	0.615343	Predicted mitochondrial C1-tetrahydrofolate synthase precursor; putative protein of glycine catabolism; repressed by Efg1; fluconazole-induced; stationary phase enriched protein; rat catheter and Spider biofilm repressed
C4_01250W	NAT4	0.034597	0.0678892	0.614979	Putative histone acetyltransferase; involved in regulation of white-opaque switch; early-stage flow model biofilm induced; Spider biofilm induced
CR_04680C		0.034597	0.0678892	0.614969	Protein of unknown function; transcript detected on high-resolution tiling arrays
C3_07490W		0.034597	0.0678892	0.614075	Ortholog(s) have phosphopentomutase activity, role in deoxyribose phosphate catabolic process and cytosol, nucleus localization
C2_03620W	IFK2	0.034597	0.0678892	0.612445	Putative thiol-specific monooxygenase; mutant is viable; flow model biofilm induced
C1_01700W	ARP8	0.034597	0.0678892	0.61226	Putative chromatin-remodeling enzyme complex protein; mutation confers hypersensitivity to toxic ergosterol analog, and to amphotericin B; rat catheter biofilm induced
C1_11020W		0.110502	0.465209	0.612246	Protein similar to ferric reductase Fre10p; possibly an essential gene, disruptants not obtained by UAU1 method
C4_02410C	AHP1	0.034597	0.0678892	0.612019	Alkyl hydroperoxide reductase; immunogenic; fluconazole-induced; amphotericin B, caspofungin, alkaline repressed; core stress response induced; Ssk1/Nrg1/Tup1/Ssn6/Hog1 regulated; flow model biofilm induced; rat catheter biofilm repressed
C6_02950C		0.034597	0.0678892	0.611237	Protein of unknown function; expression downregulated in an ssr1 null mutant
C1_02420C	GSC1	0.034597	0.0678892	0.610938	Essential beta-1,3-glucan synthase subunit; gsc1 allele determines resistance/sensitivity to echinocandins; 16 predicted membrane-spanning regions; mRNA abundance declines after yeast-to-hypha transition; Spider biofilm induced
C5_02500C		0.034597	0.0678892	0.610884	Ortholog(s) have mRNA binding activity and role in cellular protein complex localization, establishment of mitochondrion localization, nuclear-transcribed mRNA catabolic process, deadenylation-dependent decay
C1_08950W	PFK26	0.034597	0.0678892	0.610807	Putative 6-phosphofructo-2-kinase; protein repressed during the mating process
C1_14480W		0.0543699	0.144127	0.610661	Ortholog of <i>Candida albicans WO-1</i> : CAWG_00007
C4_05030C	SSK2	0.034597	0.0678892	0.610463	MAP kinase kinase kinase (MAPKKK); regulates Hog1 activation and signaling; repressed by ciclopirox olamine
C6_03800C		0.034597	0.0678892	0.61044	Putative membrane protein with a predicted role in zinc ion homeostasis; Hap43-induced; fluconazole-induced; rat catheter and Spider biofilm induced
C5_00140C		0.034597	0.0678892	0.610396	Putative integral membrane protein of unknown function; clade-associated gene expression; Spider biofilm induced
C1_02780W		0.034597	0.0678892	0.610015	Predicted dienelactone hydrolase domain; clade-associated gene expression; farnesol-downregulated; rat catheter biofilm repressed
C2_03010C	RNR21	0.034597	0.0678892	0.60987	Ribonucleoside-diphosphate reductase; regulated by tyrosol and cell density; ciclopirox olamine, fluconazole or flucytosine induced; regulated by Sef1, Sfu1, and Hap43
C1_02010C	ZCF24	0.034597	0.0678892	0.60924	Predicted Zn(II)2Cys6 transcription factor; caspofungin induced; Hap43-repressed
C6_00210W		0.034597	0.0678892	0.608919	Putative 2-aminoadipate transaminase; rat catheter and Spider biofilm repressed
C3_01010W		0.0869234	0.273322	0.608851	Ortholog of <i>Candida albicans WO-1</i> : CAWG_02437
CR_01620C	MET6	0.034597	0.0678892	0.608606	Essential 5-methyltetrahydropteroyltriglutamate-homocysteine methyltransferase (cobalamin-independent methionine synthase); antigenic in murine/human systemic infection; heat shock, estrogen, GCN-induced; Spider biofilm repressed
C1_03380W	TPS2	0.0543699	0.144127	0.607617	Trehalose-6-phosphate (Tre6P) phosphatase; mutant heat sensitive, accumulates Tre6P, decreased mouse virulence; possible drug target; 2 conserved phospohydrolase motifs; no mammalian homolog; Hap43-repressed; flow model biofilm induced
C2_03540W	RAD32	0.0543699	0.144127	0.606983	Protein similar to S. cerevisiae protein with role in nucleotide excision repair; down-regulation associated with azole resistance; Hap43p-repressed gene
CR_00750C		0.034597	0.0678892	0.606843	Ortholog(s) have histone demethylase activity (H3-K36 specific), methylated histone residue binding activity and role in histone demethylation
C6_01410C	OYE2	0.034597	0.0678892	0.606795	Putative NAPDH dehydrogenase; induced by nitric oxide; Spider biofilm induced
C1_13120C	MON2	0.034597	0.0678892	0.606696	Peripheral membrane protein; role in endocytosis and vacuole integrity; flow model and rat catheter biofilm repressed
C1_14360C	WSC4	0.034597	0.0678892	0.606523	Putative cell wall integrity and stress response subunit 4 precursor; transcription is specific to white cell type
C3_06490W		0.034597	0.0678892	0.606392	Putative protein of unknown function; Hap43p-repressed gene; ortholog of <i>S. cerevisiae</i> YJL218W
C2_03370W	THI2	0.034597	0.0678892	0.606232	Putative trifunctional enzyme of thiamine biosynthesis, degradation and salvage; Spider biofilm induced
C1_10630C		0.034597	0.0678892	0.605727	Ortholog of <i>C. dubliniensis CD36</i> : Cd36_09960, <i>C. parapsilosis CDC317</i> : CPAR2_212580, <i>Debaryomyces hansenii CBS767</i> : DEHA2G11770g and <i>Pichia stipitis Pignal</i> : PICST_51041
C5_04170W		0.034597	0.0678892	0.604541	Ortholog(s) have role in mitochondrial fusion and integral to mitochondrial outer membrane localization
CR_00100C	EPL1	0.034597	0.0678892	0.60382	Subunit of the NuA4 histone acetyltransferase complex
C6_01300W		0.110502	0.465209	0.603546	Putative transferase involved in phospholipid biosynthesis; induced by alpha pheromone in SpiderM medium
C1_03330C		0.0543699	0.144127	0.603518	Ortholog(s) have phosphatidylinositol binding activity
C2_08890W		0.110502	0.465209	0.603418	Ortholog(s) have sequence-specific DNA binding activity
C5_04040C		0.0543699	0.144127	0.603258	Ortholog of <i>Candida albicans WO-1</i> : CAWG_04776
C1_03750W		0.034597	0.0678892	0.602953	Protein with a predicted cytochrome b5-like Heme/Steroid binding domain; Hap43, caspofungin repressed; flow model biofilm induced
C2_00760C		0.110502	0.465209	0.602675	Proten of unknown function; transcript positively regulated by Sfu1; Hap43 repressed; Spider biofilm induced
CR_03230W		0.034597	0.0678892	0.602254	Ortholog(s) have role in mRNA splicing, via spliceosome, maturation of SSU-rRNA, positive regulation of ATPase activity, positive regulation of helicase activity
C6_02630C		0.034597	0.0678892	0.60204	Ortholog(s) have guanyl-nucleotide exchange factor activity, ubiquitin binding activity
C1_07870C	SMI1	0.034597	0.0678892	0.601667	Cell wall biosynthesis protein; Hap43, caspofungin-repressed; Cyr1-induced in hyphal cells; reduced biofilm cell wall glucan in mutant; possibly essential (UAU1 method); flow model biofilm induced
C7_04090C		0.0543699	0.144127	0.601268	Predicted mitochondrial cardiolipin-specific phospholipase; upregulated in an azole-resistant strain that overexpresses MDR1; induced by Mnl1 under weak acid stress; rat catheter and Spider biofilm induced
C3_00870W		0.199447	1	0.601239	Ortholog of <i>Candida albicans WO-1</i> : CAWG_02424
C1_02140C		0.110502	0.465209	0.600574	Dubious open reading frame
C7_03220C	ZCF29	0.034597	0.0678892	0.600539	Zn(II)2Cys6 transcription factor; mutants sensitive to caffeine and menadione, resistant to fenpropimorph; Hap43-repressed; mutants have decreased CFU in mouse kidneys and defects in filamentous growth; Spider biofilm induced
CR_09850C	FGR46	0.110502	0.465209	0.600494	Protein lacking an ortholog in S. cerevisiae; transposon mutation affects filamentous growth
C1_01140C		0.0869234	0.273322	0.600085	Putative type-1 protein phosphatase targeting subunit; transcript repressed by yeast-hyphal switch; transcript induced by Mnl1p under weak acid stress; flow model biofilm induced
C4_04220W	DUO1	0.034597	0.0678892	0.600034	Subunit of the Dam1 (DASH) complex, which acts in chromosome segregation by coupling kinetochores to spindle microtubules
C2_07270W		0.034597	0.0678892	0.599923	Protein with an FMN-binding domain; Hap43-repressed; flow model biofilm induced
C7_03240W		0.034597	0.0678892	0.599246	Ortholog of S. cerevisiae Gid7, a GID complex protein; involved in proteasome-dependent catabolite inactivation of fructose-1,6-bisphosphatase; Hap43-repressed gene
C7_04070C		0.034597	0.0678892	0.598905	Ortholog of <i>C. dubliniensis CD36</i> : Cd36_73740, <i>Candida tropicalis MYA-3404</i> : CTRG_05151 and <i>Candida albicans WO-1</i> : CAWG_05736
C1_10630C		0.034597	0.0678892	0.598843	Ortholog of <i>C. dubliniensis CD36</i> : Cd36_09960, <i>C. parapsilosis CDC317</i> : CPAR2_212580, <i>Debaryomyces hansenii CBS767</i> : DEHA2G11770g and <i>Pichia stipitis Pignal</i> : PICST_51041
C4_06480C	CEK1	0.034597	0.0678892	0.598659	ERK-family protein kinase; required for wild-type yeast-hypha switch, mating efficiency, virulence in mice; Cst20-Hst7-Cek1-Cph1 MAPK pathway regulates mating, and invasive hyphal growth under some conditions; Spider biofilm induced
C3_02370C	ALR1	0.034597	0.0678892	0.598452	Putative transporter of divalent cations; hyphal-induced expression; rat catheter biofilm induced
C5_04230W	MRV6	0.151199	0.715001	0.597832	Ortholog of <i>Candida albicans WO-1</i> : CAWG_04796
C4_04230W		0.0543699	0.144127	0.597713	Putative transporter; fungal-specific; Spider biofilm induced
CR_02170W	MET2	0.0869234	0.273322	0.597503	Homoserine acetyltransferase; Hap43p-, Gcn4p-regulated; macrophage/pseudohyphal-repressed; not highly biofilm induced, in contrast to many sulfur amino acid metabolic genes; no human or murine homolog; virulence-group-correlated expression
CR_08310C		0.110502	0.465209	0.597009	S. pombe ortholog SPBC460.04c is a predicted sulfonate/alpha-ketoglutare dioxygenase; induced by nitric oxide; Spider biofilm induced
C1_01700W	ARP8	0.034597	0.0678892	0.596967	Putative chromatin-remodeling enzyme complex protein; mutation confers hypersensitivity to toxic ergosterol analog, and to amphotericin B; rat catheter biofilm induced
C1_04320W	GPM2	0.034597	0.0678892	0.596478	Putative phosphoglycerate mutase; repressed in hyphae; macrophage/pseudohyphal-repressed; induced by high levels of peroxide stress, farnesol; flow model biofilm induced; rat catheter and Spider biofilm repressed
C2_02840C		0.034597	0.0678892	0.596476	Ortholog of <i>S. cerevisiae</i> : YML002W, <i>C. glabrata CBS138</i> : CAGL0L07634g, <i>C. dubliniensis CD36</i> : Cd36_17530, <i>C. parapsilosis CDC317</i> : CPAR2_212430 and <i>Candida tenuis NRRL Y-1498</i> : CANTEDRAFT_128807
C1_06820W		0.0543699	0.144127	0.596218	Ortholog of <i>C. dubliniensis CD36</i> : Cd36_06390, <i>C. parapsilosis CDC317</i> : CPAR2_209040, <i>Candida tenuis NRRL Y-1498</i> : CANTEDRAFT_114052 and <i>Debaryomyces hansenii CBS767</i> : DEHA2D14300g
C6_01950C		0.034597	0.0678892	0.596039	Protein of unknown function; regulated by Nrg1
C2_01480W	SPT5	0.034597	0.0678892	0.595857	Protein similar to S. cerevisiae Spt5p transcription elongation factor; transposon mutation affects filamentous growth
C1_08180C		0.034597	0.0678892	0.59566	Putative oxysterol-binding protein; caspofungin induced; possibly an essential gene, disruptants not obtained by UAU1 method
C2_02950W		0.110502	0.465209	0.594725	Putative arylformamidase, enzyme of the NAD biosynthesis pathway; Gcn4p-regulated
C5_01110W		0.034597	0.0678892	0.594637	Ortholog(s) have ubiquitin-specific protease activity, role in protein deubiquitination and cytosol, ribosome localization
C3_04090W	SBP1	0.034597	0.0678892	0.593785	Similar to RNA binding proteins; downregulated upon adherence to polystyrene; stationary-phase enriched protein
C1_08950W	PFK26	0.034597	0.0678892	0.593385	Putative 6-phosphofructo-2-kinase; protein repressed during the mating process
C7_01940C		0.034597	0.0678892	0.593272	Pheromone-regulated protein (Prm10) of S. cerevisiae; colony morphology-related gene regulation by Ssn6; induced by Mnl1 under weak acid stress; possibly essential gene, disruptants not obtained by UAU1 method; Spider biofilm induced
C4_05030C	SSK2	0.034597	0.0678892	0.59287	MAP kinase kinase kinase (MAPKKK); regulates Hog1 activation and signaling; repressed by ciclopirox olamine
C1_10650W	APN2	0.034597	0.0678892	0.592503	Putative class II abasic (AP) endonuclease; flucytosine induced
C5_01960C		0.034597	0.0678892	0.591886	Putative ortholog of human electron transfer flavoprotein dehydrogenase (ETF-dH); alkaline repressed; repressed by nitric oxide; virulence-group-correlated expression; Spider biofilm induced
C4_02940W	ABP1	0.034597	0.0678892	0.591645	Ortholog of S. cerevisiae Abp1; actin-binding protein of the cortical actin cytoskeleton; caspofungin induced; protein only detected in stationary phase yeast-form cultures; Spider biofilm repressed
CR_06140W		0.034597	0.0678892	0.59135	Protein of unknown function; regulated by Tsa1, Tsa1B in minimal media at 37 degrees C; shows colony morphology-related gene regulation by Ssn6; Spider biofilm induced
C7_02860C		0.034597	0.0678892	0.591206	Ortholog(s) have ubiquitin-protein ligase activity, role in ER-associated ubiquitin-dependent protein catabolic process and Doa10p ubiquitin ligase complex, integral to endoplasmic reticulum membrane, nuclear inner membrane localization
C1_03560C	SUA71	0.034597	0.0678892	0.591168	Transcription factor TFIIB; required for transcription initiation and start site selection by RNA polymerase II; downregulated during planktonic growth, whereas related SUA72 is induced; induced by Tbf1; rat catheter, Spider biofilm induced
C2_10050W		0.0543699	0.144127	0.590835	Ortholog(s) have ubiquitin-specific protease activity, role in endocytosis, protein deubiquitination and cell division site, cytosol, nucleus, peroxisome, transport vesicle localization
C6_04550C		0.0543699	0.144127	0.590531	Putative sulfate permease; <I>S. cerevisiae</I> ortholog YPR003C localizes to the endoplasmic reticulum; regulated by Sef1p-, Sfu1p-, and Hap43p
C6_01010W	KAR5	0.034597	0.0678892	0.59043	Ortholog of S. cerevisiae Kar5; involved in nuclear membrane fusion during karyogamy; induced by alpha factor
C5_04380C		0.110502	0.465209	0.590154	Ortholog of <i>Candida albicans WO-1</i> : CAWG_04810
C5_01360W	CFL4	0.110502	0.465209	0.589972	C-terminus similar to ferric reductases; induced in low iron; Sfu1-repressed; ciclopirox olamine induced; colony morphology-related gene regulation by Ssn6; Hap43-repressed; Sef1-regulated
CR_03610C	VTC3	0.034597	0.0678892	0.589736	Putative polyphosphate synthetase; downregulated in core caspofungin response; Hog1p-induced; transcription is opaque-specific; fungal-specific (no human or murine homolog)
C2_05460W	CDC19	0.0869234	0.273322	0.589717	Pyruvate kinase at yeast cell surface; Gcn4/Hog1/GlcNAc regulated; Hap43/polystyrene adherence induced; repressed by phagocytosis/farnesol; hyphal growth role; stationary phase enriched; flow model biofilm induced; Spider biofilm repressed
C1_05200C		0.034597	0.0678892	0.588829	Protein of unknown function; constitutive expression independent of MTL or white-opaque status; upregulated in a cyr1 mutant
C6_02980C		0.034597	0.0678892	0.588535	Putative pantothenate kinase; ortholog of S. cerevisiae Cab1; transposon mutation affects filamentous growth; repressed in core stress response
C2_02460W	ERG7	0.0869234	0.273322	0.58766	2,3-epoxysqualene-lanosterol cyclase (lanosterol synthase), conversion of 2,3-oxidosqualene to lanosterol in sterol biosynthesis; fluconazole-induced; possibly essential, disruptants not obtained by UAU1 method; rat catheter biofilm induced
C4_05830W		0.0869234	0.273322	0.587362	Protein of unknown function; transcript detected on high-resolution tiling arrays; rat catheter biofilm induced
C1_04960C		0.034597	0.0678892	0.587342	Ortholog(s) have role in SCF-dependent proteasomal ubiquitin-dependent protein catabolic process, cellular response to DNA damage stimulus, cellular response to methylmercury and SCF ubiquitin ligase complex, cytosol, nucleus localization
CR_02190C	SEF1	0.034597	0.0678892	0.58634	Zn2-Cys6 transcription factor; regulates iron uptake; negatively regulated by Sfu1p, positively regulated by Tbf1; promotes virulence in mice; mutants display decreased colonization of mouse kidneys; Spider biofilm induced
C2_01420C		0.034597	0.0678892	0.586219	Ortholog of <i>C. dubliniensis CD36</i> : Cd36_16290, <i>C. parapsilosis CDC317</i> : CPAR2_214050, <i>Candida tenuis NRRL Y-1498</i> : CANTEDRAFT_92180 and <i>Debaryomyces hansenii CBS767</i> : DEHA2A01738g
CR_00280C		0.034597	0.0678892	0.586047	Ortholog(s) have ATPase activity, DNA binding, nucleosome binding activity, role in chromatin remodeling and Isw1 complex localization
C4_06340W	AGO1	0.0869234	0.273322	0.585719	Putative Argonaute protein involved in RNA silencing; hyphal-induced expression; regulated by Cyr1, Ras1, Efg1, Nrg1, Tup1; rat catheter biofilm repressed
C1_02270C		0.0543699	0.144127	0.585497	Putative oxidoreductase; Spider biofilm induced
C6_01300W		0.0869234	0.273322	0.585172	Putative transferase involved in phospholipid biosynthesis; induced by alpha pheromone in SpiderM medium
C2_00580C	SMF3	0.034597	0.0678892	0.584132	Putative vacuolar iron transporter; alkaline upregulated; caspofungin repressed; induced by Mnl1 under weak acid stress; Hap43-repressed
C1_03330C		0.034597	0.0678892	0.583995	Ortholog(s) have phosphatidylinositol binding activity
C3_07610W	TIP12	0.034597	0.0678892	0.583957	Protein similar to human CAND1 (Cullin-Associated Nedd8-Dissociated) protein involved in regulation of SCF complexes; binds unnedddylated cullin Cdc53; mutants are viable
C2_00890W		0.034597	0.0678892	0.583562	Ortholog of <i>C. parapsilosis CDC317</i> : CPAR2_212930, <i>C. dubliniensis CD36</i> : Cd36_15830, <i>Candida orthopsilosis Co 90-125</i> : CORT_0A12240 and <i>Candida tropicalis MYA-3404</i> : CTRG_01155
C5_04600C	GRR1	0.034597	0.0678892	0.583343	F-box protein component of the SCF ubiquitin-ligase complex required for cell cycle progression; involved in negative control of pseudohyphal growth; Spider biofilm induced
CR_06610W	STE2	0.0543699	0.144127	0.583072	Receptor for alpha factor mating pheromone, MFalpha; required for a-type cells to respond to alpha factor, for opaque a-form mating and white a-form response; possible Kex2p substrate; a-specific, alpha-factor induced, A1p-Alpha2p repressed
C1_02280C	PSY2	0.034597	0.0678892	0.582613	Putative protein phosphatase PP4 complex subunit; macrophage-induced gene
C2_00930C	VPS24	0.151199	0.715001	0.582467	Protein similar to S. cerevisiae Vps24p, which is a member of the ESCRT III protein sorting complex; downregulated upon adherence to polystyrene
C7_00340C		0.034597	0.0678892	0.582431	Ortholog(s) have protein transporter activity, role in transcription factor import into nucleus and cytosol, nuclear envelope localization
CR_09060W		0.110502	0.465209	0.582163	Ortholog of <i>C. dubliniensis CD36</i> : Cd36_34495, <i>Candida tropicalis MYA-3404</i> : CTRG_05947 and <i>Candida albicans WO-1</i> : CAWG_02181
C6_00380C		0.0543699	0.144127	0.580009	Protein of unknown function; Spider biofilm induced
CR_08120C	DCP2	0.034597	0.0678892	0.579518	Ortholog(s) have m7G(5')pppN diphosphatase activity, mRNA binding activity and role in deadenylation-dependent decapping of nuclear-transcribed mRNA, deadenylation-independent decapping of nuclear-transcribed mRNA, stress granule assembly
C6_04350C	FLO8	0.034597	0.0678892	0.579379	Transcription factor; required for hyphal formation and CO2 induced white-opaque switching; regulates hyphal gene expression; required for virulence in mouse systemic infection; binds Efg1p; binds Mss11p via LisH motif; has LUFS domain
C7_02760W		0.0543699	0.144127	0.579333	Ortholog of <i>Candida albicans WO-1</i> : CAWG_05610
C2_09560C		0.0543699	0.144127	0.579315	Ortholog of <i>C. dubliniensis CD36</i> : Cd36_23640, <i>C. parapsilosis CDC317</i> : CPAR2_406130, <i>Candida tenuis NRRL Y-1498</i> : CANTEDRAFT_116273 and <i>Debaryomyces hansenii CBS767</i> : DEHA2B11176g
C2_05810W		0.034597	0.0678892	0.579301	Ortholog(s) have role in cellular response to methylmercury and cytoplasm, nucleus localization
C1_00880W		0.0543699	0.144127	0.579248	Protein of unknown function; Spider biofilm induced
C1_02580W	HNM4	0.110502	0.465209	0.579177	Putative choline permease; fungal-specific (no human or murine homolog)
C1_10440W		0.034597	0.0678892	0.578749	Ortholog(s) have endoplasmic reticulum, ribosome localization
CR_08720W		0.0543699	0.144127	0.57847	Ortholog of <i>C. dubliniensis CD36</i> : Cd36_34310
C2_06060C		0.110502	0.465209	0.578207	Ortholog of <i>Candida albicans WO-1</i> : CAWG_04349
C3_02870C		0.0543699	0.144127	0.578183	Protein of unknown function; required for adhesion to abiotic substrate; Spider biofilm induced
CR_09780C	IFA14	0.034597	0.0678892	0.578038	Putative LPF family protein; Plc1-regulated; induced by alpha pheromone in SpiderM medium
C5_04280C	GLN3	0.034597	0.0678892	0.577911	GATA transcription factor, involved in regulation of nitrogen starvation-induced filamentous growth; regulates transcription of Mep2 ammonium permease; regulated by Gcn2 and Gcn4; mRNA binds She3; Spider biofilm induced
CR_07490C	GLK4	0.034597	0.0678892	0.577606	Putative glucokinase; decreased expression in hyphae compared to yeast-form cells
CR_06340C	PGI1	0.034597	0.0678892	0.576321	Glucose-6-phosphate isomerase; enzyme of glycolysis; antigenic; Efg1-regulated; induced upon adherence to polystyrene; repressed by phagocytosis, human neutrophils; flow model biofilm induced; rat catheter and Spider biofilm repressed
CR_10330W	PGA11	0.034597	0.0678892	0.576258	Putative GPI-anchored protein
C2_07420W		0.034597	0.0678892	0.575393	Putative phosphoglycerate mutase family protein; stationary phase enriched protein; early-stage flow model biofilm induced; Spider biofilm repressed
C7_01940C		0.034597	0.0678892	0.575307	Pheromone-regulated protein (Prm10) of S. cerevisiae; colony morphology-related gene regulation by Ssn6; induced by Mnl1 under weak acid stress; possibly essential gene, disruptants not obtained by UAU1 method; Spider biofilm induced
C6_03240W		0.110502	0.465209	0.575196	Predicted 3-methylbutanol:NAD(P) oxidoreductase and methylglyoxal reductase (NADPH-dependent); role in ergosterol metabolic process; early stage flow model biofilm induced; Spider biofilm induced
CR_04940W		0.034597	0.0678892	0.574321	Ortholog of <i>C. dubliniensis CD36</i> : Cd36_30340, <i>C. parapsilosis CDC317</i> : CPAR2_203900, <i>Candida tenuis NRRL Y-1498</i> : CANTEDRAFT_113094 and <i>Debaryomyces hansenii CBS767</i> : DEHA2G22374g
C7_02520W		0.199447	1	0.574224	Ortholog of <i>C. dubliniensis CD36</i> : Cd36_72260, <i>C. parapsilosis CDC317</i> : CPAR2_702840, <i>Candida tenuis NRRL Y-1498</i> : CANTEDRAFT_115664 and <i>Debaryomyces hansenii CBS767</i> : DEHA2B05940g
CR_09440C		0.034597	0.0678892	0.574214	Protein of unknown function; flow model biofilm induced; ketoconazole-repressed
C6_04410C		0.0543699	0.144127	0.574178	Predicted alcohol dehydrogenase; Spider biofilm induced
CR_09770C	PMT5	0.034597	0.0678892	0.573919	Protein mannosyltransferase (PMT), expressed at extremely low levels; not required for wild-type hyphal growth, drug resistance, or virulence in mouse systemic infection; one of five PMT family members
C2_01920C		0.034597	0.0678892	0.573797	Putative patatin-like phospholipase; fungal-specific (no human or murine homolog)
C6_03030W	SAP5	0.0543699	0.144127	0.573736	Secreted aspartyl proteinase; sap4,5,6 triple null defective in utilization of protein as N source; virulence role effected by URA3; expressed during infection; mRNA localized to hyphal tip via She3; rat catheter and Spider biofilm induced
CR_08000C		0.034597	0.0678892	0.573284	Protein with an aspartate aminotransferase domain; Gcn4-regulated
C1_06660W		0.034597	0.0678892	0.573172	Protein of unknown function; regulated by osmotic stress via Hog1 and oxidative stress (Hog1- and Cap1-independent); induced by alpha pheromone in SpiderM medium; Spider biofilm induced
C6_02280W		0.034597	0.0678892	0.573148	S. cerevisiae ortholog Stb1 has a role in regulation of MBF-specific transcription at Start; induced in a cyr1 null mutant; Spider biofilm induced
CR_06640C		0.0543699	0.144127	0.571747	Integral ER membrane protein; predicted role in maintenance of ER zinc homeostasis; Spider biofilm induced
		0.110502	0.465209	0.571359
C7_00610C		0.034597	0.0678892	0.571346	Ortholog(s) have role in cellular response to cadmium ion, detoxification of cadmium ion and cytoplasm, nucleus localization
CR_00520C	CRM1	0.034597	0.0678892	0.571259	Functional homolog of S. cerevisiae Crm1, which acts in protein nuclear export; predicted to be resistant to antifungal drug leptomycin B; partially suppresses signal transduction defects of S. cerevisiae ste20 mutant
C1_14480W		0.0543699	0.144127	0.570911	Ortholog of <i>Candida albicans WO-1</i> : CAWG_00007
CR_06140W		0.034597	0.0678892	0.570628	Protein of unknown function; regulated by Tsa1, Tsa1B in minimal media at 37 degrees C; shows colony morphology-related gene regulation by Ssn6; Spider biofilm induced
C2_01020W	HGT6	0.034597	0.0678892	0.570581	Putative high-affinity MFS glucose transporter; 20 family members; induced in core stress response; fluconazole, oralpharyngeal candidasis induced; flow model biofilm induced; Spider biofilm induced
C3_01210C		0.034597	0.0678892	0.570344	HMG-box protein; Spider biofilm repressed
C4_06820C	CZF1	0.034597	0.0678892	0.570037	Transcription factor; regulates white-opaque switch; hyphal growth regulator; expression in S. cerevisiae causes dominant-negative inhibition of pheromone response; required for yeast cell adherence to silicone; Spider biofilm induced
C3_00680C		0.034597	0.0678892	0.569476	Ortholog of <i>Candida albicans WO-1</i> : CAWG_02403
CR_10610C		0.034597	0.0678892	0.569333	Ortholog(s) have ubiquitin-protein ligase activity, role in anaphase-promoting complex-dependent proteasomal ubiquitin-dependent protein catabolic process, protein ubiquitination and anaphase-promoting complex localization
CR_07650W	GLC7	0.034597	0.0678892	0.569235	Putative catalytic subunit of type 1 serine/threonine protein phosphatase; regulated by Shp1; induced in high iron; alternatively spliced intron in 5' UTR
CR_00760C	HYR4	0.034597	0.0678892	0.568849	Putative GPI-anchored adhesin-like protein; Rim101-repressed; constitutive expression independent of MTL or white-opaque status
CR_09830W		0.034597	0.0678892	0.56858	Transporter; similar to the Sit1 siderophore transporter; induced by nitric oxide independent of Yhb1; repressed during chlamydospore formation in C. albicans and C. dubliniensis; rat catheter biofilm repressed
CR_01690C	CDC6	0.034597	0.0678892	0.568467	Cytosolic leucyl tRNA synthetase; conserved amino acid and ATP binding class I signature, tRNA binding, proofreading motifs; likely essential for growth; interacts with benzoxaborole antifungals; present in exponential and stationary phase
C3_06080W	REV3	0.034597	0.0678892	0.56803	Ortholog(s) have DNA-directed DNA polymerase activity, role in error-free translesion synthesis, error-prone translesion synthesis and cytosol, mitochondrion, nuclear chromatin, nucleus, zeta DNA polymerase complex localization
C1_02280C	PSY2	0.034597	0.0678892	0.567876	Putative protein phosphatase PP4 complex subunit; macrophage-induced gene
C3_02570W		0.034597	0.0678892	0.567573	Predicted metalloendopeptidase; Spider biofilm induced
C2_06010W	SPO72	0.034597	0.0678892	0.567302	Protein described as similar to S. cerevisiae sporulation protein; ortholog of S. cerevisiae Atg2, an autophagic vesicle formation protein; up-regulation associated with azole resistance; Spider biofilm induced
C7_02670W		0.034597	0.0678892	0.567068	Ortholog(s) have role in ascospore formation, re-entry into mitotic cell cycle after pheromone arrest, regulation of meiosis I, regulation of mitosis and sporocarp development involved in sexual reproduction, <a href="#GOsection">more</a>
C2_08590W	YWP1	0.0543699	0.144127	0.565987	Secreted yeast wall protein; possible role in dispersal in host; mutation increases adhesion and biofilm formation; propeptide; growth phase, phosphate, Ssk1/Ssn6/Efg1/Efh1/Hap43 regulated; mRNA binds She3; flow and Spider biofilm repressed
C1_11770C		0.034597	0.0678892	0.564795	Protein of unknown funtion; S. cerevisiae ortholog Svl3 plays a role in endocytosis and is localized to the bud neck; Spider biofilm induced
C1_08360C	OLE1	0.034597	0.0678892	0.56381	Fatty acid desaturase, essential protein involved in oleic acid synthesis; required for aerobic hyphal growth and chlamydospore formation; subject to hypoxic regulation; fluconazole-induced; caspofungin repressed; Hap43p-induced
C7_03260C		0.034597	0.0678892	0.563805	Ortholog of <i>C. dubliniensis CD36</i> : Cd36_72910, <i>C. parapsilosis CDC317</i> : CPAR2_704100, <i>Candida tenuis NRRL Y-1498</i> : CANTEDRAFT_113193 and <i>Debaryomyces hansenii CBS767</i> : DEHA2E23100g
C6_04420W		0.034597	0.0678892	0.56367	Protein of unknown function; GlcNAc-induced protein; Spider biofilm induced; rat catheter biofilm repressed
C1_06780W	NPR1	0.110502	0.465209	0.563323	Predicted serine/threonine protein kinase, involved in regulation of ammonium transport; induced in core stress response; Hap43p-repressed gene
C3_01070C		0.034597	0.0678892	0.563061	Ortholog(s) have role in protein folding, tubulin complex assembly
C2_10450W	NCE4	0.034597	0.0678892	0.563007	Putative RecQ-mediated genome instability protein; Hap43-repressed gene; periodic mRNA expression, peak at cell-cycle G2/M phase; flow model biofilm induced
C5_03940C		0.034597	0.0678892	0.562591	Putative multidrug resistance protein; upregulated by Efg1p
C5_03680W	FGR27	0.034597	0.0678892	0.562401	Zn(II)2Cys6 transcription factor; transposon mutation affects filamentous growth; required for yeast cell adherence to silicone substrate; Spider biofilm induced
C6_01910W	ADK1	0.034597	0.0678892	0.562058	Putative adenylate kinase; repressed in hyphae; macrophage-induced protein; adenylate kinase release used as marker for cell lysis; possibly essential (UAU1 method); flow model biofilm induced; rat catheter and Spider biofilm repressed
C2_04300C		0.034597	0.0678892	0.561979	Protein of unknown function; Spider biofilm induced
C1_00630W		0.034597	0.0678892	0.561927	Ortholog(s) have mitochondrial membrane localization
C1_01100W	CCH1	0.034597	0.0678892	0.561768	Voltage-gated Ca2+ channel of the high affinity calcium uptake system; roles in thigmotropism, establishment of galvanotropism; transcript regulated by Nrg1 and Mig1; flow model biofilm repressed
C4_07030W	MET16	0.034597	0.0678892	0.561734	Putative 3'-phosphoadenylsulfate reductase; sulfur amino acid metabolism; reports differ on regulation during biofilm formation; fungal-specific; possibly an essential gene, disruptants not obtained by UAU1 method; Hap43p-repressed gene
C4_04460C		0.034597	0.0678892	0.561729	Putative serine/threonine kinase similar to S. cerevisiae Sak1; possibly an essential gene, disruptants not obtained by UAU1 method; Spider biofilm induced
CR_07990C		0.0543699	0.144127	0.561702	Ortholog of <i>Candida albicans WO-1</i> : CAWG_02092
C7_01650W		0.034597	0.0678892	0.56162	RNA polymerase III transcription initiation factor complex (TFIIIC) subunit; growth phase regulated protein; downregulaated in stationary phase yeast cultures; Hap43-repressed; flow model biofilm induced; Spider biofilm repressed
C1_11140W		0.0869234	0.273322	0.561529	Ortholog(s) have enzyme regulator activity, role in cellular calcium ion homeostasis and integral to endoplasmic reticulum membrane localization
C1_09130W		0.034597	0.0678892	0.560857	Protein of unknown function; Spider biofilm induced
CR_01930C	BIO2	0.034597	0.0678892	0.560711	Putative biotin synthase; induced by high iron; repressed by ciclopirox olamine; upregulated in clinical isolates from HIV+ patients with oral candidiasis; Hap43-repressed; Spider biofilm induced
C2_08680W	MSH3	0.034597	0.0678892	0.560245	Mismatch repair protein; predicted role in repair of insertion or deletion mutations and removal of nonhomologous DNA ends; rat catheter biofilm repressed
C3_06190C	ALS6	0.0869234	0.273322	0.559556	ALS family protein; expression in S. cerevisiae confers adhesion to gelatin; macrophage-induced gene; N-terminal adhesion domain; ALS family includes cell-surface glycoproteins, some with adhesin function
C4_00040W	CNH1	0.034597	0.0678892	0.559483	Na+/H+ antiporter; required for wild-type growth, cell morphology, and virulence in a mouse model of systemic infection; not transcriptionally regulated by NaCl; fungal-specific (no human or murine homolog)
		0.0543699	0.144127	0.559196
C1_00610W	PSD1	0.034597	0.0678892	0.558903	Phosphatidylserine decarboxylase; involved in phosphatidylethanolamine synthesis; Spider biofilm repressed
C3_04130W		0.034597	0.0678892	0.55806	Ortholog of <i>C. dubliniensis CD36</i> : Cd36_84070, <i>C. parapsilosis CDC317</i> : CPAR2_102720, <i>Candida tenuis NRRL Y-1498</i> : CANTEDRAFT_98617 and <i>Debaryomyces hansenii CBS767</i> : DEHA2D07392g
C6_00580W		0.0869234	0.273322	0.557535	Ortholog of <i>Candida albicans WO-1</i> : CAWG_05300
C2_06870C	PST1	0.034597	0.0678892	0.557253	Putative 1,4-benzoquinone reductase; hyphal-induced; regulated by Cyr1, Ras1, Efg1, Nrg1, Rfg1, Tup1; Hap43-induced; Spider biofilm induced
C2_03900C		0.034597	0.0678892	0.55716	Ortholog(s) have role in nucleosome mobilization and Ino80 complex, cytosol localization
C5_00980W	TRY3	0.034597	0.0678892	0.556458	RING-finger transcription factor; regulator of yeast form adherence; required for yeast cell adherence to silicone substrate; Spider biofilm induced
C1_06850W	PCL7	0.034597	0.0678892	0.556157	Putative cyclin-like protein; possible Pho85 cyclin; hyphal repressed; induced by Mnl1 under weak acid stress
CR_02670C		0.034597	0.0678892	0.555449	Ortholog of <i>C. dubliniensis CD36</i> : Cd36_27680, <i>C. parapsilosis CDC317</i> : CPAR2_801140, <i>Candida tenuis NRRL Y-1498</i> : CANTEDRAFT_129982 and <i>Debaryomyces hansenii CBS767</i> : DEHA2E09526g
C1_14470W		0.034597	0.0678892	0.555074	Putative zinc-finger domain protein with a predicted role in pre-mRNA splicing; Hap43-repressed; Spider biofilm repressed
C1_10550C	GCA2	0.034597	0.0678892	0.554851	Predicted extracellular glucoamylase; induced by ketoconazole; possibly essential, disruptants not obtained by UAU1 method; promotes biofilm matrix formation; Spider biofilm induced; Bcr1-induced in RPMI a/a biofilms
C6_04300W		0.034597	0.0678892	0.554551	Ortholog of <i>C. parapsilosis CDC317</i> : CPAR2_601130, <i>C. dubliniensis CD36</i> : Cd36_64620, <i>Lodderomyces elongisporus NRLL YB-4239</i> : LELG_04885 and <i>Candida orthopsilosis Co 90-125</i> : CORT_0F02130
C2_03290W		0.110502	0.465209	0.554305	Ortholog of <i>C. dubliniensis CD36</i> : Cd36_18040, <i>C. parapsilosis CDC317</i> : CPAR2_211790, <i>Candida tenuis NRRL Y-1498</i> : CANTEDRAFT_109928 and <i>Debaryomyces hansenii CBS767</i> : DEHA2E21010g
C1_06120C		0.199447	1	0.553094	Ortholog of <i>C. dubliniensis CD36</i> : Cd36_05790, <i>C. parapsilosis CDC317</i> : CPAR2_103730, <i>Pichia stipitis Pignal</i> : PICST_28344, <i>Candida tropicalis MYA-3404</i> : CTRG_04275 and <i>Candida albicans WO-1</i> : CAWG_00795
C1_03560C	SUA71	0.034597	0.0678892	0.552977	Transcription factor TFIIB; required for transcription initiation and start site selection by RNA polymerase II; downregulated during planktonic growth, whereas related SUA72 is induced; induced by Tbf1; rat catheter, Spider biofilm induced
C2_10550C	GCN1	0.034597	0.0678892	0.55271	Ortholog(s) have role in regulation of translational elongation and cytosolic ribosome, extracellular region, mitochondrion localization
C6_01950C		0.034597	0.0678892	0.552524	Protein of unknown function; regulated by Nrg1
C3_04090W	SBP1	0.034597	0.0678892	0.552262	Similar to RNA binding proteins; downregulated upon adherence to polystyrene; stationary-phase enriched protein
C2_03790C	ASR3	0.034597	0.0678892	0.551623	Adenylyl cyclase and stress responsive protein; induced in cyr1 or ras1 mutant; Spider biofilm induced
CR_07550C		0.0869234	0.273322	0.551504	Ortholog of <i>Candida albicans WO-1</i> : CAWG_02051
C6_04300W		0.034597	0.0678892	0.551433	Ortholog of <i>C. parapsilosis CDC317</i> : CPAR2_601130, <i>C. dubliniensis CD36</i> : Cd36_64620, <i>Lodderomyces elongisporus NRLL YB-4239</i> : LELG_04885 and <i>Candida orthopsilosis Co 90-125</i> : CORT_0F02130
C3_03570C		0.034597	0.0678892	0.551389	Has domain(s) with predicted oxidoreductase activity and role in oxidation-reduction process
C4_00150C	PEX5	0.0543699	0.144127	0.551142	Pex5p family protein; required for PTS1-mediated peroxisomal protein import, fatty acid beta-oxidation; similar to S. cerevisiae Pas10p peroxisomal targeting receptor; macrophage/pseudohyphal-repressed; Hap43p-repressed
C4_01490W	NIP1	0.0543699	0.144127	0.551072	Putative translation initiation factor; mutation confers hypersensitivity to roridin A and verrucarin A; genes encoding ribosomal subunits, translation factors, and tRNA synthetases are downregulated upon phagocytosis by murine macrophage
C1_11020W		0.0869234	0.273322	0.55088	Protein similar to ferric reductase Fre10p; possibly an essential gene, disruptants not obtained by UAU1 method
C2_00920W		0.0543699	0.144127	0.550797	Protein of unknown function; rat catheter biofilm induced
C1_12700W		0.034597	0.0678892	0.550695	Ortholog of <i>Candida albicans WO-1</i> : CAWG_00172
C1_13470W	KNS1	0.0543699	0.144127	0.550392	Protein kinase involved in negative regulation of PolIII transcription; effector kinase of the TOR signaling pathway, phosphorylates Rpc53p to regulate ribosome and tRNA biosynthesis; Spider and flow model biofilm induced
C1_10180C	ECM21	0.110502	0.465209	0.550056	Predicted regulator of endcytosis of plasma membrane proteins; fluconazole induced, alkaline induced by Rim101; repressed by caspofungin and in azole-resistant strain overexpressing MDR1; flow model, rat catheter and Spider biofilm induced
C4_05850C		0.034597	0.0678892	0.549737	Protein of unknown function; may play a role in regulation of cell size; rat catheter biofilm repressed
C2_10600W		0.034597	0.0678892	0.549638	Ortholog of S. cerevisiae Spg5; required for proteasome assembly during quiescence; transcript detected on high-resolution tiling arrays; Spider biofilm induced
C4_06670W		0.034597	0.0678892	0.549461	Ortholog of <i>C. dubliniensis CD36</i> : Cd36_46140, <i>C. parapsilosis CDC317</i> : CPAR2_501210, <i>Candida tenuis NRRL Y-1498</i> : CANTEDRAFT_97195 and <i>Debaryomyces hansenii CBS767</i> : DEHA2E08800g
C6_01420C		0.0543699	0.144127	0.548759	Putative oxidoreductase; Hap43-repressed gene
CR_00850C	GSL2	0.034597	0.0678892	0.548625	Protein similar to beta-1,3-glucan synthase; 16 predicted membrane-spanning regions; transcript regulated by Nrg1; very low gene expression in yeast-form and hyphal cells
C1_13160W	PSA2	0.034597	0.0678892	0.548573	Mannose-1-phosphate guanyltransferase; Hap43, macrophage-repressed; stationary phase enriched protein; Spider biofilm induced; rat catheter biofilm repressed
CR_08120C	DCP2	0.034597	0.0678892	0.548483	Ortholog(s) have m7G(5')pppN diphosphatase activity, mRNA binding activity and role in deadenylation-dependent decapping of nuclear-transcribed mRNA, deadenylation-independent decapping of nuclear-transcribed mRNA, stress granule assembly
C6_04350C	FLO8	0.0543699	0.144127	0.547621	Transcription factor; required for hyphal formation and CO2 induced white-opaque switching; regulates hyphal gene expression; required for virulence in mouse systemic infection; binds Efg1p; binds Mss11p via LisH motif; has LUFS domain
C1_01840C		0.0543699	0.144127	0.547515	Protein with a Rho GDP-dissociation inhibitor domain; Hap43-repressed gene; Spider biofilm induced
C4_01490W	NIP1	0.0543699	0.144127	0.547462	Putative translation initiation factor; mutation confers hypersensitivity to roridin A and verrucarin A; genes encoding ribosomal subunits, translation factors, and tRNA synthetases are downregulated upon phagocytosis by murine macrophage
C2_10870W		0.034597	0.0678892	0.54721	Ortholog(s) have fungal-type vacuole membrane localization
C5_02970W	DAP2	0.0543699	0.144127	0.546645	Putative dipeptidyl aminopeptidase; transcriptionally regulated during macrophage response
C1_12120W		0.0543699	0.144127	0.546631	Has domain(s) with predicted ATP binding, protein tyrosine kinase activity and role in protein phosphorylation
C1_03760C	STR2	0.034597	0.0678892	0.546622	Ortholog(s) have cystathionine gamma-synthase activity, role in transsulfuration and cytosol, nucleus localization
C7_03240W		0.034597	0.0678892	0.546473	Ortholog of S. cerevisiae Gid7, a GID complex protein; involved in proteasome-dependent catabolite inactivation of fructose-1,6-bisphosphatase; Hap43-repressed gene
C1_00830W		0.110502	0.465209	0.545694	Protein with a predicted multidrug transporter domain; Hap43-repressed gene
C1_00960C	SET1	0.034597	0.0678892	0.544873	Lysine histone methyltransferase; methylates histone H3 K4; regulates of white-opaque switch, epithelial cell adhesion, agar-embedded filamentation, virulence in mice; unique N-terminus immunogenic in human; rat catheter biofilm repressed
C1_09540W		0.034597	0.0678892	0.544675	Protein of unknown function; Spider biofilm induced
C2_08870C	PIR1	0.0869234	0.273322	0.544655	1,3-beta-glucan-linked cell wall protein; N-mannosylated, O-glycosylated by Pmt1; cell wall defect in het mutant; Hog1/fluconazole/hypoxia induced; iron/Efg1/Plc1/temp regulated; flow model biofilm induced; hyphal, Spider biofilm repressed
C3_05090C		0.034597	0.0678892	0.544242	Protein of unknown function; Hap43-repressed gene
C5_04800W	CRH12	0.034597	0.0678892	0.543956	CRH family cell wall protein; transcript regulated by Nrg1 and Tup1; alkaline induced by Rim101; repressed during cell wall regeneration; flow model biofilm induced
C2_06870C	PST1	0.034597	0.0678892	0.543741	Putative 1,4-benzoquinone reductase; hyphal-induced; regulated by Cyr1, Ras1, Efg1, Nrg1, Rfg1, Tup1; Hap43-induced; Spider biofilm induced
CR_05340C	IFE2	0.034597	0.0678892	0.543717	Putative alcohol dehydrogenase; yeast-enriched transcript; Efg1-regulated; induced by prostaglandins, Hog1, fluconazole; rat catheter biofilm induced
C2_04410W		0.034597	0.0678892	0.543579	Ortholog of <i>Candida albicans WO-1</i> : CAWG_04197
C7_01230C		0.034597	0.0678892	0.54345	Ortholog of <i>S. cerevisiae</i> : YNL011C, <i>C. glabrata CBS138</i> : CAGL0H03619g, <i>C. dubliniensis CD36</i> : Cd36_71090, <i>C. parapsilosis CDC317</i> : CPAR2_300420 and <i>Candida tenuis NRRL Y-1498</i> : CANTEDRAFT_111980
C1_09580C	LIP1	0.034597	0.0678892	0.543372	Secreted lipase, member of a lipase gene family whose members are expressed differentially in response to carbon source and during infection; may have a role in nutrition and/or in creating an acidic microenvironment
C2_08430C	PGA46	0.110502	0.465209	0.542988	Putative GPI-anchored protein; secreted; fluconazole-induced
C2_04510W	RIM2	0.034597	0.0678892	0.542748	Putative mitochondrial carrier protein; induced by alpha pheromone in SpiderM medium; Spider biofilm induced
C6_01600W		0.034597	0.0678892	0.542484	Ortholog of <i>Candida albicans WO-1</i> : CAWG_05207
C4_03110W		0.034597	0.0678892	0.54224	Ortholog(s) have phospholipid-translocating ATPase activity, role in intracellular protein transport, phospholipid translocation and trans-Golgi network transport vesicle localization
C4_05730W		0.034597	0.0678892	0.542147	Adhesin-like protein; regulated by Tsa1, Tsa1B in minimal media at 37 deg; clade-associated gene expression; induced by alpha pheromone in SpiderM medium; Hap43-induced; Spider biofilm repressed
C2_08380C		0.034597	0.0678892	0.54195	Ortholog(s) have protein kinase activator activity
C7_02760W		0.034597	0.0678892	0.541804	Ortholog of <i>Candida albicans WO-1</i> : CAWG_05610
C4_00030C		0.034597	0.0678892	0.541104	Ortholog(s) have double-stranded DNA binding activity, role in DNA damage checkpoint, double-strand break repair, reciprocal meiotic recombination and checkpoint clamp complex localization
C3_02800W	ADH4	0.034597	0.0678892	0.541103	Predicted 3-hydroxyacyl-CoA dehydrogenase; transcript is increased in azole-resistant strain overexpressing MDR1; transcript is increased in populations of cells exposed to fluconazole over multiple generations; mutant is viable
C6_01180C	EBP1	0.0869234	0.273322	0.540298	NADPH oxidoreductase; interacts with phenolic substrates (17beta-estradiol); possible role in estrogen response; induced by oxidative, weak acid stress, NO, benomyl, GlcNAc; Cap1, Mnl1 induced; Hap43-repressed; rat catheter biofilm induced
C4_02580W		0.034597	0.0678892	0.54028	Ortholog of <i>C. parapsilosis CDC317</i> : CPAR2_400095, <i>C. dubliniensis CD36</i> : Cd36_42560, <i>Candida tenuis NRRL Y-1498</i> : CANTEDRAFT_113280 and <i>Lodderomyces elongisporus NRLL YB-4239</i> : LELG_04166
C3_03670W		0.0543699	0.144127	0.540194	Ortholog(s) have DNA binding, chromatin binding, histone deacetylase activity
C3_03670W		0.034597	0.0678892	0.54005	Ortholog(s) have DNA binding, chromatin binding, histone deacetylase activity
C4_06750C		0.0869234	0.273322	0.539875	Protein of unknown function; flow model biofilm induced
C1_03380W	TPS2	0.0543699	0.144127	0.539442	Trehalose-6-phosphate (Tre6P) phosphatase; mutant heat sensitive, accumulates Tre6P, decreased mouse virulence; possible drug target; 2 conserved phospohydrolase motifs; no mammalian homolog; Hap43-repressed; flow model biofilm induced
C6_01310W	FIG1	0.034597	0.0678892	0.539288	S. cerevisiae Fig1 ortholog; an integral membrane protein required for mating; role in thigmotropism; transcript is opaque-specific and a-specific; activated by Cph1 or alpha pheromone
C4_01020C		0.034597	0.0678892	0.538969	Ortholog of <i>S. cerevisiae</i> : ESL1, <i>C. dubliniensis CD36</i> : Cd36_41030, <i>C. parapsilosis CDC317</i> : CPAR2_401340, <i>Candida tenuis NRRL Y-1498</i> : CANTEDRAFT_104645 and <i>Debaryomyces hansenii CBS767</i> : DEHA2E18766g
CR_08570W	SKI2	0.034597	0.0678892	0.538896	Ortholog(s) have role in cellular response to cadmium ion, detoxification of cadmium ion, nuclear-transcribed mRNA catabolic process, 3'-5' exonucleolytic nonsense-mediated decay, nuclear-transcribed mRNA catabolic process, non-stop decay
C1_10720C	MNN2	0.151199	0.715001	0.538779	Alpha-1,2-mannosyltransferase; similar to S. cerevisiae Mnn2; role in cell wall integrity, temperature sensitivity; iron utilization in low iron; Tn mutation affects filamentous growth; filament induced; increased chitin exposes beta-glucan
C4_06570C	PDC11	0.0543699	0.144127	0.538561	Pyruvate decarboxylase; antigenic; on hyphal not yeast cell surface; Hap43, Gcn4, Efg1, Efh1, Hsf1 regulated; fluconazole, farnesol induced; amino acid starvation repressed; flow model biofilm induced; Spider biofilm repressed
C5_00750C		0.034597	0.0678892	0.538012	Predicted protein tyrosine phosphatase; rat catheter biofilm induced
C3_03600C	GTT12	0.034597	0.0678892	0.537619	Ortholog(s) have glutathione peroxidase activity, glutathione transferase activity, role in glutathione metabolic process and endoplasmic reticulum, mitochondrial outer membrane, plasma membrane localization
C2_08380C		0.034597	0.0678892	0.537305	Ortholog(s) have protein kinase activator activity
C5_05210W		0.110502	0.465209	0.5371	Planktonic growth-induced gene
C1_04000C	KTR4	0.034597	0.0678892	0.536972	Mannosyltransferase; induced during cell wall regeneration; fungal-specific (no human or murine homolog); Bcr1-repressed in RPMI a/a biofilms
CR_00750C		0.034597	0.0678892	0.536924	Ortholog(s) have histone demethylase activity (H3-K36 specific), methylated histone residue binding activity and role in histone demethylation
C7_03300C	LIP8	0.034597	0.0678892	0.536792	Secreted lipase, member of a differentially expressed lipase gene family with possible roles in nutrition and/or in creating an acidic microenvironment; LIP5 and LIP8 are expressed at all stages of both mucosal and systemic infection
C4_03020W		0.0543699	0.144127	0.53673	Putative mitochondrial GTPase; required for mitochondrial morphology and genome maintenance; Spider biofilm induced
C5_04380C		0.0543699	0.144127	0.536522	Ortholog of <i>Candida albicans WO-1</i> : CAWG_04810
C1_13130C		0.034597	0.0678892	0.536121	Putative histidine permease; fungal-specific (no human or murine homolog); Hap43p-induced gene
C6_02990W		0.034597	0.0678892	0.536027	Ortholog of <i>C. dubliniensis CD36</i> : Cd36_63050 and <i>Candida albicans WO-1</i> : CAWG_05094
C1_08460C	UPC2	0.034597	0.0678892	0.535946	Zn2-Cys6 transcript factor; regulator of ergosterol biosynthetic genes and sterol uptake; binds ERG2 promoter; induced by ergosterol depletion, by azoles, anaerobicity; macrophage/pseudohyphal-repressed; flow model biofilm induced
C1_03720C		0.0869234	0.273322	0.535858	Protein of unknown function; rat catheter biofilm repressed
C5_04280C	GLN3	0.034597	0.0678892	0.535461	GATA transcription factor, involved in regulation of nitrogen starvation-induced filamentous growth; regulates transcription of Mep2 ammonium permease; regulated by Gcn2 and Gcn4; mRNA binds She3; Spider biofilm induced
C1_02820W	LYS2	0.034597	0.0678892	0.535461	Heterodimeric alpha-aminoadipate reductase large subunit; lysine biosynthesis; predicted binding sites for AMP and alpha-aminoadipate; inhibited by lys or thialysine; regulated by Gcn2 and Gcn4; Spider biofilm induced, flow model repressed
C4_02410C	AHP1	0.034597	0.0678892	0.535341	Alkyl hydroperoxide reductase; immunogenic; fluconazole-induced; amphotericin B, caspofungin, alkaline repressed; core stress response induced; Ssk1/Nrg1/Tup1/Ssn6/Hog1 regulated; flow model biofilm induced; rat catheter biofilm repressed
C3_00680C		0.034597	0.0678892	0.53497	Ortholog of <i>Candida albicans WO-1</i> : CAWG_02403
C6_00440C	FET34	0.0543699	0.144127	0.533864	Multicopper ferroxidase; induced by low iron, ciclopirox olamine, ketoconazole, hypoxia; alkaline induced by Rim101; repressed in fluconazole-resistant isolate; Sfu1, Hog1 repressed; complements S. cerevisiae fet3; Spider biofilm induced
C6_02010C	GPD2	0.0543699	0.144127	0.533558	Surface protein similar to glycerol 3-P dehydrogenase; binds host Factor H, FHL-1, plasminogen; regulated by Ssn6, Nrg1, Efg1; induced by cell wall regeneration, macrophage/pseudohyphal growth, core stress response; Spider biofilm induced
CR_02160W	UGT51C1	0.034597	0.0678892	0.533409	UDP-glucose:sterol glucosyltransferase; enzyme of sterol glucoside (membrane-bound lipid) biosynthesis; has UDP-sugar binding domain; activity is UDP-glucose-specific in vitro; enzyme does not use UDP-mannose; Mig1-regulated
C2_08010W	BLM3	0.034597	0.0678892	0.53337	Putative proteasome activator; binds core proteasome and stimulates proteasome-mediated protein degradation by inducing gate opening; ortholog of S. cerevisiae Blm10; transcript regulated by Nrg1 and Mig1
C6_03830W	SAL6	0.034597	0.0678892	0.532981	Putative protein phosphatase of the Type 1 family; serine/threonine-specific; similar to S. cerevisiae Ppq1; mutant has virulence defect; Spider biofilm induced
C4_01970W		0.034597	0.0678892	0.532572	Ortholog of <i>C. dubliniensis CD36</i> : Cd36_41860, <i>C. parapsilosis CDC317</i> : CPAR2_400440, <i>Candida tenuis NRRL Y-1498</i> : CANTEDRAFT_103033 and <i>Debaryomyces hansenii CBS767</i> : DEHA2B03234g
C2_10450W	NCE4	0.110502	0.465209	0.532278	Putative RecQ-mediated genome instability protein; Hap43-repressed gene; periodic mRNA expression, peak at cell-cycle G2/M phase; flow model biofilm induced
C4_01030W		0.151199	0.715001	0.53221	Dubious open reading frame
C1_09850C		0.0543699	0.144127	0.532067	Ortholog(s) have cytosol, nucleus localization
C7_03770C	YAF9	0.034597	0.0678892	0.531963	Subunit of the NuA4 histone acetyltransferase complex; transcript regulated by Mig1; possibly an essential gene, disruptants not obtained by UAU1 method
C2_03090C	ADE8	0.034597	0.0678892	0.531849	Putative phosphoribosylglycinamide formyl-transferase, enzyme of amino acid biosynthesis pathway; upregulated in biofilm; S. cerevisiae ortholog is Gcn4p regulated; protein enriched in stationary phase yeast-form cultures
C2_08640C	PST2	0.034597	0.0678892	0.530866	Putative NADH:quinone oxidoreductase; similar to 1,4-benzoquinone reductase; immunogenic in mice; induced by benomyl, oxidative stress via Cap1; fungal-specific; farnesol-repressed; Spider biofilm induced
C1_07330W	RME1	0.110502	0.465209	0.530751	Zinc finger protein; controls meiosis in S. cerevisae; white-specific transcript; upregulation correlates with clinical development of fluconazole resistance; Upc2-regulated in hypoxia; flow model biofilm induced; Spider biofilm repressed
C6_00580W		0.034597	0.0678892	0.530538	Ortholog of <i>Candida albicans WO-1</i> : CAWG_05300
C3_06780C	SLF1	0.151199	0.715001	0.530475	Putative polysome-associated RNA binding protein; macrophage-induced gene
C3_02100W	STE5	0.034597	0.0678892	0.530237	Protein with sterile alpha motif (SAM) and Ras-associated domain (RAD); similar to S. cerevisiae Rad50p, which is involved in signal transduction via interaction with and regulation of MAPKKK
C6_04190C		0.0543699	0.144127	0.529767	Protein of unknown function; Spider biofilm induced
C1_00830W		0.110502	0.465209	0.529596	Protein with a predicted multidrug transporter domain; Hap43-repressed gene
C1_04700C		0.034597	0.0678892	0.529536	Ortholog of <i>C. dubliniensis CD36</i> : Cd36_04450, <i>C. parapsilosis CDC317</i> : CPAR2_105460, <i>Debaryomyces hansenii CBS767</i> : DEHA2D07128g and <i>Pichia stipitis Pignal</i> : PICST_80203
C4_01530C	ERG251	0.034597	0.0678892	0.529449	C-4 sterol methyl oxidase; role in ergosterol biosynthesis; Hap43-induced; ketoconazole-induced; amphotericin B, caspofungin repressed; possibly essential gene, disruptants not obtained by UAU1 method; Spider biofilm repressed
C2_10480W	MDH1-3	0.0543699	0.144127	0.528687	Predicted malate dehydrogenase; farnesol regulated; protein present in exponential and stationary growth phase yeast; Hap43p-repressed gene
C1_12430W		0.034597	0.0678892	0.528634	Ortholog(s) have phosphatidylinositol-4,5-bisphosphate binding activity
CR_02780W		0.110502	0.465209	0.528592	Protein with similarity to carbonic anhydrases
CR_00760C	HYR4	0.034597	0.0678892	0.528548	Putative GPI-anchored adhesin-like protein; Rim101-repressed; constitutive expression independent of MTL or white-opaque status
C2_04310W	ERG1	0.0543699	0.144127	0.527744	Acetyl-CoA acetyltransferase; role in ergosterol biosynthesis; soluble in hyphae; changes in protein abundance associated with azole resistance; fluconazole or ketoconazole induced; macrophage-downregulated protein; GlcNAc-induced protein
C2_08870C	PIR1	0.0543699	0.144127	0.52758	1,3-beta-glucan-linked cell wall protein; N-mannosylated, O-glycosylated by Pmt1; cell wall defect in het mutant; Hog1/fluconazole/hypoxia induced; iron/Efg1/Plc1/temp regulated; flow model biofilm induced; hyphal, Spider biofilm repressed
C1_11290W		0.034597	0.0678892	0.527524	Has domain(s) with predicted FMN binding, oxidoreductase activity and role in oxidation-reduction process
CR_05990C	SFL1	0.034597	0.0678892	0.527293	Transcription factor involved in negative regulation of morphogenesis, flocculation and virulence; induced in core caspofungin response; Spider biofilm induced
C7_01850C	CRN1	0.034597	0.0678892	0.527278	Coronin; cortical actin cytoskeletal component; predicted role in regulation of actin patch assembly; rat catheter and Spider biofilm repressed
C3_02220W	CAP1	0.034597	0.0678892	0.526798	AP-1 bZIP transcription factor; apoptotic, oxidative stress response/resistance, multidrug resistance; nuclear in oxidative stress; complements S. cerevisiae yap1 mutant; oralpharyngeal candidasis-, human neutrophil, Spider biofilm induced
C6_02570C	SEC2	0.034597	0.0678892	0.526782	Essential protein; similar to S. cerevisiae Sec20p; depletion causes membrane accumulation and drug sensitivity; expression regulated by growth phase; O-mannosylation regulates proteolysis; does not complement S. cerevisiae sec20-1 mutant
C3_03370C		0.034597	0.0678892	0.526676	Protein of unknown function; flow model biofilm induced; Spider biofilm induced; regulated by Sef1, Sfu1, and Hap43
C2_10360C	HEM3	0.034597	0.0678892	0.526622	Hydroxymethylbilane synthase; converts 4-porphobilinogen to hydroxymethylbilane in heme biosynthesis; induced in high iron, CO2; alkaline repressed; regulated by Sef1, Sfu1, and Hap43; rat catheter and Spider biofilm induced
CR_00970W	ATO9	0.0543699	0.144127	0.526555	Putative fungal-specific transmembrane protein
CR_08000C		0.034597	0.0678892	0.526537	Protein with an aspartate aminotransferase domain; Gcn4-regulated
C1_08230C	PLB5	0.034597	0.0678892	0.525986	Putative GPI-linked phospholipase B, fungal-specific (no mammalian homolog); null mutation eliminates cell-associated phospholipase A2 activity and attenuates virulence; fluconazole-repressed; flow model biofilm repressed
C1_08230C	PLB5	0.110502	0.465209	0.525457	Putative GPI-linked phospholipase B, fungal-specific (no mammalian homolog); null mutation eliminates cell-associated phospholipase A2 activity and attenuates virulence; fluconazole-repressed; flow model biofilm repressed
C2_00280C		0.034597	0.0678892	0.52527	Putative pre-mRNA-splicing factor; possibly an essential gene, disruptants not obtained by UAU1 method
C6_01190C	VPS15	0.034597	0.0678892	0.52497	Protein involved in retrograde endosome-to-Golgi protein transport; required for normal virulence
C5_04320C		0.034597	0.0678892	0.524111	RNI-like superfamily domain-containing protein; early-stage flow model biofilm induced; Spider biofilm induced
C1_07640C		0.0869234	0.273322	0.524078	Protein with predicted serine/threonine kinase and tyrosine kinase domains; possibly an essential gene, disruptants not obtained by UAU1 method; Spider biofilm induced
C3_06440W		0.034597	0.0678892	0.522755	Ortholog(s) have nucleocytoplasmic transporter activity, structural constituent of nuclear pore activity
CR_09770C	PMT5	0.034597	0.0678892	0.522523	Protein mannosyltransferase (PMT), expressed at extremely low levels; not required for wild-type hyphal growth, drug resistance, or virulence in mouse systemic infection; one of five PMT family members
C4_06630C		0.110502	0.465209	0.522489	Ortholog of <i>C. dubliniensis CD36</i> : Cd36_46110, <i>Candida tropicalis MYA-3404</i> : CTRG_03792 and <i>Candida albicans WO-1</i> : CAWG_03165
C1_06570W	ANT1	0.034597	0.0678892	0.522368	Peroxisomal adenine nucleotide transporter; role in beta-oxidation of medium-chain fatty acid and peroxisome proliferation; rat catheter biofilm induced
C2_02990C	HYU1	0.034597	0.0678892	0.522314	Putative hydantoin utilization protein A; induced upon adherence to polystyrene; regulated by Gcn2p and Gcn4p
C2_06110W		0.0869234	0.273322	0.522222	Exopolyphosphatase, hydrolyzes inorganic polyphosphate (poly P) into Pi residues; Spider biofilm repressed
C1_11080W		0.034597	0.0678892	0.521947	Putative 6-phosphofructo-2-kinase; catalyzes synthesis of fructose-2,6-bisphosphate; Hap43-repressed; flow model, rat catheter and Spider biofilm induced
C1_11540C	CTA3	0.034597	0.0678892	0.521801	Protein similar to <i>S. cerevisiae</i> Ede1p, which is involved in endocytosis; activates transcription in 1-hybrid assay in S. cerevisiae
C2_07760W		0.110502	0.465209	0.521571	Predicted membrane protein of unknown function; Spider biofilm induced
C1_08180C		0.034597	0.0678892	0.521406	Putative oxysterol-binding protein; caspofungin induced; possibly an essential gene, disruptants not obtained by UAU1 method
CR_02170W	MET2	0.034597	0.0678892	0.521357	Homoserine acetyltransferase; Hap43p-, Gcn4p-regulated; macrophage/pseudohyphal-repressed; not highly biofilm induced, in contrast to many sulfur amino acid metabolic genes; no human or murine homolog; virulence-group-correlated expression
C2_05270W		0.034597	0.0678892	0.521331	Transportin or cytosolic karyopherin beta; Spider biofilm induced
CR_07680C		0.034597	0.0678892	0.521246	Has domain(s) with predicted nucleic acid binding, nucleotide binding activity
C6_02420W		0.034597	0.0678892	0.521197	Putative phosphatidyl glycerol phospholipase C; Plc1-regulated; flow model biofilm induced; Spider biofilm induced
C7_03270W		0.0543699	0.144127	0.521119	Putative adhesin-like protein
C1_12360C	RIB3	0.034597	0.0678892	0.521057	3,4-Dihydroxy-2-butanone 4-phosphate synthase; homodimeric enzyme of riboflavin biosynthesis; converts ribulose 5-phosphate to L-3,4-dihydroxy-2-butanone 4-phosphate; transcription regulated on yeast-hyphal switch, macrophage interaction
C4_04990C		0.110502	0.465209	0.519898	Protein of unknown function; Hap43-repressed; Spider biofilm induced
C1_07800W	MTO1	0.151199	0.715001	0.519743	Putative mitochondrial protein; rat catheter biofilm induced
C2_00250W	STF2	0.0869234	0.273322	0.519353	Protein involved in ATP biosynthesis; repressed in hyphae; repressed by Efg1, Hap43; transcript upregulated in clinical isolates from HIV+ patients with oral candidiasis; rat catheter, flow model and Spider biofilm induced
C3_00660W		0.034597	0.0678892	0.519156	Predicted RNA splicing and ER to Golgi transport protein; Hap43-induced gene
C7_03830C		0.034597	0.0678892	0.519071	Ortholog(s) have TRC complex, nucleus localization
C7_03770C	YAF9	0.0543699	0.144127	0.518986	Subunit of the NuA4 histone acetyltransferase complex; transcript regulated by Mig1; possibly an essential gene, disruptants not obtained by UAU1 method
C4_02580W		0.034597	0.0678892	0.518716	Ortholog of <i>C. parapsilosis CDC317</i> : CPAR2_400095, <i>C. dubliniensis CD36</i> : Cd36_42560, <i>Candida tenuis NRRL Y-1498</i> : CANTEDRAFT_113280 and <i>Lodderomyces elongisporus NRLL YB-4239</i> : LELG_04166
CR_02770C		0.034597	0.0678892	0.518154	Ortholog(s) have SUMO activating enzyme activity, role in cellular response to DNA damage stimulus, protein sumoylation, regulation of mitotic cell cycle and SUMO activating enzyme complex, cytosol localization
C3_02100W	STE5	0.034597	0.0678892	0.51801	Protein with sterile alpha motif (SAM) and Ras-associated domain (RAD); similar to S. cerevisiae Rad50p, which is involved in signal transduction via interaction with and regulation of MAPKKK
CR_07500W		0.0543699	0.144127	0.51763	Ortholog of <i>C. dubliniensis CD36</i> : Cd36_33120 and <i>Candida albicans WO-1</i> : CAWG_02046
C2_03760C		0.034597	0.0678892	0.517029	Predicted protein kinase similar to S. cerevisiae Nnk1; implicated in proteasome function in S. cerevisiae; induced by Mnl1 under weak acid stress
C5_02790C	GAP1	0.034597	0.0678892	0.517005	Amino acid permease; antigenic in human/mouse; 10-12 transmembrane regions; regulated by nitrogen source; alkaline, GlcNAc, phagocytosis induced; WT virulence in mice; Spider and flow model biofilm induced
C4_06990W		0.034597	0.0678892	0.516933	Possible mannosyltransferase; Spider biofilm induced
C1_02040C		0.0869234	0.273322	0.516815	Putative deubiquitinating enzyme; induced by Mnl1 under weak acid stress
C3_02950C	MET13	0.110502	0.465209	0.516724	Putative methionine biosynthesis protein; ketoconazole-induced; amphotericin B repressed; Spider biofilm repressed
C2_00280C		0.0869234	0.273322	0.515849	Putative pre-mRNA-splicing factor; possibly an essential gene, disruptants not obtained by UAU1 method
C4_04170C	AXL2	0.034597	0.0678892	0.515794	Ortholog of S. cerevisiae Axl2; a plasma membrane protein involved in determination of budding pattern; O-glycosylated by Pmt4; mutant is viable
C2_02990C	HYU1	0.034597	0.0678892	0.515356	Putative hydantoin utilization protein A; induced upon adherence to polystyrene; regulated by Gcn2p and Gcn4p
CR_05750W		0.110502	0.465209	0.515295	Predicted glycosyl hydrolase; hypoxia induced; flow model biofilm induced
C2_00510W		0.0543699	0.144127	0.515181	Protein of unknown function; S. pombe ortholog SPAC7D4.05 encodes a predicted hydrolase; Hap43-repressed; Spider biofilm induced
C3_04250W	WSC1	0.0543699	0.144127	0.515116	Putative cell wall component; transcript upregulated in cyr1 mutant (yeast or hyphae); Spider and flow model biofilm induced
C1_08120W	BUD6	0.034597	0.0678892	0.515092	Protein required for Spitzenkorper formation in hyphal cells (wild-type localization of Mlc1p to the Spitzenkorper); localizes to polarisome
C3_07610W	TIP12	0.034597	0.0678892	0.514677	Protein similar to human CAND1 (Cullin-Associated Nedd8-Dissociated) protein involved in regulation of SCF complexes; binds unnedddylated cullin Cdc53; mutants are viable
CR_07550C		0.0869234	0.273322	0.514647	Ortholog of <i>Candida albicans WO-1</i> : CAWG_02051
C4_06990W		0.034597	0.0678892	0.514231	Possible mannosyltransferase; Spider biofilm induced
C3_00660W		0.034597	0.0678892	0.514182	Predicted RNA splicing and ER to Golgi transport protein; Hap43-induced gene
C3_05600W	ATO6	0.034597	0.0678892	0.513957	Putative fungal-specific transmembrane protein
C1_04020C	CSH1	0.034597	0.0678892	0.513907	Aldo-keto reductase; role in fibronectin adhesion, cell surface hydrophobicity; regulated by temperature, growth phase, benomyl, macrophage interaction; azole resistance associated; Spider biofilm induced; rat catheter biofilm repressed
C1_10760W	VPS23	0.034597	0.0678892	0.513803	ESCRT I protein sorting complex protein; involved in proteolytic activation of Rim101, which regulates pH response; ortholog of S. cerevisiae Stp22/Vps23
C2_04510W	RIM2	0.034597	0.0678892	0.513639	Putative mitochondrial carrier protein; induced by alpha pheromone in SpiderM medium; Spider biofilm induced
CR_07650W	GLC7	0.034597	0.0678892	0.513322	Putative catalytic subunit of type 1 serine/threonine protein phosphatase; regulated by Shp1; induced in high iron; alternatively spliced intron in 5' UTR
C3_01800C		0.034597	0.0678892	0.51299	Ortholog of Dig2, a MAP kinase-responsive inhibitor of Ste12; regulates mating-specific genes and invasive growth in S. cerevisiae; induced by alpha pheromone in SpiderM medium
CR_02210W		0.034597	0.0678892	0.512608	Putative serine/threonine protein kinase; possibly an essential gene, disruptants not obtained by UAU1 method
C2_10120W		0.034597	0.0678892	0.512393	Ortholog(s) have G-protein beta/gamma-subunit complex binding, actin binding activity, role in positive regulation of transcription from RNA polymerase II promoter by pheromones, protein folding and cytoplasm localization
CR_09270C	CBP1	0.034597	0.0678892	0.512118	Corticosteroid binding protein; transcription induced at late log-phase or upon adherence to polystyrene; not induced by corticosterone; contains a possible NAD/FAD binding region; regulated by Nrg1, Tup1; Spider biofilm induced
C5_01940W		0.034597	0.0678892	0.51186	Ortholog(s) have 2,5-diamino-6-ribitylamino-4(3H)-pyrimidinone 5'-phosphate deaminase activity, pseudouridine synthase activity, role in riboflavin biosynthetic process, tRNA pseudouridine synthesis and cytosol localization
C6_00380C		0.034597	0.0678892	0.511824	Protein of unknown function; Spider biofilm induced
C1_13940W	SIM1	0.034597	0.0678892	0.51166	Adhesin-like protein; involved in cell wall maintenance, redundant with Sun41; possibly secreted; macrophage-repressed; repressed by Rim101, Cyr1, Ras1; Spider biofilm induced
CR_00060C		0.0543699	0.144127	0.511562	DNA helicase involved in rDNA replication; Spider biofilm repressed
C1_10760W	VPS23	0.034597	0.0678892	0.511228	ESCRT I protein sorting complex protein; involved in proteolytic activation of Rim101, which regulates pH response; ortholog of S. cerevisiae Stp22/Vps23
C7_02670W		0.034597	0.0678892	0.511224	Ortholog(s) have role in ascospore formation, re-entry into mitotic cell cycle after pheromone arrest, regulation of meiosis I, regulation of mitosis and sporocarp development involved in sexual reproduction, <a href="#GOsection">more</a>
CR_06990W		0.110502	0.465209	0.511073	Has domain(s) with predicted DNA binding activity and role in DNA integration
C3_06280W		0.034597	0.0678892	0.51069	Catabolic L-serine (L-threonine) deaminase;, catalyzes degradation of L-serine and L-threonine; required to use serine or threonine as a sole nitrogen source; Spider biofilm repressed
C6_03560W	POX1	0.0543699	0.144127	0.510632	Predicted acyl-CoA oxidase; regulated upon white-opaque switch; upregulated upon phagocytosis; Spider biofilm induced
C2_10160W		0.034597	0.0678892	0.510402	Secreted protein; fluconazole-induced
C7_00500W		0.034597	0.0678892	0.510251	Ortholog of <i>Candida guilliermondii ATCC 6260</i> : PGUG_03499, <i>Candida lusitaniae ATCC 42720</i> : CLUG_00410 and <i>Candida albicans WO-1</i> : CAWG_05407
C6_02280W		0.0543699	0.144127	0.510123	S. cerevisiae ortholog Stb1 has a role in regulation of MBF-specific transcription at Start; induced in a cyr1 null mutant; Spider biofilm induced
C4_01300W		0.034597	0.0678892	0.510082	Ortholog(s) have phosphoprotein phosphatase activity, role in negative regulation of phospholipid biosynthetic process, nuclear envelope organization and Nem1-Spo7 phosphatase complex, integral to membrane, mitochondrion localization
C7_03520W	PNC1	0.034597	0.0678892	0.509799	Putative nicotinamidase, involved in NAD salvage pathway; decreased transcription is observed in an azole-resistant strain that overexpresses MDR1
C3_00110C	SEC6	0.034597	0.0678892	0.509481	Predicted subunit of the exocyst complex, involved in exocytosis; localizes to a crescent on the surface of the hyphal tip; Hap43p-repressed gene, overlaps orf19.5464 and orf19.5465
C6_02570C	SEC2	0.0543699	0.144127	0.509362	Essential protein; similar to S. cerevisiae Sec20p; depletion causes membrane accumulation and drug sensitivity; expression regulated by growth phase; O-mannosylation regulates proteolysis; does not complement S. cerevisiae sec20-1 mutant
C1_08170C	BUL1	0.110502	0.465209	0.509203	Protein similar but not orthologous to S. cerevisiae Bul1; a protein involved in selection of substrates for ubiquitination; mutants are viable; macrophage/pseudohyphal-induced; rat catheter biofilm induced
C2_04050C	DCK1	0.034597	0.0678892	0.509107	Putative guanine nucleotide exchange factor; required for embedded filamentous growth; activates Rac1; has a DOCKER domain; similar to adjacent DCK2 and to S. cerevisiae Ylr422wp; regulated by Nrg1; Spider biofilm induced
C5_03050C	PGA58	0.034597	0.0678892	0.509026	Putative GPI-anchored protein; transcription is positively regulated by Tbf1p
C2_10600W		0.0543699	0.144127	0.508791	Ortholog of S. cerevisiae Spg5; required for proteasome assembly during quiescence; transcript detected on high-resolution tiling arrays; Spider biofilm induced
C2_01520W	PPE1	0.034597	0.0678892	0.50833	Protein similar to S. cerevisiae Ppe1p; shows genetic interaction with some genes involved in diploid filamentous growth and haploid invasive growth in S. cerevisiae
C5_00460C	FET33	0.034597	0.0678892	0.507906	Putative multicopper ferro-O2-oxidoreductase; repressed in core caspofungin response; fails to complement S. cerevisiae fet3 iron-related phenotypes; rat catheter and Spider biofilm induced
C1_00030C		0.034597	0.0678892	0.507668	Protein of unknown function; transcript detected on high-resolution tiling arrays
C7_03610C		0.034597	0.0678892	0.507663	Ortholog(s) have cytosol, nucleus localization
C2_04300C		0.034597	0.0678892	0.507402	Protein of unknown function; Spider biofilm induced
C2_04010C	HSP21	0.034597	0.0678892	0.507354	Small heat shock protein; role in stress response and virulence; fluconazole-downregulated; induced in cyr1 or ras1 mutant; stationary phase enriched protein; detected in some, not all, biofilm extracts; Spider biofilm induced
C3_06130W		0.0543699	0.144127	0.50732	Ortholog of <i>Candida albicans WO-1</i> : CAWG_02922
C5_04730C	SSD1	0.034597	0.0678892	0.50709	Protein with role in resistance to host antimicrobial peptides; virulence role in murine infection; functional homolog of S. cerevisiae Ssd1p, which suppresses various mutant phenotypes; constitutively expressed and not cell-cycle regulated
C1_02080W	SET6	0.199447	1	0.50686	Ortholog of S. cerevisiae Set6, a SET domain protein of unknown function; Hap43-induced; rat catheter and Spider biofilm induced
C2_03020C		0.034597	0.0678892	0.506703	Ortholog(s) have cytoplasm localization
C2_02400W	ECM3	0.110502	0.465209	0.506633	Ortholog(s) have endoplasmic reticulum localization
C1_02780W		0.034597	0.0678892	0.506622	Predicted dienelactone hydrolase domain; clade-associated gene expression; farnesol-downregulated; rat catheter biofilm repressed
C1_10680C		0.034597	0.0678892	0.506266	Predicted lipid-binding ER protein; involved in ER-plasma membrane tethering; Spider biofilm induced
C5_02610C	RAD9	0.034597	0.0678892	0.505908	DNA damage-dependent checkpoint protein; involved in regulation of DNA-damage-induced filamentous growth; induced by alpha pheromone in SpiderM medium
C1_09200W	LYS142	0.034597	0.0678892	0.505896	Zn(II)2Cys6 transcription factor; has similarity to S. cerevisiae Lys14, involved in the regulation of lysine biosynthesis genes; fungal-specific
C4_01410W	BEM1	0.034597	0.0678892	0.505882	Protein required for wild-type budding, hyphal growth, and virulence in a mouse systemic infection; suppresses pseudohyphal and filamentous growth defects of various S. cerevisiae mutants and heat sensitivity of S. cerevisiae cdc24-4 mutant
C4_05730W		0.034597	0.0678892	0.505646	Adhesin-like protein; regulated by Tsa1, Tsa1B in minimal media at 37 deg; clade-associated gene expression; induced by alpha pheromone in SpiderM medium; Hap43-induced; Spider biofilm repressed
C2_08240W	ORF298	0.0543699	0.144127	0.50561	Predicted ORF in retrotransposon Tca3; similar to Gag-Pol; a-specific transcript, alpha-factor induced; rat catheter biofilm repressed; mRNA binds She3
C2_10540W		0.034597	0.0678892	0.505477	Putative transcription factor with zinc finger DNA-binding motif; possible ortholog of S. cerevisiae Mig2p
C1_13260W		0.034597	0.0678892	0.505331	Ortholog(s) have FK506 binding, Hsp70 protein binding, chaperone binding, peptidyl-prolyl cis-trans isomerase activity, role in protein complex assembly and cytoplasm, nucleus localization
C2_03760C		0.110502	0.465209	0.505064	Predicted protein kinase similar to S. cerevisiae Nnk1; implicated in proteasome function in S. cerevisiae; induced by Mnl1 under weak acid stress
C1_09240C		0.034597	0.0678892	0.504844	Protein of unknown function; induced during chlamydospore formation in both C. albicans and C. dubliniensis
C7_01310C		0.0543699	0.144127	0.504627	Ortholog of <i>Candida albicans WO-1</i> : CAWG_05482
C6_01670W	MAE1	0.034597	0.0678892	0.504332	Malic enzyme, mitochondrial; transcription regulated by Mig1, Tup1; colony morphology-related gene regulation by Ssn6; Hap43-repressed; Spider biofilm repressed
CR_07000C	POL2	0.034597	0.0678892	0.504131	DNA polymerase epsilon; transcript induced by interaction with macrophage; transcript is regulated by Tup1; periodic mRNA expression, peak at cell-cycle G1/S phase
CR_04750W		0.034597	0.0678892	0.504019	Protein of unknown function; Hap43-induced; rat catheter and Spider biofilm induced
C3_05360C		0.034597	0.0678892	0.504017	ATP-dependent LON protease family member; Hap43-repressed gene; regulated by Gcn2 and Gcn4; Spider biofilm induced
CR_04480C	LAP3	0.110502	0.465209	0.502778	Putative aminopeptidase; positively regulated by Sfu1; clade-associated gene expression; virulence-group-correlated expression; induced by alpha pheromone in SpiderM medium; Hap43-induced; Spider and flow model biofilm induced
C1_04960C		0.110502	0.465209	0.502721	Ortholog(s) have role in SCF-dependent proteasomal ubiquitin-dependent protein catabolic process, cellular response to DNA damage stimulus, cellular response to methylmercury and SCF ubiquitin ligase complex, cytosol, nucleus localization
C1_01810C	UGA2	0.034597	0.0678892	0.502147	Predicted succinate semialdehyde dehydrogenase; predicted role in glutamate catabolism; transcription regulated by Mig1, Tup1, Gcn4; mutants are viable
CR_09880W	DEF1	0.034597	0.0678892	0.502001	RNA polymerase II regulator; role in filamentation, epithelial cell escape, dissemination in RHE model; induced by fluconazole, high cell density; Efg1/hyphal regulated; role in adhesion, hyphal growth on solid media; Spider biofilm induced
C5_01720C	RCY1	0.034597	0.0678892	0.501284	Putative F-box protein involved in endocytic membrane traffic and/or recycling; fungal-specific (no human or murine homolog)
C2_01350C	SNX4	0.034597	0.0678892	0.50111	Putative sorting nexin; induced during the mating process
C3_05270C	HGT5	0.0543699	0.144127	0.500655	Putative glucose transporter of the major facilitator superfamily; the C. albicans glucose transporter family comprises 20 members; 12 probable membrane-spanning segments, extended N terminus; expressed in rich medium; Hap43p-repressed
C5_05180W		0.110502	0.465209	0.500504	Similar to S. pombe mug180, a predicted esterase/lipase; highly induced during chlamydospore formation in both C. albicans and C. dubliniensis; flow model biofilm induced
C3_07440W	TPI1	0.0543699	0.144127	0.500344	Triose-phosphate isomerase; antigenic in mouse/human; mutation affects filamentation; macrophage-repressed; protein in exponential and stationary growth phase yeast; possibly essential; flow model biofilm induced; Spider biofilm repressed
C1_05450W		0.110502	0.465209	0.50028	Protein of unknown function
C7_00980W	PHM5	0.034597	0.0678892	0.500237	Ortholog(s) have endopolyphosphatase activity, exopolyphosphatase activity, role in polyphosphate catabolic process and fungal-type vacuole membrane, nucleus localization
C1_08780W		0.110502	0.465209	0.500222	Ortholog(s) have alkaline phosphatase activity and role in cellular response to cadmium ion, detoxification of cadmium ion, nicotinamide nucleotide metabolic process, protein dephosphorylation
C3_01110C		0.0869234	0.273322	0.500064	Ortholog of <i>C. dubliniensis CD36</i> : Cd36_81010, <i>C. parapsilosis CDC317</i> : CPAR2_103060, <i>Candida tenuis NRRL Y-1498</i> : CANTEDRAFT_127339 and <i>Debaryomyces hansenii CBS767</i> : DEHA2G01936g
C7_01230C		0.0543699	0.144127	0.500004	Ortholog of <i>S. cerevisiae</i> : YNL011C, <i>C. glabrata CBS138</i> : CAGL0H03619g, <i>C. dubliniensis CD36</i> : Cd36_71090, <i>C. parapsilosis CDC317</i> : CPAR2_300420 and <i>Candida tenuis NRRL Y-1498</i> : CANTEDRAFT_111980
C1_02730W		0.034597	0.0678892	0.499839	Protein of unknown function; Spider biofilm induced
C2_06590C	GIT1	0.110502	0.465209	0.499687	Glycerophosphoinositol permease; involved in utilization of glycerophosphoinositol as a phosphate source; Rim101-repressed; virulence-group-correlated expression
C1_11610C		0.110502	0.465209	0.499586	Protein similar to A. nidulans CysA serine O-trans-acetylase; suggests that C. albicans uses an O-acetyl-serine (OAS) pathway of sulfur assimilation; F-12/CO2 early biofilm induced; Spider biofilm induced
CR_05790C	ACO2	0.034597	0.0678892	0.499553	Putative aconitate hydratase 2; induced in high iron; regulated by Gcn4; repressed by amino acid starvation (3-AT); protein levels decrease in stationary phase yeast; flow model and Spider biofilm repressed
C6_02580W		0.034597	0.0678892	0.499415	Protein with a predicted role in 5.8S rRNA processing; flow model biofilm induced
C1_01190C		0.034597	0.0678892	0.499102	Flavin-containing monooxygenase; catalyzes oxidation of biological thiols to maintain the ER redox buffer ratio for correct folding of disulfide-bonded proteins; Spider biofilm repressed
C5_05510C		0.034597	0.0678892	0.499071	Protein similar to S. cerevisiae Ybr075wp; transposon mutation affects filamentous growth; clade-associated gene expression
C2_00770W		0.034597	0.0678892	0.499043	Putative protein of unknown function; Hap43p-repressed gene; mutation confers hypersensitivity to toxic ergosterol analog, and to amphotericin B
C4_04460C		0.034597	0.0678892	0.498982	Putative serine/threonine kinase similar to S. cerevisiae Sak1; possibly an essential gene, disruptants not obtained by UAU1 method; Spider biofilm induced
C1_10210C	CLA4	0.034597	0.0678892	0.49896	Ste20p family Ser/Thr kinase required for wild-type filamentous growth, organ colonization and virulence in mouse systemic infection; role in chlamydospore formation; functional homolog of S. cerevisiae Cla4p; mutant caspofungin sensitive
CR_01540W	SAS3	0.034597	0.0678892	0.498762	Similar to silencing proteins; increased transcription is observed upon fluphenazine treatment; rat catheter biofilm repressed
CR_01400W	LYS12	0.110502	0.465209	0.498643	Homoisocitrate dehydrogenase; catalyzes 4th step in the alpha-aminoadipate pathway of lysine biosynthesis; clade-associated gene expression; protein level decreases in stationary phase cultures; Spider biofilm repressed
C1_00080C	RCA1	0.034597	0.0678892	0.498363	Protein involved in regulation of carbonic anhydrases; controls CO2 sensing; bZIP domain-containing transcription factor of the ATF/CREB family; null mutant displays slow growth, abnormal colony morphology and invasive growth
C6_04480C		0.034597	0.0678892	0.498237	Ortholog of <i>C. dubliniensis CD36</i> : Cd36_65220, <i>C. parapsilosis CDC317</i> : CPAR2_213740, <i>Candida tenuis NRRL Y-1498</i> : CANTEDRAFT_92162 and <i>Debaryomyces hansenii CBS767</i> : DEHA2A01056g
C1_02420C	GSC1	0.034597	0.0678892	0.497406	Essential beta-1,3-glucan synthase subunit; gsc1 allele determines resistance/sensitivity to echinocandins; 16 predicted membrane-spanning regions; mRNA abundance declines after yeast-to-hypha transition; Spider biofilm induced
C1_11660W	GAD1	0.034597	0.0678892	0.497133	Putative glutamate decarboxylase; alkaline, macrophage-downregulated gene; amphotericin B induced; induced by Mnl1 under weak acid stress; stationary phase enriched protein; rat catheter biofilm repressed
C2_00550W		0.0543699	0.144127	0.497	Ortholog(s) have (R)-carnitine transmembrane transporter activity, choline transmembrane transporter activity, ethanolamine transmembrane transporter activity
C1_00030C		0.0543699	0.144127	0.496899	Protein of unknown function; transcript detected on high-resolution tiling arrays
CR_01680C	CDC4	0.034597	0.0678892	0.496748	F-box subunit of SCF(CDC4) ubiquitin ligase; functional homolog of S. cerevisiae Cdc4; mutation/depletion causes hyperfilamentation; Sol1 is a substrate of SCF-Cdc4; Spider biofilm induced
C4_03910W	FGR28	0.110502	0.465209	0.496611	Protein lacking an ortholog in S. cerevisiae; transposon mutation affects filamentous growth; possibly an essential gene, disruptants not obtained by UAU1 method
C4_06320C		0.034597	0.0678892	0.496471	Ortholog of <i>Candida albicans WO-1</i> : CAWG_03194
C4_00670W	TOK1	0.034597	0.0678892	0.496428	Outwardly rectifying, noisily gated potassium channel; modulates sensitivity to human salivary histatin (Hst5); very similar to S. cerevisiae Tok1p; Bcr1-repressed in RPMI a/a biofilms
C2_06550W		0.0869234	0.273322	0.496415	Ortholog of <i>C. parapsilosis CDC317</i> : CPAR2_201960, <i>C. dubliniensis CD36</i> : Cd36_20900, <i>Candida tropicalis MYA-3404</i> : CTRG_04756 and <i>Candida albicans WO-1</i> : CAWG_04394
C1_00770C	ROT1	0.034597	0.0678892	0.495916	Similar to S. cerevisiae Rot1p, which is involved in cell wall 1,6-beta-glucan biosynthesis; has predicted transmembrane region; possibly an essential gene, disruptants not obtained by UAU1 method
C4_06970C	ZRT1	0.199447	1	0.495637	Putative zinc transporter; acts with Pra1 in sequestration of zinc from host tissues during infection; hyphal, macrophage-induced; alkaline induced upon adherence to polystyrene; induced in oralpharyngeal candidasis; Spider biofilm induced
CR_10200W		0.110502	0.465209	0.495356	Protein with a phosphoglycerate mutase family domain; Hap43-repressed gene
C7_04220W		0.151199	0.715001	0.495313	Ortholog of <i>Candida albicans WO-1</i> : CAWG_05751
CR_02670C		0.0543699	0.144127	0.495103	Ortholog of <i>C. dubliniensis CD36</i> : Cd36_27680, <i>C. parapsilosis CDC317</i> : CPAR2_801140, <i>Candida tenuis NRRL Y-1498</i> : CANTEDRAFT_129982 and <i>Debaryomyces hansenii CBS767</i> : DEHA2E09526g
C2_07420W		0.034597	0.0678892	0.495046	Putative phosphoglycerate mutase family protein; stationary phase enriched protein; early-stage flow model biofilm induced; Spider biofilm repressed
C5_03050C	PGA58	0.034597	0.0678892	0.494977	Putative GPI-anchored protein; transcription is positively regulated by Tbf1p
C5_01720C	RCY1	0.034597	0.0678892	0.494867	Putative F-box protein involved in endocytic membrane traffic and/or recycling; fungal-specific (no human or murine homolog)
C7_03260C		0.034597	0.0678892	0.49471	Ortholog of <i>C. dubliniensis CD36</i> : Cd36_72910, <i>C. parapsilosis CDC317</i> : CPAR2_704100, <i>Candida tenuis NRRL Y-1498</i> : CANTEDRAFT_113193 and <i>Debaryomyces hansenii CBS767</i> : DEHA2E23100g
C5_00160W		0.034597	0.0678892	0.494602	Ortholog of <i>C. dubliniensis CD36</i> : Cd36_50190, <i>C. parapsilosis CDC317</i> : CPAR2_302680, <i>Candida tenuis NRRL Y-1498</i> : CANTEDRAFT_109949 and <i>Debaryomyces hansenii CBS767</i> : DEHA2G00814g
CR_01540W	SAS3	0.034597	0.0678892	0.494523	Similar to silencing proteins; increased transcription is observed upon fluphenazine treatment; rat catheter biofilm repressed
C6_00870C	ILV5	0.034597	0.0678892	0.494447	Ketol-acid reductoisomerase; antigenic; regulated by Gcn4; GlcNAc, amino acid starvation (3-AT)-induced; macrophage-repressed protein; protein present in exponential and stationary phase; flow model and Spider biofilm repressed
CR_09290W	THI13	0.0543699	0.144127	0.493885	Thiamin pyrimidine synthase; synthesis of the thiamine precursor hydroxymethylpyrimidine phosphate; single-turnover enzyme that provides histidine for HMP-P formation; induced by nitric oxide independent of Yhb1; Spider biofilm induced
C1_00480C	GCN2	0.034597	0.0678892	0.493623	YEF3-subfamily ABC family protein, predicted not to be a transporter
C3_03020W		0.0869234	0.273322	0.493391	Protein of unknown function; flow model biofilm induced
C7_03110W	PGA28	0.110502	0.465209	0.493282	Protein similar to S. cerevisiae Wsc2p, which has roles in stress- and cell-wall-related processes; predicted Kex2p substrate; putative GPI-anchored adhesin-like protein
CR_08030C	FGR32	0.034597	0.0678892	0.493272	Protein similar to S. cerevisiae Swa2p; induced upon adherence to polystyrene; transposon mutation affects filamentous growth; Hap43p-repressed gene
C1_09650W		0.034597	0.0678892	0.493217	WD repeat domain protein; Hap43-repressed gene; flow model biofilm induced
C3_06450W	GLG2	0.0869234	0.273322	0.493177	Putative self-glucosylating initiator of glycogen synthesis; expression regulated upon white-opaque switch; hypha-induced; Spider biofilm induced
C1_07230W	PHO15	0.0543699	0.144127	0.49273	4-nitrophenyl phosphatase, possible histone H2A phosphatase; involved in regulation of white-opaque switch; hyphal repressed; induced in core stress response; induced by cadmium stress via Hog1; rat catheter and Spider biofilm repressed
C1_00880W		0.0543699	0.144127	0.492636	Protein of unknown function; Spider biofilm induced
C1_07250C	ALG9	0.034597	0.0678892	0.49259	Putative mannosyltransferase; similar to S. cerevisiae Alg9p; has HKEXRF motif
C1_06430C		0.110502	0.465209	0.492524	Ortholog of <i>C. dubliniensis CD36</i> : Cd36_06020, <i>C. parapsilosis CDC317</i> : CPAR2_803380, <i>Candida tenuis NRRL Y-1498</i> : CANTEDRAFT_91858 and <i>Pichia stipitis Pignal</i> : PICST_30337
C6_02630C		0.034597	0.0678892	0.492264	Ortholog(s) have guanyl-nucleotide exchange factor activity, ubiquitin binding activity
C1_12400C		0.034597	0.0678892	0.492196	Ortholog of <i>Candida albicans WO-1</i> : CAWG_00201
C3_01180C		0.034597	0.0678892	0.492147	Protein of unknown function; induced by Mnl1 under weak acid stress
C3_00300W		0.034597	0.0678892	0.4921	Ortholog of <i>C. parapsilosis CDC317</i> : CPAR2_504010, <i>C. dubliniensis CD36</i> : Cd36_80270, <i>Lodderomyces elongisporus NRLL YB-4239</i> : LELG_02294 and <i>Pichia stipitis Pignal</i> : PICST_29581
CR_06040W		0.034597	0.0678892	0.491276	Ortholog of S. cerevisiae Sat4; amphotericin B induced; clade-associated gene expression; Spider biofilm induced
CR_08820C	TAR1	0.151199	0.715001	0.491257	Ortholog of S. cerevisiae Tar1p; Transcript Antisense to Ribosomal RNA; encoded within the 25S rRNA gene on the opposite strand; induced by Tbf1
C1_02390W		0.034597	0.0678892	0.491036	Putative nuclease required for DNA single- and double-strand break repair; rat catheter biofilm induced
C5_00930C	TFS1	0.034597	0.0678892	0.490917	Putative carboxypeptidase y inhibitor; transcript regulated upon yeast-hypha switch; colony morphology-related gene regulation by Ssn6
C3_04070C	CDR11	0.034597	0.0678892	0.490536	Putative transporter of PDR subfamily of ABC family; Gcn4-regulated; induced by Rim101 at pH 8; Spider biofilm induced
C7_00440C	GBP2	0.034597	0.0678892	0.490488	Putative single-strand telomeric DNA-binding protein; protein level decreases in stationary phase cultures; Spider biofilm repressed
C1_13460W		0.110502	0.465209	0.490451	Ortholog of <i>Candida albicans WO-1</i> : CAWG_00105
C1_09820C		0.0543699	0.144127	0.490385	Ortholog of <i>Candida albicans WO-1</i> : CAWG_00450
C3_07050W		0.034597	0.0678892	0.490312	Ortholog(s) have enzyme activator activity
C2_02930C		0.034597	0.0678892	0.490239	Ortholog of S. cerevisiae Ett1, a nuclear protein that inhibits replication of Brome mosaic virus; early-stage flow model biofilm induced
C4_03700W		0.034597	0.0678892	0.490204	Predicted membrane transporter, member of the drug:proton antiporter (14 spanner) (DHA2) family, major facilitator superfamily (MFS)
C2_05740W	SPO7	0.034597	0.0678892	0.489913	Putative regulatory subunit of Nem1-Spo7 phosphatase holoenzyme that regulates nuclear growth by controling phospholipid biosynthesis; induced by alpha pheromone in SpiderM medium
C1_12450C	IRA2	0.034597	0.0678892	0.489745	GTPase-activating protein; negatively regulates RAS by converting it from the GTP- to the GDP-bound inactive form; Spider biofilm induced; flow model biofilm repressed
C7_04060W		0.034597	0.0678892	0.488922	Ortholog of <i>C. parapsilosis CDC317</i> : CPAR2_702310, <i>C. dubliniensis CD36</i> : Cd36_73730, <i>Lodderomyces elongisporus NRLL YB-4239</i> : LELG_04029 and <i>Candida orthopsilosis Co 90-125</i> : CORT_0G02490
C5_00230C		0.034597	0.0678892	0.488877	Ortholog(s) have 5'-flap endonuclease activity, role in DNA-dependent DNA replication and Slx1-Slx4 complex localization
C4_01220C		0.0869234	0.273322	0.488537	Protein with a glycoside hydrolase domain; mutants are viable
CR_05430W	CSP1	0.034597	0.0678892	0.488421	Putative cell wall associated protein; gene only found in C. albicans and C. dubliniensis; highly upregulated during chlamydospore development in both species; localized to chlamydospore cell wall
C3_01800C		0.034597	0.0678892	0.48824	Ortholog of Dig2, a MAP kinase-responsive inhibitor of Ste12; regulates mating-specific genes and invasive growth in S. cerevisiae; induced by alpha pheromone in SpiderM medium
C2_03780C		0.034597	0.0678892	0.488119	Putative DNA repair exonuclease; fungal-specific (no human or murine homolog)
C2_01020W	HGT6	0.034597	0.0678892	0.487704	Putative high-affinity MFS glucose transporter; 20 family members; induced in core stress response; fluconazole, oralpharyngeal candidasis induced; flow model biofilm induced; Spider biofilm induced
C1_13710C	DAD1	0.034597	0.0678892	0.48752	Subunit of the Dam1 (DASH) complex, which acts in chromosome segregation by coupling kinetochores to spindle microtubules
C2_02700C		0.034597	0.0678892	0.487455	Ortholog(s) have 4-amino-4-deoxychorismate lyase activity, role in folic acid biosynthetic process and cytoplasm localization
C1_04440W		0.0543699	0.144127	0.487308	Ortholog of <i>Candida albicans WO-1</i> : CAWG_00951
C1_07350C	GPX3	0.034597	0.0678892	0.486651	Putative glutathione peroxidase involved in Cap1p-dependent oxidative stress response, required for Cap1p oxidation in response to H2O2; planktonic growth-induced
C6_04440C		0.034597	0.0678892	0.486115	Ortholog of S. cerevisiae Spo71; a meiosis-specific protein required for spore wall formation during sporulation in S. cerevisiae; possibly an essential gene, disruptants not obtained by UAU1 method
C5_01970C	CDC24	0.034597	0.0678892	0.486091	GDP-GTP exchange factor for Cdc42p; phosphorylated; required for maintenance of hyphal growth; misexpression blocks hyphal growth and causes avirulence in a mouse model of systemic infection; antigenic during human oral infection
C3_04490W	RAX1	0.034597	0.0678892	0.485896	Protein with a predicted role in bud site selection; hypha-induced expression; Spider biofilm induced
C3_07050W		0.034597	0.0678892	0.485865	Ortholog(s) have enzyme activator activity
C1_00610W	PSD1	0.034597	0.0678892	0.485713	Phosphatidylserine decarboxylase; involved in phosphatidylethanolamine synthesis; Spider biofilm repressed
C4_00990W		0.0543699	0.144127	0.485527	NRAMP metal ion transporter domain-containing protein; induced by nitric oxide independent of Yhb1; flow model biofilm induced; rat catheter biofilm repressed
C3_04930C	HGT4	0.0543699	0.144127	0.48543	Glucose and galactose sensor; fermentation, filamentation, virulence roles; 20-member glucose transporter family; extended C terminus; high-glucose repressed; macrophage induced; flow model biofilm repressed; Spider biofilm induced
CR_07480W		0.034597	0.0678892	0.485152	S. pombe ortholog SPAC5D6.04 is a predicted auxin family transmembrane transporter; ketoconazole and hypoxia induced
CR_08040W		0.034597	0.0678892	0.485	Ortholog of S. cerevisiae YNL092W and S. pombe SPBC1778.07; a putative N2227-like methyltransferase; Hap43-repressed gene
CR_03230W		0.034597	0.0678892	0.484901	Ortholog(s) have role in mRNA splicing, via spliceosome, maturation of SSU-rRNA, positive regulation of ATPase activity, positive regulation of helicase activity
C5_05450C	MUM2	0.034597	0.0678892	0.484541	Protein similar to S. cerevisiae Mum2, a protein essential for meiotic DNA replication and sporulation; induced by alpha pheromone in SpiderM medium; transcript regulated by Tup1
C5_05450C	MUM2	0.034597	0.0678892	0.48434	Protein similar to S. cerevisiae Mum2, a protein essential for meiotic DNA replication and sporulation; induced by alpha pheromone in SpiderM medium; transcript regulated by Tup1
C5_00200C	BDF1	0.034597	0.0678892	0.484317	Bromodomain transcription factor; repressed upon adherence to polystyrene; reduced mRNA abundance detected in null mutant; macrophage/pseudohyphal-repressed; possibly essential, disruptants not obtained by UAU1 method
C4_05140C	GDB1	0.0543699	0.144127	0.483931	Putative glycogen debranching enzyme; expression is regulated upon white-opaque switch; regulated by Nrg1, Tup1; rat catheter biofilm repressed
C7_03460W		0.110502	0.465209	0.483824	Ortholog of <i>Candida albicans WO-1</i> : CAWG_05678
C6_02410W		0.034597	0.0678892	0.483647	Ortholog(s) have NAD+ diphosphatase activity, role in NADH metabolic process and cytosol, nucleus, peroxisome localization
C7_03290C	RBR3	0.034597	0.0678892	0.483603	Cell wall adhesin-like protein; repressed by Rim101; possibly an essential gene, disruptants not obtained by UAU1 method
C1_03860C	BNI4	0.034597	0.0678892	0.483325	Protein required for wild-type cell wall chitin distribution, morphology, hyphal growth; not essential; similar to S. cerevisiae Bni4p (targeting subunit for Glc7p phosphatase, involved in bud-neck localization of chitin synthase III)
C2_04310W	ERG1	0.0543699	0.144127	0.483066	Acetyl-CoA acetyltransferase; role in ergosterol biosynthesis; soluble in hyphae; changes in protein abundance associated with azole resistance; fluconazole or ketoconazole induced; macrophage-downregulated protein; GlcNAc-induced protein
C1_03550C	COQ6	0.034597	0.0678892	0.483025	Ortholog(s) have role in ubiquinone biosynthetic process and mitochondrial inner membrane localization
CR_00970W	ATO9	0.034597	0.0678892	0.48263	Putative fungal-specific transmembrane protein
C6_00070C	PGA25	0.034597	0.0678892	0.482514	Putative GPI-anchored adhesin-like protein; fluconazole-downregulated; induced in oralpharyngeal candidasis; Spider biofilm induced
C4_03910W	FGR28	0.034597	0.0678892	0.482376	Protein lacking an ortholog in S. cerevisiae; transposon mutation affects filamentous growth; possibly an essential gene, disruptants not obtained by UAU1 method
C1_05440C		0.110502	0.465209	0.482295	Protein of unknown function; flow model biofilm induced; Spider biofilm induced
CR_03690W		0.0543699	0.144127	0.482262	Has domain(s) with predicted hydrolase activity and role in cellular process
C3_04790W		0.034597	0.0678892	0.48218	Zinc finger protein orthologous to S. cerevisiae Itt1; repressed by adherence to polystyrene; Spider biofilm induced
C1_04000C	KTR4	0.034597	0.0678892	0.482163	Mannosyltransferase; induced during cell wall regeneration; fungal-specific (no human or murine homolog); Bcr1-repressed in RPMI a/a biofilms
C1_04190C		0.034597	0.0678892	0.482095	Ortholog(s) have phosphatidylinositol deacylase activity
CR_09100C		0.034597	0.0678892	0.482009	Aldo-keto reductase; increased transcript associated with MDR1 overexpression, benomyl or long-term fluconazole treatment; overexpression does not affect drug or oxidative stress sensitivity; stationary phase enriched; flow biofim repressed
C7_02430C		0.0869234	0.273322	0.4818	Ortholog of <i>C. dubliniensis CD36</i> : Cd36_83910, <i>Candida tropicalis MYA-3404</i> : CTRG_05087 and <i>Candida albicans WO-1</i> : CAWG_00654
C1_13710C	DAD1	0.034597	0.0678892	0.481658	Subunit of the Dam1 (DASH) complex, which acts in chromosome segregation by coupling kinetochores to spindle microtubules
C1_08540C		0.034597	0.0678892	0.481331	Putative serine/threonine protein kinase; possibly an essential gene, disruptants not obtained by UAU1 method
CR_09880W	DEF1	0.034597	0.0678892	0.480777	RNA polymerase II regulator; role in filamentation, epithelial cell escape, dissemination in RHE model; induced by fluconazole, high cell density; Efg1/hyphal regulated; role in adhesion, hyphal growth on solid media; Spider biofilm induced
C1_07080W		0.034597	0.0678892	0.480762	Component of the SWI/SNF and RSC chromatin remodeling complexes; suggested role in chromosome maintenance; Spider biofilm induced
C2_10550C	GCN1	0.034597	0.0678892	0.480278	Ortholog(s) have role in regulation of translational elongation and cytosolic ribosome, extracellular region, mitochondrion localization
C2_08450W		0.034597	0.0678892	0.480234	Ortholog of <i>C. dubliniensis CD36</i> : Cd36_22580, <i>C. parapsilosis CDC317</i> : CPAR2_406960, <i>Candida tenuis NRRL Y-1498</i> : CANTEDRAFT_113677 and <i>Debaryomyces hansenii CBS767</i> : DEHA2D03608g
CR_07160C		0.034597	0.0678892	0.479595	Ortholog(s) have endoplasmic reticulum localization
C4_00950C		0.034597	0.0678892	0.479309	Putative phospholipase of patatin family; similar to S. cerevisiae Tgl3p; predicted Kex2p substrate
CR_10580W	PRO1	0.034597	0.0678892	0.478648	Putative gamma-glutamyl kinase; transcript regulated by Nrg1; regulated by Gcn2 and Gcn4; Hap43-repressed gene; early-stage flow model biofilm induced gene
C5_01410C		0.0543699	0.144127	0.478533	Ortholog(s) have role in protein folding in endoplasmic reticulum and ER membrane protein complex localization
C1_14290C	MDG1	0.0543699	0.144127	0.478507	Ortholog(s) have role in pheromone-dependent signal transduction involved in conjugation with cellular fusion and cytoplasm, membrane raft, nucleus, plasma membrane localization
CR_08890C	ASR2	0.0543699	0.144127	0.478486	Adenylyl cyclase and stress responsive protein; induced in cyr1 or ras1 mutant; stationary phase enriched protein; Spider biofilm induced
C5_04720C		0.0543699	0.144127	0.477854	Ortholog(s) have GTP cyclohydrolase I activity, role in folic acid-containing compound biosynthetic process and cytosol, nucleus localization
C7_00710W	RPS28B	0.034597	0.0678892	0.477778	Putative ribosomal protein S28B
C2_10230W		0.034597	0.0678892	0.477642	Putative C2H2 transcription factor; expression upregulated in clinical isolates from HIV+ patients with oral candidiasis; Spider biofilm induced
CR_01400W	LYS12	0.0869234	0.273322	0.476913	Homoisocitrate dehydrogenase; catalyzes 4th step in the alpha-aminoadipate pathway of lysine biosynthesis; clade-associated gene expression; protein level decreases in stationary phase cultures; Spider biofilm repressed
C6_04270W	CDC39	0.034597	0.0678892	0.476913	Protein similar to S. cerevisiae Cdc39p, which is part of the CCR4-NOT transcription regulatory complex; transposon mutation affects filamentous growth
CR_09420C	BGL22	0.199447	1	0.476455	Putative glucanase; induced during cell wall regeneration
C3_00150W		0.0869234	0.273322	0.476406	Ortholog of <i>Candida albicans WO-1</i> : CAWG_02350
CR_04080C		0.034597	0.0678892	0.476349	Endoplasmic reticulum (ER) protein-translocation complex subunit
C2_01520W	PPE1	0.034597	0.0678892	0.476218	Protein similar to S. cerevisiae Ppe1p; shows genetic interaction with some genes involved in diploid filamentous growth and haploid invasive growth in S. cerevisiae
C4_04840C	AGP3	0.110502	0.465209	0.476086	Putative serine transporter; possible role in assimilation of sulfur; F-12/CO2 early biofilm induced
C6_01410C	OYE2	0.034597	0.0678892	0.476056	Putative NAPDH dehydrogenase; induced by nitric oxide; Spider biofilm induced
C1_10830W	BIG1	0.034597	0.0678892	0.475996	Endoplasmic reticulum (ER) protein; ortholog of S. cerevisiae Big1; required for beta-1,6-glucan synthesis, filamentation, adhesion, and virulence; rat catheter biofilm repressed
C7_03830C		0.034597	0.0678892	0.475902	Ortholog(s) have TRC complex, nucleus localization
C3_05090C		0.034597	0.0678892	0.475782	Protein of unknown function; Hap43-repressed gene
C3_07310C	SLK19	0.034597	0.0678892	0.47567	Alkaline-induced protein of plasma membrane; affects cell aggregation, cell wall; similar to S. cerevisiae Slk19p (a kinetochore protein with roles in mitosis, meiosis); required for wild-type virulence in mouse; macrophage-downregulated
C6_04410C		0.110502	0.465209	0.475503	Predicted alcohol dehydrogenase; Spider biofilm induced
C3_00250C	TIM44	0.034597	0.0678892	0.475479	Protein involved in transport across membranes; Spider biofilm repressed
C7_01650W		0.0543699	0.144127	0.475277	RNA polymerase III transcription initiation factor complex (TFIIIC) subunit; growth phase regulated protein; downregulaated in stationary phase yeast cultures; Hap43-repressed; flow model biofilm induced; Spider biofilm repressed
C1_09850C		0.034597	0.0678892	0.475257	Ortholog(s) have cytosol, nucleus localization
C3_01210C		0.034597	0.0678892	0.474829	HMG-box protein; Spider biofilm repressed
C4_03720C		0.110502	0.465209	0.474781	Ortholog(s) have cytosol, nucleus localization
C1_06670W		0.110502	0.465209	0.474592	Ortholog of <i>C. dubliniensis CD36</i> : Cd36_06250, <i>C. parapsilosis CDC317</i> : CPAR2_206820, <i>Candida tenuis NRRL Y-1498</i> : CANTEDRAFT_125137 and <i>Debaryomyces hansenii CBS767</i> : DEHA2G13266g
C4_00460C		0.034597	0.0678892	0.474473	Protein involved in proteolytic control of sumoylated substrates; interacts with SUMO; member of the SWI/SNF family of DNA-dependent ATPases; Spider biofilm induced
CR_09820C		0.0543699	0.144127	0.474408	Ortholog of <i>Candida albicans WO-1</i> : CAWG_02247
C6_02410W		0.034597	0.0678892	0.474358	Ortholog(s) have NAD+ diphosphatase activity, role in NADH metabolic process and cytosol, nucleus, peroxisome localization
C6_03290W		0.034597	0.0678892	0.474244	Ortholog(s) have methylated histone residue binding, transcription factor binding activity
C1_11370C		0.034597	0.0678892	0.47415	Essential protein required for the DNA integrity checkpoint pathway; Spider biofilm induced
CR_08040W		0.0543699	0.144127	0.473991	Ortholog of S. cerevisiae YNL092W and S. pombe SPBC1778.07; a putative N2227-like methyltransferase; Hap43-repressed gene
C5_03650C		0.110502	0.465209	0.473692	Protein of unknown function; Hap43-repressed gene
C4_04590W	SCS7	0.034597	0.0678892	0.473609	Putative ceramide hydroxylase; regulated by Nrg1; induced in high iron; fluconazole-induced; Hap43-repressed; Spider biofilm induced
C2_00520W	DFG5	0.034597	0.0678892	0.473454	N-linked mannoprotein of cell wall and membrane; possible signal transducer; role in hyphal growth and HWP1 induction in alkaline pH; GPI modification predicted; dfg5 dcw1 double mutant is inviable; caspofungin-induced, fungal-specific
C2_00770W		0.0543699	0.144127	0.472942	Putative protein of unknown function; Hap43p-repressed gene; mutation confers hypersensitivity to toxic ergosterol analog, and to amphotericin B
C1_02820W	LYS2	0.034597	0.0678892	0.472814	Heterodimeric alpha-aminoadipate reductase large subunit; lysine biosynthesis; predicted binding sites for AMP and alpha-aminoadipate; inhibited by lys or thialysine; regulated by Gcn2 and Gcn4; Spider biofilm induced, flow model repressed
C3_05700W	CHS4	0.034597	0.0678892	0.472812	Activator of Chs3p chitin synthase; required for wild-type wall chitin content, but not for hyphal growth; mutant resistant to Calcofluor white; prenylation and 2 transmembrane segments predicted; functional homolog of S. cerevisiae Chs4p
C3_03980C		0.0869234	0.273322	0.472523	Protein of unknown function; Spider biofilm induced
CR_03460W		0.034597	0.0678892	0.472385	Protein with a histone fold domain; similar to TAFII47 proteins from S. cerevisiae, Danio rerio, Drosophila melanogaster, human, and mouse
CR_07490C	GLK4	0.034597	0.0678892	0.472244	Putative glucokinase; decreased expression in hyphae compared to yeast-form cells
C6_04190C		0.034597	0.0678892	0.471667	Protein of unknown function; Spider biofilm induced
C1_02720W		0.034597	0.0678892	0.471652	Putative transcription factor with zinc finger DNA-binding motif
C3_05520C	DNM1	0.0543699	0.144127	0.471649	Putative dynamin-related GTPase; transcript upregulated inbRHE model of oral candidiasis; transcript regulated by Nrg1, Mig1, and Tup1
C2_05440W	PEX6	0.034597	0.0678892	0.471648	Ortholog(s) have ATPase activity, protein heterodimerization activity, role in fatty acid metabolic process, protein import into peroxisome matrix, receptor recycling, replicative cell aging and cytosol, nucleus, peroxisome localization
CR_08890C	ASR2	0.0543699	0.144127	0.471642	Adenylyl cyclase and stress responsive protein; induced in cyr1 or ras1 mutant; stationary phase enriched protein; Spider biofilm induced
CR_02430C		0.034597	0.0678892	0.47158	Predicted protein of rapamycin resistance; Spider biofilm induced
C4_03100W	RBT7	0.0869234	0.273322	0.470763	Protein with similarity to RNase T2 enzymes; has putative secretion signal; expression is Tup1-repressed
C2_10120W		0.034597	0.0678892	0.470604	Ortholog(s) have G-protein beta/gamma-subunit complex binding, actin binding activity, role in positive regulation of transcription from RNA polymerase II promoter by pheromones, protein folding and cytoplasm localization
C3_06620W	FUN31	0.034597	0.0678892	0.470558	Putative PAS kinase involved in cell wall damage response; similar to S. cerevisiae Psk1p, a putative serine/threonine protein kinase; induced by Mnl1 under weak acid stress; rat catheter and Spider biofilm induced
C1_09110W		0.034597	0.0678892	0.47049	Protein of unknown function; Spider biofilm induced
CR_01930C	BIO2	0.034597	0.0678892	0.470475	Putative biotin synthase; induced by high iron; repressed by ciclopirox olamine; upregulated in clinical isolates from HIV+ patients with oral candidiasis; Hap43-repressed; Spider biofilm induced
C2_00650W		0.034597	0.0678892	0.47019	Ortholog of <i>C. parapsilosis CDC317</i> : CPAR2_213140, <i>C. dubliniensis CD36</i> : Cd36_15600, <i>Lodderomyces elongisporus NRLL YB-4239</i> : LELG_01226 and <i>Debaryomyces hansenii CBS767</i> : DEHA2B02442g
C1_03510C		0.034597	0.0678892	0.469923	Protein of unknown function; present in exponential and stationary phase yeast; identified in extracts from biofilm and planktonic cells; flow model biofilm induced gene; GlcNAc-induced protein
CR_03810W	PRP13	0.0543699	0.144127	0.469893	Putative integral inner mitochondrial membrane protein with similarity to exonucleases
C2_08500W	RSP5	0.034597	0.0678892	0.469619	Putative NEDD4 family E3 ubiquitin ligase; induced during infection of murine kidney, compared to growth in vitro; has murine homolog; possibly an essential gene, disruptants not obtained by UAU1 method
C1_01810C	UGA2	0.034597	0.0678892	0.469387	Predicted succinate semialdehyde dehydrogenase; predicted role in glutamate catabolism; transcription regulated by Mig1, Tup1, Gcn4; mutants are viable
C1_10830W	BIG1	0.034597	0.0678892	0.469254	Endoplasmic reticulum (ER) protein; ortholog of S. cerevisiae Big1; required for beta-1,6-glucan synthesis, filamentation, adhesion, and virulence; rat catheter biofilm repressed
C7_00710W	RPS28B	0.034597	0.0678892	0.46886	Putative ribosomal protein S28B
CR_01830C	PTR2	0.0543699	0.144127	0.468716	Oligopeptide transporter involved in uptake of di-/tripeptides; highly induced during chlamydospore formation in both C. albicans and C. dubliniensis
C5_02610C	RAD9	0.034597	0.0678892	0.468391	DNA damage-dependent checkpoint protein; involved in regulation of DNA-damage-induced filamentous growth; induced by alpha pheromone in SpiderM medium
CR_02640W	RFG1	0.034597	0.0678892	0.468202	HMG domain transcriptional repressor of filamentous growth and hyphal genes; in Tup1-dependent and -independent pathways; binds DNA; transcript not regulated by oxygen or serum; not responsible for hypoxic repression; Spider biofilm induced
C4_00460C		0.034597	0.0678892	0.468158	Protein involved in proteolytic control of sumoylated substrates; interacts with SUMO; member of the SWI/SNF family of DNA-dependent ATPases; Spider biofilm induced
C5_00940C	HAP5	0.034597	0.0678892	0.468095	Component of CCAAT-binding transcription factor; roles in filamentous growth, low-iron induction of FRP1; regulates genes involved in respiratory growth; functional homolog of S. cerevisiae Hap5p; Cap1p-dependent expression in low iron
C3_02160C		0.034597	0.0678892	0.468055	Ortholog(s) have cytoplasm localization
C6_02060W		0.0543699	0.144127	0.468051	Ortholog(s) have role in TOR signaling cascade, actin filament bundle assembly, eisosome assembly, endosomal transport, establishment or maintenance of actin cytoskeleton polarity, regulation of cell growth
C4_02150C		0.034597	0.0678892	0.467896	Ortholog(s) have GTPase activating protein binding, cAMP-dependent protein kinase inhibitor activity, signal transducer activity
CR_05340C	IFE2	0.034597	0.0678892	0.467793	Putative alcohol dehydrogenase; yeast-enriched transcript; Efg1-regulated; induced by prostaglandins, Hog1, fluconazole; rat catheter biofilm induced
C3_05600W	ATO6	0.034597	0.0678892	0.46777	Putative fungal-specific transmembrane protein
C2_08730W	MFG1	0.0543699	0.144127	0.467475	Regulator of filamentous growth; required for biofilm formation, virulence; interacts with Flo8 and Mss11
C1_12060C		0.034597	0.0678892	0.467366	Ortholog of <i>C. dubliniensis CD36</i> : Cd36_11290, <i>C. parapsilosis CDC317</i> : CPAR2_805090, <i>Pichia stipitis Pignal</i> : PICST_28850 and <i>Candida guilliermondii ATCC 6260</i> : PGUG_02709
C3_07920W		0.034597	0.0678892	0.467312	possible pseudouridine monophosphate glycosidase; overlaps orf19.6185 and orf19.618; has intron; Spider biofilm repressed
C1_02560W		0.034597	0.0678892	0.467301	Ortholog of <i>Candida albicans WO-1</i> : CAWG_05543
		0.151199	0.715001	0.46683
C2_02340C	ENT3	0.034597	0.0678892	0.466639	Putative epsin; induced during the mating process; transcript is upregulated in an RHE model of oral candidiasis
CR_01520W	PTC2	0.034597	0.0678892	0.466395	Protein phosphatase of the Type 2C-related family (serine/threonine-specific) with a potential role in DNA damage checkpoint control; localizes to both cytoplasm and mitochondria; mutant shows virulence defect
C3_05730C	LAC1	0.034597	0.0678892	0.466354	Ceramide synthase; required for biosynthesis of ceramides with C18:0 fatty acids, which serve as precursors for glucosylsphingolipids; caspofungin induced
CR_10360C	CTM1	0.034597	0.0678892	0.466297	Putative cytochrome c lysine methyltransferase; regulated by Gcn2 and Gcn4; transcript induced by Mnl1 under weak acid stress; early-stage flow model biofilm induced
C5_03390C	FUR1	0.034597	0.0678892	0.466091	Uracil phosphoribosyltransferase; predicted tetrameric enzyme of pyrimidine salvage; mutations associated with flucytosine resistance in clade I clinical isolates; flucytosine, macrophage-induced protein; levels decrease in stationary phase
C2_04390W		0.034597	0.0678892	0.465948	Predicted protein with similarity to cell wall proteins; possibly an essential gene, disruptants not obtained by UAU1 method
C5_05470W	EST1	0.034597	0.0678892	0.465921	Telomerase subunit; allosteric activator of catalytic activity, but not required for catalytic activity; has TPR domain
C1_04140W	IFD6	0.0543699	0.144127	0.46591	Aldo-keto reductase; similar to aryl alcohol dehydrogenases; protein increase correlates with MDR1 overexpression (not CDR1 or CDR2) in fluconazole-resistant clinical isolates; farnesol regulated; possibly essential; Spider biofilm induced
C2_02570W		0.034597	0.0678892	0.46585	Predicted membrane transporter; member of the drug:proton antiporter (12 spanner) (DHA1) family, major facilitator superfamily (MFS); mRNA binds She3
C3_06080W	REV3	0.034597	0.0678892	0.465692	Ortholog(s) have DNA-directed DNA polymerase activity, role in error-free translesion synthesis, error-prone translesion synthesis and cytosol, mitochondrion, nuclear chromatin, nucleus, zeta DNA polymerase complex localization
C3_00670C	FKH2	0.034597	0.0678892	0.465451	Forkhead transcription factor; morphogenesis regulator; required for wild-type hyphal transcription, cell separation, and for virulence in cell culture; mutant lacks true hyphae, is constitutively pseudohyphal; upregulated in RHE model
C1_09140C	SSU81	0.034597	0.0678892	0.465288	Predicted adaptor protein involved in activation of MAP kinase-dependent signaling pathways; links response to oxidative stress to morphogenesis and cell wall biosynthesis; caspofungin repressed
C3_06140W		0.034597	0.0678892	0.465108	Protein of unknown function; Spider biofilm induced; Hap43-repressed
C2_05620W	KTI11	0.110502	0.465209	0.465057	Zn-ribbon protein; required for synthesis of diphthamide on translation factor eEF2; involved in modification of wobble nucleosides in tRNAs; rat catheter and Spider biofilm induced
C1_02720W		0.034597	0.0678892	0.465019	Putative transcription factor with zinc finger DNA-binding motif
C3_03410C		0.034597	0.0678892	0.464984	Putative glycoside hydrolase; stationary phase enriched protein; Hog1p-downregulated; shows colony morphology-related gene regulation by Ssn6p
CR_07010W	MIS11	0.0543699	0.144127	0.464832	Predicted mitochondrial C1-tetrahydrofolate synthase precursor; putative protein of glycine catabolism; repressed by Efg1; fluconazole-induced; stationary phase enriched protein; rat catheter and Spider biofilm repressed
C1_13090W		0.110502	0.465209	0.46478	Dubious open reading frame
C6_01290C	QDR3	0.110502	0.465209	0.464758	Predicted membrane transporter, member of the drug:proton antiporter (12 spanner) (DHA1) family, major facilitator superfamily (MFS); Hap43p-repressed gene
C3_02210C		0.034597	0.0678892	0.463965	Non-catalytic subunit of N-terminal acetyltransferase of the NatC type; flow model biofilm repressed
C1_06350W		0.0543699	0.144127	0.463594	Protein of unknown function; rat catheter biofilm repressed
C4_02680C		0.034597	0.0678892	0.463438	Ortholog of <i>Debaryomyces hansenii CBS767</i> : DEHA2E16016g, <i>Pichia stipitis Pignal</i> : PICST_38487, <i>Spathaspora passalidarum NRRL Y-27907</i> : SPAPADRAFT_58603 and <i>Candida tropicalis MYA-3404</i> : CTRG_00248
C3_06140W		0.034597	0.0678892	0.463143	Protein of unknown function; Spider biofilm induced; Hap43-repressed
C1_13160W	PSA2	0.0869234	0.273322	0.46314	Mannose-1-phosphate guanyltransferase; Hap43, macrophage-repressed; stationary phase enriched protein; Spider biofilm induced; rat catheter biofilm repressed
C5_00200C	BDF1	0.034597	0.0678892	0.463039	Bromodomain transcription factor; repressed upon adherence to polystyrene; reduced mRNA abundance detected in null mutant; macrophage/pseudohyphal-repressed; possibly essential, disruptants not obtained by UAU1 method
C4_06890W	ARR3	0.110502	0.465209	0.463026	Ortholog of S. cerevisiae Arr3; arsenite transporter of the plasma membrane required for resistance to arsenic compounds; benomyl-induced; Gcn4-regulated; Hap43-repressed; mutant is viable; Spider biofilm induced
C3_01680C		0.0543699	0.144127	0.462928	Predicted potassium ion transporter; Spider biofilm induced
C6_00470C	FET99	0.0543699	0.144127	0.462914	Multicopper oxidase family protein; similar to S. cerevisiae Fet3; does not complement S. cerevisiae fet3 mutant growth under low-iron; iron-repressed; regulated by Tup1, Rim101; flow model biofilm induced; Spider biofilm repressed
C2_03150C		0.110502	0.465209	0.462678	Putative protein of unknown function; Hap43p-repressed gene
C5_02950C		0.0543699	0.144127	0.462595	Ortholog of <i>Candida albicans WO-1</i> : CAWG_04676
C7_00500W		0.0543699	0.144127	0.462521	Ortholog of <i>Candida guilliermondii ATCC 6260</i> : PGUG_03499, <i>Candida lusitaniae ATCC 42720</i> : CLUG_00410 and <i>Candida albicans WO-1</i> : CAWG_05407
C2_04470W	ADH3	0.0543699	0.144127	0.462521	Putative NAD-dependent (R,R)-butanediol dehydrogenase; regulated by white-opaque switch; induced by nitric oxide independent of Yhb1; Spider biofilm induced
		0.034597	0.0678892	0.462294
C4_04420W	FGR3	0.034597	0.0678892	0.46223	Protein lacking an ortholog in S. cerevisiae; transposon mutation affects filamentous growth
C5_04720C		0.0869234	0.273322	0.462058	Ortholog(s) have GTP cyclohydrolase I activity, role in folic acid-containing compound biosynthetic process and cytosol, nucleus localization
C5_04600C	GRR1	0.034597	0.0678892	0.462052	F-box protein component of the SCF ubiquitin-ligase complex required for cell cycle progression; involved in negative control of pseudohyphal growth; Spider biofilm induced
C2_08120W	MAF1	0.034597	0.0678892	0.462023	Putative negative regulator of RNA polymerase III; decreased expression in hyphae vs yeast cells; caspofungin repressed; Spider biofilm repressed
C4_01690C	HRT2	0.0869234	0.273322	0.461716	Protein described as having a role in Ty3 transposition; repressed in hyphae; stationary phase enriched protein; rat catheter and Spider biofilm repressed
C1_09710C		0.034597	0.0678892	0.461662	Ortholog(s) have role in endonucleolytic cleavage in 5'-ETS of tricistronic rRNA transcript (SSU-rRNA, 5.8S rRNA and LSU-rRNA), <a href="#GOsection">more</a>
C2_00330C	HIR1	0.034597	0.0678892	0.461256	Component of the HIR complex, a nucleosome assembly factor involved in chromatin formation; involved in regulation of white-opaque switching frequency
C6_03930W	OPT8	0.110502	0.465209	0.461013	Oligopeptide transporter; similar to Opt1 and to S. cerevisiae Ygl114wp, but not other OPTs; induced by nitric oxide, amphotericin B; expression of OPT6, 7, 8 does not complement mutants lacking Opt1, Opt2, and Opt3; Spider biofilm induced
CR_02350C	GEF2	0.0543699	0.144127	0.461	Member of the voltage chloride channel family; Hap43p-repressed gene
C4_04590W	SCS7	0.034597	0.0678892	0.460697	Putative ceramide hydroxylase; regulated by Nrg1; induced in high iron; fluconazole-induced; Hap43-repressed; Spider biofilm induced
C5_02620C		0.034597	0.0678892	0.460452	Ortholog(s) have methylated histone residue binding activity and role in negative regulation of transcription from RNA polymerase II promoter
CR_01720W		0.034597	0.0678892	0.460332	Predicted intermediate filament protein; required for nuclear and mitochondrial transmission to daughter buds in S. cerevisiae; Spider biofilm induced
CR_02000C	HEM1	0.034597	0.0678892	0.46029	Putative 5-aminolevulinate synthase; caspofungin repressed; induced by high iron, nitric oxide; regulated by Ssn6; Hap43-repressed; Spider biofilm induced
C5_02130W		0.110502	0.465209	0.460108	Ortholog of <i>Candida tropicalis MYA-3404</i> : CTRG_03197, <i>Candida lusitaniae ATCC 42720</i> : CLUG_02837 and <i>Candida albicans WO-1</i> : CAWG_04597
C1_02160W		0.151199	0.715001	0.459949	Ortholog(s) have Rab guanyl-nucleotide exchange factor activity, role in ER to Golgi vesicle-mediated transport, chromosome organization and TRAPP complex, cytosol, nucleus localization
C5_02650C	IFH1	0.034597	0.0678892	0.459789	Transcription factor; forms a heterodimer with Fhl11 that is tethered to promoters by Tbf1; positively regulates rRNA and ribosomal protein gene transcription; Spider biofilm induced
C2_03370W	THI2	0.034597	0.0678892	0.459555	Putative trifunctional enzyme of thiamine biosynthesis, degradation and salvage; Spider biofilm induced
C5_05180W		0.151199	0.715001	0.459358	Similar to S. pombe mug180, a predicted esterase/lipase; highly induced during chlamydospore formation in both C. albicans and C. dubliniensis; flow model biofilm induced
CR_08590W		0.034597	0.0678892	0.459272	Ortholog(s) have ATPase activity, role in response to drug, ribosomal large subunit biogenesis and cytosol, preribosome, large subunit precursor localization
C4_04360W		0.199447	1	0.458986	Putative cytochrome P450; Hap43-repressed gene
C3_07780C	NUP159	0.034597	0.0678892	0.458879	FG-nucleoporin component of central core of the nuclear pore complex (NPC); contributes to nucleocytoplasmic transport; rat catheter biofilm repressed
C3_01260C		0.0869234	0.273322	0.458834	Putative adhesin-like protein
CR_00440C		0.034597	0.0678892	0.458631	Ortholog(s) have Rho GTPase activator activity
C2_01920C		0.034597	0.0678892	0.458552	Putative patatin-like phospholipase; fungal-specific (no human or murine homolog)
C1_06670W		0.034597	0.0678892	0.458107	Ortholog of <i>C. dubliniensis CD36</i> : Cd36_06250, <i>C. parapsilosis CDC317</i> : CPAR2_206820, <i>Candida tenuis NRRL Y-1498</i> : CANTEDRAFT_125137 and <i>Debaryomyces hansenii CBS767</i> : DEHA2G13266g
CR_03070W		0.034597	0.0678892	0.458031	Ortholog of S. cerevisiae Dom34; a protein that facilitates ribosomal subunit dissociation when translation is stalled; peloto ortholog; Hap43-repressed gene
C3_03280C	HTA3	0.034597	0.0678892	0.457838	Putative histone H2A; amphotericin B repressed; flucytosine induced; RNA abundance regulated by tyrosol and cell density; Spider biofilm repressed
C5_05070W		0.110502	0.465209	0.457615	Ortholog(s) have fungal-type vacuole membrane localization
C1_13740W	KAR9	0.034597	0.0678892	0.457331	Ortholog of S. cerevisiae Kar9; role in mitotic spindle positioning; nonessential; localizes to bud tip, bud neck, hyphal tip; wild-type localization requires actin and microtubule cytoskeleton; induced by alpha factor
C4_06390W	SOU1	0.034597	0.0678892	0.457314	Enzyme involved in utilization of L-sorbose; has sorbitol dehydrogenase, fructose reductase, and sorbose reductase activities; NAD-binding site motif; transcriptional regulation affected by chromosome 5 copy number; Hap43p-induced gene
C6_02420W		0.034597	0.0678892	0.457136	Putative phosphatidyl glycerol phospholipase C; Plc1-regulated; flow model biofilm induced; Spider biofilm induced
C2_08730W	MFG1	0.034597	0.0678892	0.456893	Regulator of filamentous growth; required for biofilm formation, virulence; interacts with Flo8 and Mss11
C4_04730W	BAS1	0.034597	0.0678892	0.456803	Putative Myb-like transcription factor; ortholog S. cerevisiae Bas1, a regulator of purine biosynthetic genes; mutant exhibits adenine auxotrophy and abnormal colony morphology
C2_01350C	SNX4	0.0869234	0.273322	0.456756	Putative sorting nexin; induced during the mating process
CR_04940W		0.034597	0.0678892	0.456671	Ortholog of <i>C. dubliniensis CD36</i> : Cd36_30340, <i>C. parapsilosis CDC317</i> : CPAR2_203900, <i>Candida tenuis NRRL Y-1498</i> : CANTEDRAFT_113094 and <i>Debaryomyces hansenii CBS767</i> : DEHA2G22374g
C1_12230W	SNT1	0.034597	0.0678892	0.456555	Ortholog of S. cerevisiae Snt1; an NAD-independent histone deacetylase; heterozygous transposon mutation affects filamentous growth; null mutants are viable
C7_03290C	RBR3	0.0543699	0.144127	0.456526	Cell wall adhesin-like protein; repressed by Rim101; possibly an essential gene, disruptants not obtained by UAU1 method
C4_01690C	HRT2	0.034597	0.0678892	0.456476	Protein described as having a role in Ty3 transposition; repressed in hyphae; stationary phase enriched protein; rat catheter and Spider biofilm repressed
C4_03070W	PGA54	0.0869234	0.273322	0.455966	GPI-anchored protein; Hog1-repressed; induced in cyr1 or efg1 mutant or in hyphae; colony morphology-related gene regulation by Ssn6; induced in RHE model; mRNA binds She3; regulated in Spider biofilms by Tec1, Egf1, Ntd80, Rob1, Brg1
C4_05140C	GDB1	0.110502	0.465209	0.455964	Putative glycogen debranching enzyme; expression is regulated upon white-opaque switch; regulated by Nrg1, Tup1; rat catheter biofilm repressed
CR_01530C		0.110502	0.465209	0.45578	Protein of unknown function; transcript detected on high-resolution tiling arrays
C1_09710C		0.034597	0.0678892	0.455249	Ortholog(s) have role in endonucleolytic cleavage in 5'-ETS of tricistronic rRNA transcript (SSU-rRNA, 5.8S rRNA and LSU-rRNA), <a href="#GOsection">more</a>
C4_02680C		0.034597	0.0678892	0.455033	Ortholog of <i>Debaryomyces hansenii CBS767</i> : DEHA2E16016g, <i>Pichia stipitis Pignal</i> : PICST_38487, <i>Spathaspora passalidarum NRRL Y-27907</i> : SPAPADRAFT_58603 and <i>Candida tropicalis MYA-3404</i> : CTRG_00248
CR_04820W		0.151199	0.715001	0.45486	Protein of unknown function; Hap43-induced; rat catheter and Spider biofilm induced
CR_02430C		0.034597	0.0678892	0.4547	Predicted protein of rapamycin resistance; Spider biofilm induced
C6_03430C		0.034597	0.0678892	0.454192	Ortholog(s) have cell division site, spindle localization
C1_11480W	PHO84	0.0543699	0.144127	0.454178	High-affinity phosphate transporter; transcript regulated by white-opaque switch; Hog1, ciclopirox olamine or alkaline induced; caspofungin, stress repressed; upregulated in RHE model; Spider and flow model biofilm induced, Hap43-induced
C3_03280C	HTA3	0.034597	0.0678892	0.454155	Putative histone H2A; amphotericin B repressed; flucytosine induced; RNA abundance regulated by tyrosol and cell density; Spider biofilm repressed
C1_02050C	PHO91	0.034597	0.0678892	0.453429	Putative low-affinity phosphate transporter; fungal-specific (no human or murine homolog)
C2_03380W	PAN1	0.034597	0.0678892	0.453288	Essential protein involved in endocytosis and polarized growth; ortholog of S. cerevisiae Pan1, which is a part of a complex that regulates actin cytoskeleton; Spider biofilm repressed
CR_06340C	PGI1	0.034597	0.0678892	0.453249	Glucose-6-phosphate isomerase; enzyme of glycolysis; antigenic; Efg1-regulated; induced upon adherence to polystyrene; repressed by phagocytosis, human neutrophils; flow model biofilm induced; rat catheter and Spider biofilm repressed
CR_00770W		0.110502	0.465209	0.453211	Ortholog of <i>Candida albicans WO-1</i> : CAWG_01435
C3_02410C		0.034597	0.0678892	0.45314	Ortholog(s) have ubiquitin-protein ligase activity, role in protein ubiquitination involved in ubiquitin-dependent protein catabolic process and chromosome, centromeric region, mitotic spindle pole body, nucleus localization
C1_07250C	ALG9	0.034597	0.0678892	0.453003	Putative mannosyltransferase; similar to S. cerevisiae Alg9p; has HKEXRF motif
C1_11770C		0.0543699	0.144127	0.452738	Protein of unknown funtion; S. cerevisiae ortholog Svl3 plays a role in endocytosis and is localized to the bud neck; Spider biofilm induced
C1_12700W		0.034597	0.0678892	0.452262	Ortholog of <i>Candida albicans WO-1</i> : CAWG_00172
C1_03370W		0.034597	0.0678892	0.451818	Putative poly(A)-binding protein; regulated by Gcn4p; induced in response to amino acid starvation (3-AT treatment); protein present in exponential and stationary growth phase yeast cultures
C4_04840C	AGP3	0.110502	0.465209	0.451689	Putative serine transporter; possible role in assimilation of sulfur; F-12/CO2 early biofilm induced
C3_03410C		0.0543699	0.144127	0.451301	Putative glycoside hydrolase; stationary phase enriched protein; Hog1p-downregulated; shows colony morphology-related gene regulation by Ssn6p
CR_05190W		0.034597	0.0678892	0.451052	Protein similar to S. cerevisiae Cis3p, which has a role cell-wall-related processes; predicted Kex2p substrate; possibly an essential gene, disruptants not obtained by UAU1 method
CR_09940W		0.0543699	0.144127	0.450803	Ortholog of <i>S. cerevisiae</i> : SPS4, <i>C. glabrata CBS138</i> : CAGL0I09834g, <i>C. dubliniensis CD36</i> : Cd36_35035, <i>C. parapsilosis CDC317</i> : CPAR2_200810 and <i>Candida tenuis NRRL Y-1498</i> : CANTEDRAFT_112327
CR_01840W		0.110502	0.465209	0.450728	Pseudogene; formerly an ORF Predicted by Annotation Working Group
C2_05460W	CDC19	0.0869234	0.273322	0.45041	Pyruvate kinase at yeast cell surface; Gcn4/Hog1/GlcNAc regulated; Hap43/polystyrene adherence induced; repressed by phagocytosis/farnesol; hyphal growth role; stationary phase enriched; flow model biofilm induced; Spider biofilm repressed
C3_00850C		0.0869234	0.273322	0.450359	Ortholog(s) have role in eisosome assembly and eisosome, membrane raft, mitochondrion, plasma membrane localization
CR_04840C	MSS11	0.0543699	0.144127	0.450291	Transcription factor; activator that binds to Flo8 via a LisH motif to cooperatively activate transcription of hypha-specific genes; required for hyphal growth
CR_04230W		0.034597	0.0678892	0.450194	Ortholog(s) have ribosylnicotinamide kinase activity, role in NAD biosynthesis via nicotinamide riboside salvage pathway, nicotinamide riboside metabolic process and cytosol, nucleus localization
C6_04280W		0.0543699	0.144127	0.449986	Ortholog(s) have ubiquitin-protein ligase activity
C1_13470W	KNS1	0.0543699	0.144127	0.449759	Protein kinase involved in negative regulation of PolIII transcription; effector kinase of the TOR signaling pathway, phosphorylates Rpc53p to regulate ribosome and tRNA biosynthesis; Spider and flow model biofilm induced
C1_13540W	GUP1	0.034597	0.0678892	0.449487	Putative O-acyltransferase with a role in glycerol uptake; functionally complements growth of S. cerevisiae gup1 mutant under salt stress; required for normal ergosterol distribution, hyphal growth, biofilm formation
C3_03610W	FUR4	0.110502	0.465209	0.449273	Putative uracil permease
C1_04060W	IFI3	0.034597	0.0678892	0.449103	Protein of unknown function; constitutive expression independent of MTL or white-opaque status
C2_00490W		0.0543699	0.144127	0.448625	Ortholog(s) have role in Golgi to vacuole transport and AP-1 adaptor complex localization
C2_03620W	IFK2	0.034597	0.0678892	0.448564	Putative thiol-specific monooxygenase; mutant is viable; flow model biofilm induced
CR_08470W		0.034597	0.0678892	0.448516	Protein involved in N-glycosylation; Spider biofilm induced; rat catheter biofilm repressed
C4_03850W		0.034597	0.0678892	0.448259	Ortholog(s) have nucleocytoplasmic transporter activity, phospholipid binding, single-stranded DNA binding activity
C3_00010C		0.034597	0.0678892	0.44824	Protein of unknown function; induced by Mnl1 under weak acid stress; transcript detected on high-resolution tiling arrays; Spider biofilm repressed
C3_07360W	DLD2	0.110502	0.465209	0.448237	Ortholog(s) have D-lactate dehydrogenase (cytochrome) activity, role in aerobic respiration, cellular carbohydrate metabolic process and mitochondrial inner membrane localization
CR_02680W		0.0543699	0.144127	0.448082	Ortholog(s) have structural constituent of cytoskeleton activity
C6_00970C	HAL21	0.034597	0.0678892	0.44802	Putative phosphoadenosine-5'-phosphate or 3'-phosphoadenosine 5'-phosphosulfate phosphatase; possible role in sulfur recycling; ortholog of S. cerevisiae Met22; predicted Kex2 substrate; F-12/CO2 biofilm induced
C2_10160W		0.034597	0.0678892	0.447806	Secreted protein; fluconazole-induced
CR_08030C	FGR32	0.034597	0.0678892	0.447598	Protein similar to S. cerevisiae Swa2p; induced upon adherence to polystyrene; transposon mutation affects filamentous growth; Hap43p-repressed gene
C1_05920W		0.034597	0.0678892	0.447563	Protein of unknown function; induced during chlamydospore formation in both C. albicans and C. dubliniensis; Spider biofilm induced
C1_08320W	TKL1	0.034597	0.0678892	0.447408	Putative transketolase; localizes to surface of yeast cells, not hyphae; soluble protein in hyphae; transcript regulated by Nrg1, Mig1, and Tup1; antigenic in human or murine infection; possibly essential (by UAU1 method)
CR_05610C	SRR1	0.0543699	0.144127	0.446873	Two-component system response regulator; involved in stress response; Plc1-regulated; upregulated in cyr1 null mutant; flow model biofilm induced; Spider biofilm induced
C3_05880C		0.034597	0.0678892	0.446695	Ortholog(s) have mRNA binding, poly(U) RNA binding activity and role in nuclear-transcribed mRNA catabolic process, nonsense-mediated decay, regulation of mRNA stability, stress granule assembly
C2_10360C	HEM3	0.034597	0.0678892	0.446682	Hydroxymethylbilane synthase; converts 4-porphobilinogen to hydroxymethylbilane in heme biosynthesis; induced in high iron, CO2; alkaline repressed; regulated by Sef1, Sfu1, and Hap43; rat catheter and Spider biofilm induced
C4_07140W		0.0869234	0.273322	0.446655	Predicted mitochondrial intermembrane space protein; predicted role in phospholipid metabolism; rat catheter and Spider biofilm induced
C7_03550C		0.110502	0.465209	0.446408	Protein of unknown function; rat catheter biofilm repressed
C2_05910W		0.034597	0.0678892	0.446193	Putative protein of unknown function; transcript is upregulated in clinical isolates from HIV+ patients with oral candidiasis
C2_04050C	DCK1	0.034597	0.0678892	0.446103	Putative guanine nucleotide exchange factor; required for embedded filamentous growth; activates Rac1; has a DOCKER domain; similar to adjacent DCK2 and to S. cerevisiae Ylr422wp; regulated by Nrg1; Spider biofilm induced
CR_00280C		0.034597	0.0678892	0.445902	Ortholog(s) have ATPase activity, DNA binding, nucleosome binding activity, role in chromatin remodeling and Isw1 complex localization
C2_10470C		0.034597	0.0678892	0.445883	Ortholog(s) have phosphatidylinositol-3-phosphate binding activity and role in CVT pathway, autophagic vacuole assembly, peroxisome degradation, protein localization to pre-autophagosomal structure, vesicle organization
C6_04430W	CST5	0.034597	0.0678892	0.445877	Scaffold protein for the mitogen-activated protein (MAP) kinase cascade that regulates mating; required for opaque mating or white biofilm formation in response to mating pheromone; induced in response to pheromone; Hap43p-repressed
C2_01560W	BMT5	0.034597	0.0678892	0.445753	Putative beta-mannosyltransferase involved in beta-1,2-mannosylation of phospholipomannan; 9-member family includes Bmt1, Bmt2, Bmt3, and Bmtp with roles in mannosylation of cell wall phosphopeptidomannan; Spider biofilm induced
C5_01300C		0.034597	0.0678892	0.445716	Ortholog of <i>S. cerevisiae</i> : YDR374C, <i>C. glabrata CBS138</i> : CAGL0A02970g, <i>C. dubliniensis CD36</i> : Cd36_51030, <i>C. parapsilosis CDC317</i> : CPAR2_303320 and <i>Candida tenuis NRRL Y-1498</i> : CANTEDRAFT_106457
C2_05270W		0.034597	0.0678892	0.445588	Transportin or cytosolic karyopherin beta; Spider biofilm induced
C6_01620W		0.034597	0.0678892	0.445243	RING/FYVE/PHD zinc finger protein; Spider biofilm induced
C1_06860W		0.034597	0.0678892	0.445227	RTA domain protein; predicted role in response to stress; Spider biofilm induced
C4_06570C	PDC11	0.0869234	0.273322	0.444831	Pyruvate decarboxylase; antigenic; on hyphal not yeast cell surface; Hap43, Gcn4, Efg1, Efh1, Hsf1 regulated; fluconazole, farnesol induced; amino acid starvation repressed; flow model biofilm induced; Spider biofilm repressed
C6_00280W	CPH2	0.034597	0.0678892	0.444179	Myc-bHLH transcription factor; promotes hyphal growth; directly regulates Tec1 to induce hypha-specific genes; probably homodimeric, phosphorylated; required for colonization of the mouse GI tract; rat catheter and Spider biofilm induced
C5_00980W	TRY3	0.034597	0.0678892	0.444103	RING-finger transcription factor; regulator of yeast form adherence; required for yeast cell adherence to silicone substrate; Spider biofilm induced
C2_02340C	ENT3	0.0869234	0.273322	0.44339	Putative epsin; induced during the mating process; transcript is upregulated in an RHE model of oral candidiasis
C1_06610C	HAK1	0.0543699	0.144127	0.443356	Putative potassium transporter; similar to Schwanniomyces occidentalis Hak1p; amphotericin B induced; induced upon phagocytosis by macrophage; Hap43-repressed; rat catheter biofilm repressed
C2_08290C	UCF1	0.034597	0.0678892	0.44323	Upregulated by cAMP in filamentous growth; induced in high iron, decreased upon yeast-hypha switch; downregulation correlates with clinical fluconazole resistance; Ras1-regulated; Hap43-repressed; flow model biofilm induced
C6_01140C	ARC18	0.151199	0.715001	0.442991	Putative ARP2/3 complex subunit; mutation confers hypersensitivity to cytochalasin D
C1_10120C		0.034597	0.0678892	0.442989	TFIIE small subunit; involved in RNA polymerase II transcription initiation; Spider biofilm induced
C6_03760C	SHM2	0.0543699	0.144127	0.442852	Cytoplasmic serine hydroxymethyltransferase; complements glycine auxotrophy of S. cerevisiae shm1 shm2 gly1-1 mutant; antigenic; farnesol-upregulated in biofilm; stationary-phase enriched protein; rat catheter and Spider biofilm repressed
C1_07890C	ADE5,7	0.034597	0.0678892	0.442724	Phosphoribosylamine-glycine ligase and phosphoribosylformylglycinamidine cyclo-ligase; interacts with Vps34p; required for hyphal growth and virulence; flucytosine induced; not induced in GCN response, in contrast to S. cerevisiae ortholog
C4_05740C		0.034597	0.0678892	0.442304	Ortholog(s) have DNA binding, ubiquitin-protein ligase activity and role in histone catabolic process, histone ubiquitination, regulation of transcription from RNA polymerase II promoter in response to oxidative stress
C6_01440C	FRP5	0.151199	0.715001	0.442299	Protein with a GPR1/FUN34/yaaH family domain; flucytosine repressed
C6_02980C		0.034597	0.0678892	0.442217	Putative pantothenate kinase; ortholog of S. cerevisiae Cab1; transposon mutation affects filamentous growth; repressed in core stress response
C3_03330C		0.034597	0.0678892	0.441911	Member of a complex that contains Prp19; stabilizes U6 snRNA in catalytic forms of the spliceosome containing U2, U5, and U6 snRNAs; Spider biofilm induced
C4_00450C	PGA1	0.0543699	0.144127	0.441844	GPI anchored membrane protein; utilization of hemin and hemoglobin for Fe in host; Rim101 at ph8/hypoxia/ketoconazole/ciclopirox/hypha-induced; required for RPMI biofilm formation, Bcr1-induced in a/a biofilm; rat catheter biofilm repressed
CR_04740C	ADE6	0.034597	0.0678892	0.44135	5-Phosphoribosylformyl glycinamidine synthetase; adenine biosynthesis; not induced in GCN response, in contrast to S. cerevisiae Ade6; protein in stationary phase yeast-form cultures; flow model and rat catheter biofilm repressed
C6_01110W	FAD2	0.034597	0.0678892	0.441287	Delta-12 fatty acid desaturase, involved in production of linoleic acid, which is a major component of membranes
C4_01750C	FBA1	0.0543699	0.144127	0.440543	Fructose-bisphosphate aldolase; glycolytic enzyme; antigenic in murine/human infection; regulated by yeast-hypha switch; induced by Efg1, Gcn4, Hog1, fluconazole; phagocytosis-repressed; flow model biofilm induced; Spider biofilm repressed
C2_03320W	CHK1	0.034597	0.0678892	0.440542	Histidine kinase; 2-component signaling, cell wall synthesis; hyphal growth defect; avirulent in mouse, not rat vaginal infection; phagocytosis rate increased; Spider biofilm induced; required for RPMI biofilm; Bcr1-induced in a/a biofilm
C5_04730C	SSD1	0.034597	0.0678892	0.440235	Protein with role in resistance to host antimicrobial peptides; virulence role in murine infection; functional homolog of S. cerevisiae Ssd1p, which suppresses various mutant phenotypes; constitutively expressed and not cell-cycle regulated
C6_01660C		0.0869234	0.273322	0.439989	Protein of unknown function; decreased expression in hyphae than in yeast
C3_00110C	SEC6	0.034597	0.0678892	0.43995	Predicted subunit of the exocyst complex, involved in exocytosis; localizes to a crescent on the surface of the hyphal tip; Hap43p-repressed gene, overlaps orf19.5464 and orf19.5465
C5_01110W		0.034597	0.0678892	0.439701	Ortholog(s) have ubiquitin-specific protease activity, role in protein deubiquitination and cytosol, ribosome localization
C3_01180C		0.034597	0.0678892	0.439665	Protein of unknown function; induced by Mnl1 under weak acid stress
C5_02950C		0.110502	0.465209	0.439658	Ortholog of <i>Candida albicans WO-1</i> : CAWG_04676
C1_14550C		0.034597	0.0678892	0.439657	Protein of unknown function; transcript detected on high-resolution tiling arrays
C6_02720C		0.0543699	0.144127	0.439619	Ortholog(s) have cell division site, cytosol localization
C3_06310C	ISW2	0.034597	0.0678892	0.439467	Ortholog of S. cerevisiae Isw2; an ATPase involved in chromatin remodeling; required for chlamydospore formation; Hap43-induced gene; repressed by high-level peroxide stress
C6_01730W	FGR37	0.151199	0.715001	0.439085	Protein lacking an ortholog in S. cerevisiae; transposon mutation affects filamentous growth
C6_00540W		0.034597	0.0678892	0.438834	Ortholog(s) have crossover junction endodeoxyribonuclease activity
C1_01130W		0.034597	0.0678892	0.43874	Putative ubiquitin ligase complex component; induced by heavy metal (cadmium) stress; Hog1-induced; transcript induced by Mnl1p under weak acid stress; flow model biofilm induced; Spider biofilm induced
C4_03280W	MSN5	0.034597	0.0678892	0.438125	Predicted karyopherin involved in nuclear import and export of proteins; flow model biofilm induced; Spider biofilm induced
C2_05990C		0.034597	0.0678892	0.437892	Predicted thioesterase/thiol ester dehydrase-isomerase; Spider biofilm induced
C3_04030C	PEX8	0.034597	0.0678892	0.437817	Putative peroxisomal biogenesis factor; expression regulated during planktonic growth
CR_06060W		0.034597	0.0678892	0.437749	Protein of unknown function; rat catheter and Spider biofilm induced
C1_09990W		0.0543699	0.144127	0.437746	Ortholog(s) have phosphatidylinositol-3,5-bisphosphate 5-phosphatase activity, phosphatidylinositol-3-phosphatase activity, phosphatidylinositol-4-phosphate phosphatase activity and role in phosphatidylinositol dephosphorylation
C1_01560W	SIZ1	0.034597	0.0678892	0.4377	Possible SUMO/Smt3 ligase; Rim101-repressed
C4_00950C		0.034597	0.0678892	0.437356	Putative phospholipase of patatin family; similar to S. cerevisiae Tgl3p; predicted Kex2p substrate
C7_00020C	RVS161	0.0543699	0.144127	0.437158	Protein required for endocytosis; contains a BAR domain, which is found in proteins involved in membrane curvature; null mutant exhibits defects in hyphal growth, virulence, cell wall integrity, and actin patch localization
C4_03520C	RBT1	0.0869234	0.273322	0.437092	Cell wall protein with similarity to Hwp1; required for virulence; predicted glycosylation; fluconazole, Tup1 repressed; farnesol, alpha factor, serum, hyphal and alkaline induced; Rfg1, Rim101-regulated
C7_00740W	RIM15	0.034597	0.0678892	0.436931	Ortholog(s) have protein kinase activity and role in age-dependent response to oxidative stress involved in chronological cell aging, conidiophore development, hyphal growth, protein phosphorylation, regulation of meiosis
CR_02770C		0.034597	0.0678892	0.436892	Ortholog(s) have SUMO activating enzyme activity, role in cellular response to DNA damage stimulus, protein sumoylation, regulation of mitotic cell cycle and SUMO activating enzyme complex, cytosol localization
C2_00520W	DFG5	0.0543699	0.144127	0.436559	N-linked mannoprotein of cell wall and membrane; possible signal transducer; role in hyphal growth and HWP1 induction in alkaline pH; GPI modification predicted; dfg5 dcw1 double mutant is inviable; caspofungin-induced, fungal-specific
C7_00880C		0.0543699	0.144127	0.436549	Protein of unknown function; Spider biofilm induced
C5_05510C		0.0869234	0.273322	0.436418	Protein similar to S. cerevisiae Ybr075wp; transposon mutation affects filamentous growth; clade-associated gene expression
C4_05720W		0.034597	0.0678892	0.436089	Ortholog of <i>Candida albicans WO-1</i> : CAWG_03251
C1_03020C	RPL13	0.034597	0.0678892	0.436029	Putative ribosomal subunit; antigenic during murine infection; downregulated upon phagocytosis by murine macrophage; Spider biofilm repressed
C7_04200C		0.034597	0.0678892	0.435835	Putative exportin, member of the Exportin-T family; flow model biofilm repressed
		0.0543699	0.144127	0.435682
C4_06670W		0.034597	0.0678892	0.435506	Ortholog of <i>C. dubliniensis CD36</i> : Cd36_46140, <i>C. parapsilosis CDC317</i> : CPAR2_501210, <i>Candida tenuis NRRL Y-1498</i> : CANTEDRAFT_97195 and <i>Debaryomyces hansenii CBS767</i> : DEHA2E08800g
C4_04170C	AXL2	0.034597	0.0678892	0.435481	Ortholog of S. cerevisiae Axl2; a plasma membrane protein involved in determination of budding pattern; O-glycosylated by Pmt4; mutant is viable
C3_00720W	PMA1	0.0869234	0.273322	0.435224	Plasma membrane H(+)-ATPase; highly expressed, comprises 20-40% of total plasma membrane protein; levels increase at stationary phase transition; fluconazole induced; caspofungin repressed; upregulated in RHE model; Spider biofilm repressed
C2_08570W	ANP1	0.0869234	0.273322	0.435125	Putative mannosyltransferase of Golgi; member of Mnn9p family; similar to S. cerevisiae Anp1p; fungal-specific (no human or murine homolog)
C1_08430W	CAF16	0.110502	0.465209	0.435103	ABC family protein, predicted not to be a transporter; Hap43, caspofungin repressed; rat catheter and Spider biofilm repressed
C6_03020W	PEP3	0.0869234	0.273322	0.435076	Peptidase; activity useful for strain identification by multilocus enzyme electrophoresis (MLEE); clade-associated gene expression
C2_03780C		0.034597	0.0678892	0.434936	Putative DNA repair exonuclease; fungal-specific (no human or murine homolog)
C6_03410C	APA2	0.034597	0.0678892	0.434673	Putative ATP adenylyltransferase II; regulated by Gcn4; repressed by amino acid starvation (3-AT); induced by prostaglandins; Hap43-repressed; Spider biofilm repressed
C3_00250C	TIM44	0.034597	0.0678892	0.434642	Protein involved in transport across membranes; Spider biofilm repressed
CR_03280W	IFR2	0.034597	0.0678892	0.4344	Zinc-binding dehydrogenase; induced by benomyl, ciclopirox olamine, alpha pheromone, Hap43; regulated by oxidative stress via Cap1, osmotic stress via Hog1; protein present in exponential and stationary phase; rat catheter biofilm repressed
C4_07030W	MET16	0.110502	0.465209	0.434151	Putative 3'-phosphoadenylsulfate reductase; sulfur amino acid metabolism; reports differ on regulation during biofilm formation; fungal-specific; possibly an essential gene, disruptants not obtained by UAU1 method; Hap43p-repressed gene
CR_02990C	RIB1	0.034597	0.0678892	0.434114	Putative GTP cyclohydrolase II; enzyme of riboflavin biosynthesis; fungal-specific (no human or murine homolog); regulated by Sef1p-, Sfu1p-, and Hap43p
C6_02060W		0.110502	0.465209	0.434047	Ortholog(s) have role in TOR signaling cascade, actin filament bundle assembly, eisosome assembly, endosomal transport, establishment or maintenance of actin cytoskeleton polarity, regulation of cell growth
C7_04300W	SPT6	0.034597	0.0678892	0.433883	Putative transcription elongation factor; transposon mutation affects filamentous growth; transcript induced in an RHE model of oral candidiasis and in clinical isolates from oral candidiasis
CR_10380C		0.151199	0.715001	0.433851	Protein of unknown function; Hap43-induced gene; mutant is viable
C1_13010W		0.034597	0.0678892	0.433603	Ortholog(s) have translation regulator activity and role in RNA metabolic process, aerobic respiration, mitochondrial respiratory chain complex IV biogenesis, positive regulation of mitochondrial translational initiation
C7_00020C	RVS161	0.034597	0.0678892	0.433531	Protein required for endocytosis; contains a BAR domain, which is found in proteins involved in membrane curvature; null mutant exhibits defects in hyphal growth, virulence, cell wall integrity, and actin patch localization
CR_04250W		0.0869234	0.273322	0.433423	Protein with a DNA-binding domain, similar to S. cerevisiae meiosis-specific transcription factor Ndt80p
		0.034597	0.0678892	0.43341
C5_03480C		0.034597	0.0678892	0.433341	Spermidine transporter; induced in strains from HIV patients with oral candidiasis; alkaline repressed; amphotericin B induced; colony morphology regulated by Ssn6; reduced oral epithelial cell damage by mutant; Spider biofilm induced
C3_00880W	KGD1	0.034597	0.0678892	0.433268	Putative 2-oxoglutarate dehydrogenase; regulated by Efg1 under yeast but not hyphal growth conditions; transcript induced in an RHE model of oral candidiasis; stationary phase enriched protein; Hap43-repressed; rat catheter biofilm induced
C5_05470W	EST1	0.034597	0.0678892	0.433146	Telomerase subunit; allosteric activator of catalytic activity, but not required for catalytic activity; has TPR domain
C2_00390C		0.110502	0.465209	0.433014	Putative peroxisomal cystathionine beta-lyase; Gcn4p-regulated
C1_10680C		0.034597	0.0678892	0.43292	Predicted lipid-binding ER protein; involved in ER-plasma membrane tethering; Spider biofilm induced
C1_02950W		0.110502	0.465209	0.432629	Ortholog of <i>C. dubliniensis CD36</i> : Cd36_02750, <i>C. parapsilosis CDC317</i> : CPAR2_106015, <i>Candida tenuis NRRL Y-1498</i> : CANTEDRAFT_107500 and <i>Debaryomyces hansenii CBS767</i> : DEHA2D08250g
C2_00840W		0.034597	0.0678892	0.432293	Ortholog(s) have oxidoreductase activity, acting on NAD(P)H activity, role in iron-sulfur cluster assembly, nitric oxide biosynthetic process, oxidation-reduction process and mitochondrion localization
CR_04530W	FUM11	0.034597	0.0678892	0.432262	Fumarate hydratase; induced in high iron; protein in exponential and stationary-phase yeast cells, but higher in stationary phase; rat catheter biofilm repressed
CR_02800C		0.034597	0.0678892	0.432093	Protein of unknown function; mutation confers hypersensitivity to amphotericin B; flow model biofilm induced
C1_11400C	GIN4	0.034597	0.0678892	0.431859	Autophosphorylated kinase; role in pseudohyphal-hyphal switch and cytokinesis; phosphorylates Cdc11p on S395; necessary for septin ring within germ tube but not for septin band at mother cell junction; physically associates with septins
C2_08590W	YWP1	0.0543699	0.144127	0.431193	Secreted yeast wall protein; possible role in dispersal in host; mutation increases adhesion and biofilm formation; propeptide; growth phase, phosphate, Ssk1/Ssn6/Efg1/Efh1/Hap43 regulated; mRNA binds She3; flow and Spider biofilm repressed
C5_03780C		0.034597	0.0678892	0.43073	Protein of unknown function; planktonic growth-induced gene
C3_05730C	LAC1	0.034597	0.0678892	0.430697	Ceramide synthase; required for biosynthesis of ceramides with C18:0 fatty acids, which serve as precursors for glucosylsphingolipids; caspofungin induced
CR_10480W	PGA1	0.034597	0.0678892	0.430471	Putative GPI-anchored protein; induced during cell wall regeneration; required for normal adhesion to host cells and for adherence during Sabouraud biofilm formation; Spider biofilm induced
C1_00770C	ROT1	0.034597	0.0678892	0.43045	Similar to S. cerevisiae Rot1p, which is involved in cell wall 1,6-beta-glucan biosynthesis; has predicted transmembrane region; possibly an essential gene, disruptants not obtained by UAU1 method
C3_05380W		0.034597	0.0678892	0.430414	Predicted MFS membrane transporter; member of the proton coupled folate transporter/heme carrier protein family; virulence-group-correlated expression; Spider biofilm induced
C6_01110W	FAD2	0.034597	0.0678892	0.430295	Delta-12 fatty acid desaturase, involved in production of linoleic acid, which is a major component of membranes
C4_03850W		0.034597	0.0678892	0.430042	Ortholog(s) have nucleocytoplasmic transporter activity, phospholipid binding, single-stranded DNA binding activity
C3_07310C	SLK19	0.0869234	0.273322	0.429997	Alkaline-induced protein of plasma membrane; affects cell aggregation, cell wall; similar to S. cerevisiae Slk19p (a kinetochore protein with roles in mitosis, meiosis); required for wild-type virulence in mouse; macrophage-downregulated
C3_00300W		0.034597	0.0678892	0.429915	Ortholog of <i>C. parapsilosis CDC317</i> : CPAR2_504010, <i>C. dubliniensis CD36</i> : Cd36_80270, <i>Lodderomyces elongisporus NRLL YB-4239</i> : LELG_02294 and <i>Pichia stipitis Pignal</i> : PICST_29581
C3_04770C	ZCF32	0.034597	0.0678892	0.429766	Predicted Zn(II)2Cys6 transcription factor; possibly an essential gene, disruptants not obtained by UAU1 method; Hap43-repressed
C1_03510C		0.0543699	0.144127	0.429712	Protein of unknown function; present in exponential and stationary phase yeast; identified in extracts from biofilm and planktonic cells; flow model biofilm induced gene; GlcNAc-induced protein
C3_01450C	MET18	0.0869234	0.273322	0.429124	Putative protein with a predicted role in nucleotide excision repair (NER) and RNA polymerase II (RNAP II) transcription; Plc1p-regulated
C4_01300W		0.0869234	0.273322	0.429044	Ortholog(s) have phosphoprotein phosphatase activity, role in negative regulation of phospholipid biosynthetic process, nuclear envelope organization and Nem1-Spo7 phosphatase complex, integral to membrane, mitochondrion localization
C2_09940W	GCN4	0.034597	0.0678892	0.428926	bZIP transcription factor; amino acid control response; required for Efg1-dependent pseudohyphal induction by amino acid starvation, not by serum; human whole blood and PMN induced; required for biofilm formation; Spider biofilm induced
CR_05120W		0.034597	0.0678892	0.428751	Ortholog of <i>C. dubliniensis CD36</i> : Cd36_30470, <i>C. parapsilosis CDC317</i> : CPAR2_203380, <i>Candida tenuis NRRL Y-1498</i> : CANTEDRAFT_117493 and <i>Debaryomyces hansenii CBS767</i> : DEHA2G19228g
C1_13570W	MPT5	0.0543699	0.144127	0.428711	Putative RNA-binding protein; Hap43p-repressed gene; protein induced during the mating process
C7_02800W	NIK1	0.034597	0.0678892	0.428581	Histidine kinase involved in a two-component signaling pathway that regulates cell wall biosynthesis; required for wild-type virulence in mouse systemic infection but not for wild-type growth or drug sensitivity/resistance; 9 HAMP domains
C2_01990C	FAB1	0.034597	0.0678892	0.428572	Phosphatidylinositol 3-phosphate 5-kinase; required for hyphal growth on solid media, and for wild-type vacuolar morphology and acidification; not required for wild-type virulence in mouse systemic infection or for adherence to HeLa cells
C6_03390W		0.034597	0.0678892	0.428363	Mitochondrial dicarboxylate transporter; possibly an essential gene, disruptants not obtained by UAU1 method
CR_03280W	IFR2	0.034597	0.0678892	0.428237	Zinc-binding dehydrogenase; induced by benomyl, ciclopirox olamine, alpha pheromone, Hap43; regulated by oxidative stress via Cap1, osmotic stress via Hog1; protein present in exponential and stationary phase; rat catheter biofilm repressed
CR_08510W	PGA13	0.0543699	0.144127	0.428147	GPI-anchored cell wall protein involved in cell wall synthesis; required for normal cell surface properties; induced in oralpharyngeal candidasis; Spider biofilm induced; Bcr1-repressed in RPMI a/a biofilms
C1_00090W		0.110502	0.465209	0.427901	Ortholog(s) have role in ascospore wall assembly and cytosol localization
C6_02200C		0.110502	0.465209	0.427865	Protein of unknown function; mRNA binds She3; transcript regulated upon yeast-hypha switch; induced in oralpharyngeal candidasis
C7_02660C		0.0543699	0.144127	0.427815	Protein of unknown function that may function in RNA processing; filament induced
C3_00270C		0.034597	0.0678892	0.427718	Ortholog of <i>C. dubliniensis CD36</i> : Cd36_80240, <i>C. parapsilosis CDC317</i> : CPAR2_504040, <i>Candida tenuis NRRL Y-1498</i> : CANTEDRAFT_130872 and <i>Debaryomyces hansenii CBS767</i> : DEHA2C06006g
C5_04430C	YUH2	0.034597	0.0678892	0.427195	Putative ubiquitin C-terminal hydrolase; sumoylation target
C5_00660C	ERG11	0.034597	0.0678892	0.427147	Lanosterol 14-alpha-demethylase; cytochrome P450 family; role in ergosterol biosynthesis; target of azole antifungals; may contribute to drug resistance; azole or flow model biofilm induced; drug treated biofilm induced; hypoxia regulated
C1_01390C		0.034597	0.0678892	0.42714	Putative transcription factor; S. cerevisiae ortholog Hot1 is required for the transient induction of glycerol biosynthetic genes GPD1 and GPP2 in response to high osmolarity; filament induced
C6_04420W		0.034597	0.0678892	0.426546	Protein of unknown function; GlcNAc-induced protein; Spider biofilm induced; rat catheter biofilm repressed
C3_07010W	POS5	0.0869234	0.273322	0.426324	Protein similar to S. cerevisiae Pos5p, a mitochondrial NADH kinase involved in the oxidative stress response; planktonic growth-induced gene; likely to be essential for growth, based on an insertional mutagenesis strategy
C3_05360C		0.110502	0.465209	0.426316	ATP-dependent LON protease family member; Hap43-repressed gene; regulated by Gcn2 and Gcn4; Spider biofilm induced
C1_06570W	ANT1	0.034597	0.0678892	0.426018	Peroxisomal adenine nucleotide transporter; role in beta-oxidation of medium-chain fatty acid and peroxisome proliferation; rat catheter biofilm induced
C2_03150C		0.110502	0.465209	0.426013	Putative protein of unknown function; Hap43p-repressed gene
C2_07210C	TPK2	0.034597	0.0678892	0.425847	cAMP-dependent protein kinase catalytic subunit; isoform of Tpk1; needed for epithelial cell damage, engulfment and oral (not systemic) virulence in mice; control of morphogenesis and stress response; rat catheter, Spider biofilm repressed
C4_05840W	FRE3	0.0869234	0.273322	0.425772	Protein with similarity to ferric reductase Fre10p; possibly an essential gene, disruptants not obtained by UAU1 method
C1_02390W		0.034597	0.0678892	0.425552	Putative nuclease required for DNA single- and double-strand break repair; rat catheter biofilm induced
C4_01710C		0.034597	0.0678892	0.425462	Protein of unknown function; Spider biofilm repressed
C1_03550C	COQ6	0.034597	0.0678892	0.425414	Ortholog(s) have role in ubiquinone biosynthetic process and mitochondrial inner membrane localization
C3_03470W		0.034597	0.0678892	0.425324	Succinate semialdehyde dehydrogenase; for utilization of gamma-aminobutyrate (GABA) as a nitrogen source; part of 4-aminobutyrate and glutamate degradation pathways; rat catheter biofilm induced
C4_06390W	SOU1	0.034597	0.0678892	0.425026	Enzyme involved in utilization of L-sorbose; has sorbitol dehydrogenase, fructose reductase, and sorbose reductase activities; NAD-binding site motif; transcriptional regulation affected by chromosome 5 copy number; Hap43p-induced gene
C4_06430C		0.0543699	0.144127	0.425022	Ortholog(s) have role in cellular response to oxidative stress, misfolded or incompletely synthesized protein catabolic process, protein import into peroxisome matrix and mitochondrial inner membrane localization
C6_02190C		0.0869234	0.273322	0.424987	Putative serine/threonine/tyrosine (dual-specificity) kinase; disruptants not obtained by UAU1 method
C5_02860C	GRP2	0.034597	0.0678892	0.424891	Methylglyoxal reductase; regulation associated with azole resistance; induced in core stress response or by oxidative stress via Cap1, fluphenazine, benomyl, by Hap43 or with long term fluconazole treatment; Spider biofilm induced
C4_00150C	PEX5	0.0543699	0.144127	0.424742	Pex5p family protein; required for PTS1-mediated peroxisomal protein import, fatty acid beta-oxidation; similar to S. cerevisiae Pas10p peroxisomal targeting receptor; macrophage/pseudohyphal-repressed; Hap43p-repressed
C3_07030C		0.034597	0.0678892	0.424587	Ortholog of <i>C. dubliniensis CD36</i> : Cd36_86960, <i>C. parapsilosis CDC317</i> : CPAR2_808800, <i>Candida tenuis NRRL Y-1498</i> : CANTEDRAFT_113621 and <i>Debaryomyces hansenii CBS767</i> : DEHA2F02486g
CR_04660C	UGP1	0.034597	0.0678892	0.424422	UTP-glucose-1-phosphaturidyl transferase; localizes to yeast, not hyphal cell surface; Hog1-repressed; stationary phase enriched; induced in oralpharyngeal candidasis; rat catheter biofilm repressed; Bcr1-repressed in RPMI a/a biofilms
CR_00100C	EPL1	0.034597	0.0678892	0.424386	Subunit of the NuA4 histone acetyltransferase complex
CR_07240C	CLG1	0.0869234	0.273322	0.424279	Putative cyclin-like protein; transcription is regulated upon yeast-hyphal switch
C1_10990C	RTG3	0.034597	0.0678892	0.424132	Putative transcription factor with bZIP DNA-binding motif; mutants are sensitive to cations and antifungal drugs, and defective in filamentous growth
C2_00250W	STF2	0.110502	0.465209	0.423978	Protein involved in ATP biosynthesis; repressed in hyphae; repressed by Efg1, Hap43; transcript upregulated in clinical isolates from HIV+ patients with oral candidiasis; rat catheter, flow model and Spider biofilm induced
C6_03410C	APA2	0.034597	0.0678892	0.423966	Putative ATP adenylyltransferase II; regulated by Gcn4; repressed by amino acid starvation (3-AT); induced by prostaglandins; Hap43-repressed; Spider biofilm repressed
CR_09060W		0.110502	0.465209	0.423566	Ortholog of <i>C. dubliniensis CD36</i> : Cd36_34495, <i>Candida tropicalis MYA-3404</i> : CTRG_05947 and <i>Candida albicans WO-1</i> : CAWG_02181
C7_00670C		0.034597	0.0678892	0.423547	Putative polyphosphatidylinositol phosphatase; possibly an essential gene, disruptants not obtained by UAU1 method
		0.034597	0.0678892	0.423498
C7_02050C	EXO7	0.034597	0.0678892	0.422767	Predicted subunit of the exocyst complex, involved in exocytosis; localizes to a crescent on the surface of the hyphal tip
C1_14290C	MDG1	0.034597	0.0678892	0.422619	Ortholog(s) have role in pheromone-dependent signal transduction involved in conjugation with cellular fusion and cytoplasm, membrane raft, nucleus, plasma membrane localization
C2_08290C	UCF1	0.0543699	0.144127	0.42247	Upregulated by cAMP in filamentous growth; induced in high iron, decreased upon yeast-hypha switch; downregulation correlates with clinical fluconazole resistance; Ras1-regulated; Hap43-repressed; flow model biofilm induced
C1_00520W		0.034597	0.0678892	0.421647	Ortholog(s) have phosphatase activity, role in dephosphorylation and cytosol, nucleus localization
CR_06690C		0.034597	0.0678892	0.421553	Ortholog(s) have 2',3'-cyclic-nucleotide 3'-phosphodiesterase activity, role in cyclic nucleotide metabolic process and clathrin-coated vesicle localization
CR_07150W	GLK1	0.0543699	0.144127	0.421522	Putative glucokinase; transcript regulated upon yeast-hyphal switch; Efg1 regulated; fluconazole-induced; induced in core stress response; colony morphology-related gene regulation by Ssn6; GlcNAc-induced protein
C4_05060W	CDL1	0.0543699	0.144127	0.42131	Putative RNAse III, ortholog of S. cerevisiae RNT1; merged with orf19.3772 in Assembly 21
C2_03320W	CHK1	0.0543699	0.144127	0.421142	Histidine kinase; 2-component signaling, cell wall synthesis; hyphal growth defect; avirulent in mouse, not rat vaginal infection; phagocytosis rate increased; Spider biofilm induced; required for RPMI biofilm; Bcr1-induced in a/a biofilm
C1_01750W		0.0869234	0.273322	0.421138	Predicted MFS membrane transporter, member of the drug:proton antiporter (12 spanner) (DHA1) family; flow model biofilm induced
C5_04290C		0.034597	0.0678892	0.420827	Has domain(s) with predicted translation initiation factor activity, role in translational initiation and cytoplasm localization
C3_01690W		0.034597	0.0678892	0.420567	Ortholog(s) have role in positive regulation of catalytic activity
C5_03650C		0.0869234	0.273322	0.420375	Protein of unknown function; Hap43-repressed gene
C3_07030C		0.034597	0.0678892	0.420074	Ortholog of <i>C. dubliniensis CD36</i> : Cd36_86960, <i>C. parapsilosis CDC317</i> : CPAR2_808800, <i>Candida tenuis NRRL Y-1498</i> : CANTEDRAFT_113621 and <i>Debaryomyces hansenii CBS767</i> : DEHA2F02486g
C1_07830C		0.034597	0.0678892	0.420023	Ortholog(s) have acetyltransferase activity, chromatin binding activity
C4_03670W	SPO75	0.034597	0.0678892	0.419884	Ortholog(s) have role in ascospore wall assembly
C5_02450W		0.0869234	0.273322	0.419834	Ortholog(s) have role in negative regulation of gluconeogenesis, proteasome-mediated ubiquitin-dependent protein catabolic process, regulation of nitrogen utilization, vacuolar protein catabolic process
C3_06440W		0.034597	0.0678892	0.41955	Ortholog(s) have nucleocytoplasmic transporter activity, structural constituent of nuclear pore activity
C2_04400W		0.0543699	0.144127	0.419471	Protein of unknown function; mutants are viable; rat catheter and Spider biofilm induced
C4_03560W		0.034597	0.0678892	0.419411	Phosphorylated protein of unknown function; Hap43p-repressed gene
C1_10230C		0.0869234	0.273322	0.419111	Ortholog of <i>C. dubliniensis CD36</i> : Cd36_09630, <i>C. parapsilosis CDC317</i> : CPAR2_805080, <i>Candida tenuis NRRL Y-1498</i> : CANTEDRAFT_136811 and <i>Debaryomyces hansenii CBS767</i> : DEHA2B12364g
C2_09850C		0.0543699	0.144127	0.419014	Has domain(s) with predicted oxidoreductase activity, acting on paired donors, with incorporation or reduction of molecular oxygen, 2-oxoglutarate as one donor, and incorporation of one atom each of oxygen into both donors activity
C3_05740C	SSN8	0.034597	0.0678892	0.41855	Ortholog of S. cerevisiae Ssn8; a component of RNA polymerase II holoenzyme; mutants are viable and are sensitive to hydrogen peroxide medium
C5_02970W	DAP2	0.034597	0.0678892	0.418497	Putative dipeptidyl aminopeptidase; transcriptionally regulated during macrophage response
C2_03260W		0.034597	0.0678892	0.417912	Ortholog(s) have cytosol, nucleus localization
CR_02990C	RIB1	0.034597	0.0678892	0.417551	Putative GTP cyclohydrolase II; enzyme of riboflavin biosynthesis; fungal-specific (no human or murine homolog); regulated by Sef1p-, Sfu1p-, and Hap43p
C1_04010C		0.034597	0.0678892	0.417523	Protein with a NADP-dependent oxidoreductase domain; transcript induced by ketoconazole; rat catheter and Spider biofilm induced
C4_01710C		0.034597	0.0678892	0.417485	Protein of unknown function; Spider biofilm repressed
CR_08160W	PTC5	0.034597	0.0678892	0.417404	Mitochondrial protein phosphatase of the Type 2C-related family (serine/threonine-specific), involved in drug response and cadmium tolerance
C6_00140C	HPA2	0.0543699	0.144127	0.417216	Ortholog(s) have D-amino-acid N-acetyltransferase activity, role in D-amino acid metabolic process and cytosol, nucleus localization
C5_00660C	ERG11	0.034597	0.0678892	0.417054	Lanosterol 14-alpha-demethylase; cytochrome P450 family; role in ergosterol biosynthesis; target of azole antifungals; may contribute to drug resistance; azole or flow model biofilm induced; drug treated biofilm induced; hypoxia regulated
C3_00290W	RPT2	0.0869234	0.273322	0.416921	Putative ATPase of the 19S regulatory particle of the 26S proteasome; oxidative stress-induced via Cap1; Spider biofilm repressed
C4_01850C	PDC12	0.034597	0.0678892	0.416899	Putative pyruvate decarboxylase; fungal-specific (no human or murine homolog)
CR_09780C	IFA14	0.034597	0.0678892	0.416852	Putative LPF family protein; Plc1-regulated; induced by alpha pheromone in SpiderM medium
CR_01820W		0.034597	0.0678892	0.416799	Ortholog(s) have role in cytoplasmic translation, ribosome-associated ubiquitin-dependent protein catabolic process and RQC complex, cytosol, cytosolic large ribosomal subunit localization
C4_03070W	PGA54	0.0869234	0.273322	0.41667	GPI-anchored protein; Hog1-repressed; induced in cyr1 or efg1 mutant or in hyphae; colony morphology-related gene regulation by Ssn6; induced in RHE model; mRNA binds She3; regulated in Spider biofilms by Tec1, Egf1, Ntd80, Rob1, Brg1
C6_03290W		0.0543699	0.144127	0.4165	Ortholog(s) have methylated histone residue binding, transcription factor binding activity
C2_10260C	CMK2	0.0869234	0.273322	0.415446	Putative calmodulin-dependent protein kinase; involved in cell wall integrity and oxidative stress response
C1_00630W		0.034597	0.0678892	0.415352	Ortholog(s) have mitochondrial membrane localization
C1_03450C		0.0543699	0.144127	0.415116	Protein kinase-related protein, required for normal sensitivity to caspofungin
C1_07590C		0.0543699	0.144127	0.41506	Ortholog(s) have AP-2 adaptor complex, cellular bud neck localization
C3_01860C	DBP5	0.034597	0.0678892	0.414792	Ortholog(s) have RNA helicase activity, RNA-dependent ATPase activity, inositol hexakisphosphate binding activity and role in mRNA export from nucleus, translational termination
C1_13350W	STP2	0.034597	0.0678892	0.414643	Amino-acid-regulated transcription factor; activates transcription of amino acid permease genes; activated by amino-acid-induced proteolytic processing (Ssy1, Csh3 dependent); required for alkalinization of medium; Spider biofilm induced
C7_02240W	FMP45	0.0543699	0.144127	0.414495	Predicted membrane protein induced during mating; mutation confers hypersensitivity to toxic ergosterol analog, to amphotericin B; alkaline repressed; repressed by alpha pheromone in SpiderM medium; rat catheter, Spider biofilm induced
C2_05120C		0.0543699	0.144127	0.414219	Dubious open reading frame
C1_02020W		0.0543699	0.144127	0.414024	Ortholog(s) have 5-formyltetrahydrofolate cyclo-ligase activity, role in folic acid-containing compound biosynthetic process and mitochondrion localization
CR_08540C	SSY5	0.034597	0.0678892	0.413993	Ortholog(s) have serine-type endopeptidase activity, role in protein processing, response to amino acid and extrinsic to plasma membrane localization
C2_01040W		0.034597	0.0678892	0.41362	PProtein of unknown function; gene has intron; similar to human BLOC1S2
C3_07160W	PGA32	0.034597	0.0678892	0.413558	Putative GPI-anchored adhesin-like protein; induced in high iron; Spider biofilm induced
C7_00290C	HGT13	0.0543699	0.144127	0.413332	Predicted sugar transporter, involved in glycerol utilization; member of the major facilitator superfamily; 12 transmembrane; gene has intron; oxidative stress-induced via Cap1p; expressed in rich medium, 2% glucose
C7_00260C		0.110502	0.465209	0.412819	Ortholog(s) have fungal-type vacuole membrane, mitochondrion localization
C1_12730W	RVS162	0.034597	0.0678892	0.412707	Protein containing a BAR domain, which is found in proteins involved in membrane curvature; null mutant does not display the endocytic, hyphal growth, virulence, or cell wall defects exhibited by mutants in related genes RVS161 and RVS167
C5_03680W	FGR27	0.034597	0.0678892	0.412491	Zn(II)2Cys6 transcription factor; transposon mutation affects filamentous growth; required for yeast cell adherence to silicone substrate; Spider biofilm induced
CR_01320C		0.110502	0.465209	0.412336	Predicted vacuolar protein; rat catheter biofilm repressed; flow model biofilm repressed
C4_04220W	DUO1	0.034597	0.0678892	0.412225	Subunit of the Dam1 (DASH) complex, which acts in chromosome segregation by coupling kinetochores to spindle microtubules
C4_01130C		0.151199	0.715001	0.411769	Putative protein of unknown function, transcript is upregulated in clinical isolates from HIV+ patients with oral candidiasis; Spider biofilm induced
C4_00090W	PHR3	0.034597	0.0678892	0.411496	Putative beta-1,3-glucanosyltransferase with similarity to the A. fumigatus GEL family; fungal-specific (no human or murine homolog); possibly an essential gene, disruptants not obtained by UAU1 method
CR_08570W	SKI2	0.034597	0.0678892	0.411369	Ortholog(s) have role in cellular response to cadmium ion, detoxification of cadmium ion, nuclear-transcribed mRNA catabolic process, 3'-5' exonucleolytic nonsense-mediated decay, nuclear-transcribed mRNA catabolic process, non-stop decay
C4_04470W	SAP1	0.0869234	0.273322	0.41136	Secreted aspartyl protease; roles in adhesion, virulence (RHE model), cell surface integrity; distinct specificity from Sap9; at cell membrane and wall; GPI-anchored; induced in low iron; Tbf1-activated; Spider biofilm induced
C3_02010C		0.0869234	0.273322	0.411153	Ortholog(s) have role in ascospore wall assembly
CR_07480W		0.034597	0.0678892	0.410837	S. pombe ortholog SPAC5D6.04 is a predicted auxin family transmembrane transporter; ketoconazole and hypoxia induced
C6_02990W		0.034597	0.0678892	0.410507	Ortholog of <i>C. dubliniensis CD36</i> : Cd36_63050 and <i>Candida albicans WO-1</i> : CAWG_05094
C3_03370C		0.034597	0.0678892	0.410394	Protein of unknown function; flow model biofilm induced; Spider biofilm induced; regulated by Sef1, Sfu1, and Hap43
C5_02520W		0.034597	0.0678892	0.410348	Protein of unknown function; induced during chlamydospore formation in both C. albicans and C. dubliniensis; flow model biofilm induced
C6_02430W		0.034597	0.0678892	0.410336	Ortholog(s) have role in chromatin silencing at telomere, negative regulation of transcription from RNA polymerase II promoter by pheromones and CHRAC localization
C3_07440W	TPI1	0.0543699	0.144127	0.410123	Triose-phosphate isomerase; antigenic in mouse/human; mutation affects filamentation; macrophage-repressed; protein in exponential and stationary growth phase yeast; possibly essential; flow model biofilm induced; Spider biofilm repressed
C1_01190C		0.034597	0.0678892	0.410044	Flavin-containing monooxygenase; catalyzes oxidation of biological thiols to maintain the ER redox buffer ratio for correct folding of disulfide-bonded proteins; Spider biofilm repressed
C1_01460W		0.0543699	0.144127	0.409749	Ortholog of Bre4 in S. cerevisiae has a role in brefeldin A resistence; a drug that affect intracellular transport; Spider biofilm induced
CR_06460W	GST3	0.110502	0.465209	0.409745	Glutathione S-transferase; expression regulated upon white-opaque switch; induced by human neutrophils; peroxide-induced; induced by alpha pheromone in SpiderM medium; Spider biofilm induced
CR_03000C		0.034597	0.0678892	0.40943	Ortholog of <i>C. dubliniensis CD36</i> : Cd36_28090, <i>C. parapsilosis CDC317</i> : CPAR2_802560, <i>Candida tenuis NRRL Y-1498</i> : CANTEDRAFT_104949 and <i>Debaryomyces hansenii CBS767</i> : DEHA2A12848g
C1_03770W	SKO1	0.0543699	0.144127	0.409151	bZIP transcription factor; involved in cell wall damage response; represses the yeast-to-hypha transition; mutants are caspofungin sensitive; induced by osmotic stress via Hog1; induced by Mnl1 under weak acid stress
C6_00980C		0.0543699	0.144127	0.408885	Alpha/beta hydrolase and lipase domain protein; Hap43-repressed; Spider and flow model biofilm induced
C1_10990C	RTG3	0.034597	0.0678892	0.408796	Putative transcription factor with bZIP DNA-binding motif; mutants are sensitive to cations and antifungal drugs, and defective in filamentous growth
C6_03000C		0.034597	0.0678892	0.408562	Protein with a predicted double-strand break repair domain; Hap43-repressed gene
C2_09810C		0.110502	0.465209	0.408544	Protein with predicted peptidase domains; Hap43-repressed gene
C1_11800C		0.0869234	0.273322	0.408463	Ortholog(s) have AP-2 adaptor complex, cytosol, nucleus localization
C4_03700W		0.0543699	0.144127	0.408293	Predicted membrane transporter, member of the drug:proton antiporter (14 spanner) (DHA2) family, major facilitator superfamily (MFS)
C5_04680W	PSD2	0.034597	0.0678892	0.408187	Ortholog(s) have phosphatidylserine decarboxylase activity, role in phosphatidylcholine biosynthetic process, phosphatidylethanolamine biosynthetic process and cell division site, cytosol, endosome localization
C1_08120W	BUD6	0.034597	0.0678892	0.407794	Protein required for Spitzenkorper formation in hyphal cells (wild-type localization of Mlc1p to the Spitzenkorper); localizes to polarisome
C6_01250W		0.151199	0.715001	0.407753	Protein of unknown function; induced by nitric oxide independent of Yhb1p
C3_04970C		0.110502	0.465209	0.407506	Ortholog(s) have ubiquitin-ubiquitin ligase activity, role in ER-associated ubiquitin-dependent protein catabolic process, protein ubiquitination, response to stress and cytoplasm, nucleus localization
C3_04410C		0.034597	0.0678892	0.407492	Ortholog of <i>C. dubliniensis CD36</i> : Cd36_84350, <i>C. parapsilosis CDC317</i> : CPAR2_806070, <i>Candida tenuis NRRL Y-1498</i> : CANTEDRAFT_133308 and <i>Debaryomyces hansenii CBS767</i> : DEHA2F11682g
C6_00560W		0.034597	0.0678892	0.407452	Ortholog(s) have role in nuclear pore organization, spindle pole body duplication and nuclear pore transmembrane ring, spindle pole body localization
C1_06580W	RPS23A	0.034597	0.0678892	0.407444	Putative ribosomal protein; repressed upon phagocytosis by murine macrophage; Spider biofilm repressed
C6_03470W		0.0869234	0.273322	0.407414	Putative phosphatidylinositol transfer protein; possibly an essential gene, disruptants not obtained by UAU1 method
C5_04920C		0.034597	0.0678892	0.407285	Ortholog(s) have role in cytoplasmic translation, regulation of translation and cytosol, polysomal ribosome localization
C1_11660W	GAD1	0.034597	0.0678892	0.407132	Putative glutamate decarboxylase; alkaline, macrophage-downregulated gene; amphotericin B induced; induced by Mnl1 under weak acid stress; stationary phase enriched protein; rat catheter biofilm repressed
CR_06130C		0.110502	0.465209	0.406874	Dubious open reading frame
C2_04230W	BAT21	0.034597	0.0678892	0.40659	Putative branched chain amino acid aminotransferase; regulated by Gcn4, Gcn2; induced in response to amino acid starvation (3-aminotriazole treatment); early-stage flow model biofilm formation
C5_00570W		0.034597	0.0678892	0.406086	Putative aminophospholipid translocase (flippase); merged with orf19.2226 in Assembly 21; possibly an essential gene, disruptants not obtained by UAU1 method
C1_05220C		0.0543699	0.144127	0.406075	Has domain(s) with predicted nucleic acid binding, nucleotide binding activity
C2_01220W		0.0543699	0.144127	0.405973	Ortholog(s) have structural constituent of nuclear pore activity and role in nuclear pore organization, poly(A)+ mRNA export from nucleus, protein import into nucleus, ribosomal large subunit export from nucleus
C5_02270W	THR4	0.034597	0.0678892	0.405825	Putative threonine synthase; protein present in exponential and stationary growth phase yeast cultures; Gcn4p-regulated; sumoylation target
C5_04920C		0.034597	0.0678892	0.40574	Ortholog(s) have role in cytoplasmic translation, regulation of translation and cytosol, polysomal ribosome localization
C1_03520W	RPN3	0.0543699	0.144127	0.405705	Putative non-ATPase regulatory subunit of the 26S proteasome lid; amphotericin B repressed; oxidative stress-induced via Cap1p
C7_03680W		0.110502	0.465209	0.40561	Ortholog of <i>C. dubliniensis CD36</i> : Cd36_73260 and <i>Candida albicans WO-1</i> : CAWG_05699
C2_01550W	SMP2	0.110502	0.465209	0.405545	Putative Mg2+-dependent phosphatidate phosphatase; transcript regulated by Nrg1
C5_03480C		0.034597	0.0678892	0.405503	Spermidine transporter; induced in strains from HIV patients with oral candidiasis; alkaline repressed; amphotericin B induced; colony morphology regulated by Ssn6; reduced oral epithelial cell damage by mutant; Spider biofilm induced
C7_02310C		0.034597	0.0678892	0.405388	Ortholog(s) have role in UDP-glucose transport and COPI-coated vesicle, Golgi apparatus localization
CR_04100C	RPL15A	0.034597	0.0678892	0.405155	Putative ribosomal protein; repressed upon phagocytosis by murine macrophage; positively regulated by Tbf1; Spider biofilm repressed
C5_03320C	ZCF14	0.034597	0.0678892	0.404829	Putative Zn(II)2Cys6 transcription factor; caspofungin induced
C1_08940C	MSN4	0.034597	0.0678892	0.404719	Zinc finger transcription factor; similar to S. cerevisiae Msn4, but not a significant stress response regulator in C. albicans; partly complements STRE-activation defect of S. cerevisiae msn2 msn4 double mutant; flow model biofilm induced
C5_01570C	SPO1	0.034597	0.0678892	0.404669	Protein similar to phospholipase B; fungal-specific (no human or murine homolog)
CR_00120C	MKC1	0.034597	0.0678892	0.404489	MAP kinase; role in biofilm formation, contact-induced invasive filamentation, systemic virulence in mouse, cell wall structure/maintenance, caspofungin response; phosphorylated on surface contact, membrane perturbation, or cell wall stress
C2_06280C		0.0543699	0.144127	0.40427	Ortholog of <i>C. dubliniensis CD36</i> : Cd36_20670, <i>C. parapsilosis CDC317</i> : CPAR2_104720, <i>Candida tenuis NRRL Y-1498</i> : CANTEDRAFT_103989 and <i>Debaryomyces hansenii CBS767</i> : DEHA2F02046g
C3_00990C		0.110502	0.465209	0.40377	Ortholog of <i>S. cerevisiae</i> : YGL138C, <i>C. glabrata CBS138</i> : CAGL0H08910g, <i>C. dubliniensis CD36</i> : Cd36_80910, <i>C. parapsilosis CDC317</i> : CPAR2_102230 and <i>Candida tenuis NRRL Y-1498</i> : CANTEDRAFT_109984
C2_07600C	MCS7	0.034597	0.0678892	0.403444	S. cerevisiae ortholog Mcs7 has a role in reciprocal meiotic recombination; Spider biofilm repressed
C1_10270C	SFH5	0.0543699	0.144127	0.403256	Putative phosphatidylinositol transporter; rat catheter and Spider biofilm repressed
C1_00130C	VPS53	0.034597	0.0678892	0.403239	Ortholog(s) have role in Golgi to vacuole transport, retrograde transport, endosome to Golgi and GARP complex localization
C7_04080C		0.110502	0.465209	0.403156	Putative adhesin-like protein
C6_01010W	KAR5	0.0543699	0.144127	0.402734	Ortholog of S. cerevisiae Kar5; involved in nuclear membrane fusion during karyogamy; induced by alpha factor
CR_06900C	ALG6	0.034597	0.0678892	0.402677	Putative glucosyltransferase involved in cell wall mannan biosynthesis; transcription is elevated in chk1, nik1, and sln1 homozygous null mutants; repressed by nitric oxide; possibly essential gene, disruptants not obtained by UAU1 method
C2_00500W	ZCF9	0.0543699	0.144127	0.402382	Putative Zn(II)2Cys6 transcription factor; hypersensitive to toxic ergosterol analog ECC69 and/or ECC1384
C2_07210C	TPK2	0.034597	0.0678892	0.402271	cAMP-dependent protein kinase catalytic subunit; isoform of Tpk1; needed for epithelial cell damage, engulfment and oral (not systemic) virulence in mice; control of morphogenesis and stress response; rat catheter, Spider biofilm repressed
C4_05590W		0.034597	0.0678892	0.402215	Ortholog of <i>S. cerevisiae</i> : YPR117W, <i>C. glabrata CBS138</i> : CAGL0D04510g, <i>C. dubliniensis CD36</i> : Cd36_45200, <i>C. parapsilosis CDC317</i> : CPAR2_500480 and <i>Candida tenuis NRRL Y-1498</i> : CANTEDRAFT_120679
C2_08010W	BLM3	0.034597	0.0678892	0.40193	Putative proteasome activator; binds core proteasome and stimulates proteasome-mediated protein degradation by inducing gate opening; ortholog of S. cerevisiae Blm10; transcript regulated by Nrg1 and Mig1
C1_09420W	LIP2	0.034597	0.0678892	0.401908	Secreted lipase; member of a differentially expressed lipase gene family; expressed in alimentary tract, but not oral tissue, during mouse oral infection; may have a role in nutrition and/or in creating an acidic microenvironment
CR_09930W		0.0543699	0.144127	0.401891	Protein of unknown function; induced by alpha pheromone in SpiderM medium
C4_00990W		0.110502	0.465209	0.401579	NRAMP metal ion transporter domain-containing protein; induced by nitric oxide independent of Yhb1; flow model biofilm induced; rat catheter biofilm repressed
CR_05000C		0.151199	0.715001	0.401365	Dubious open reading frame
C1_07290W		0.110502	0.465209	0.401348	Ortholog of <i>Candida albicans WO-1</i> : CAWG_00687
C6_03430C		0.034597	0.0678892	0.401335	Ortholog(s) have cell division site, spindle localization
C3_02410C		0.034597	0.0678892	0.401202	Ortholog(s) have ubiquitin-protein ligase activity, role in protein ubiquitination involved in ubiquitin-dependent protein catabolic process and chromosome, centromeric region, mitotic spindle pole body, nucleus localization
C1_05210C		0.034597	0.0678892	0.401016	Protein of unknown function; repressed by prostaglandins
C5_05030C	RIM13	0.034597	0.0678892	0.400898	Protease of the pH response pathway; likely to mediate activation of Rim101 via C-terminal cleavage; required for alkaline pH-induced hyphal growth and for normal chlamydospore formation; Hap43-repressed; flow model biofilm induced
C7_01460C		0.110502	0.465209	0.400888	Protein of unknown function; induced by alpha pheromone in SpiderM medium
C1_00470C		0.034597	0.0678892	0.400321	Ortholog(s) have role in N-acylethanolamine metabolic process, N-acylphosphatidylethanolamine metabolic process and integral to mitochondrial inner membrane localization
CR_04120C		0.034597	0.0678892	0.399959	Ortholog(s) have DNA-dependent ATPase activity, dinucleotide insertion or deletion binding, guanine/thymine mispair binding activity, role in mismatch repair, mitochondrial DNA repair and mitochondrion localization
C5_02800C		0.0543699	0.144127	0.399915	Ortholog of <i>C. dubliniensis CD36</i> : Cd36_52590, <i>C. parapsilosis CDC317</i> : CPAR2_100565, <i>Debaryomyces hansenii CBS767</i> : DEHA2G06908g and <i>Candida guilliermondii ATCC 6260</i> : PGUG_02858
C6_04270W	CDC39	0.034597	0.0678892	0.399837	Protein similar to S. cerevisiae Cdc39p, which is part of the CCR4-NOT transcription regulatory complex; transposon mutation affects filamentous growth
C4_05610C		0.034597	0.0678892	0.399723	Putative eisosome component role in proper eisosome assembly; upregulated in cyr1 null mutant
C1_13260W		0.034597	0.0678892	0.399604	Ortholog(s) have FK506 binding, Hsp70 protein binding, chaperone binding, peptidyl-prolyl cis-trans isomerase activity, role in protein complex assembly and cytoplasm, nucleus localization
C2_04010C	HSP21	0.034597	0.0678892	0.399577	Small heat shock protein; role in stress response and virulence; fluconazole-downregulated; induced in cyr1 or ras1 mutant; stationary phase enriched protein; detected in some, not all, biofilm extracts; Spider biofilm induced
C3_01790C		0.034597	0.0678892	0.399405	Protein with a predicted SWI/SNF-related matrix-associated actin-dependent regulator of chromatin subfamily domain; Hap43-repressed gene
C3_07740W		0.0543699	0.144127	0.399149	Ortholog(s) have COPI-coated vesicle, Golgi apparatus localization
CR_08470W		0.034597	0.0678892	0.398982	Protein involved in N-glycosylation; Spider biofilm induced; rat catheter biofilm repressed
C2_00620C		0.034597	0.0678892	0.398905	Ortholog(s) have cytoplasm localization
C2_01010W	HGT8	0.0869234	0.273322	0.398774	High-affinity glucose transporter of the major facilitator superfamily; 20 members in the C. albicans glucose transporter family; 12 probable membrane-spanning segments; gene has intron; expressed in rich medium; flow model biofilm induced
C3_04410C		0.034597	0.0678892	0.398579	Ortholog of <i>C. dubliniensis CD36</i> : Cd36_84350, <i>C. parapsilosis CDC317</i> : CPAR2_806070, <i>Candida tenuis NRRL Y-1498</i> : CANTEDRAFT_133308 and <i>Debaryomyces hansenii CBS767</i> : DEHA2F11682g
C1_13350W	STP2	0.0869234	0.273322	0.398535	Amino-acid-regulated transcription factor; activates transcription of amino acid permease genes; activated by amino-acid-induced proteolytic processing (Ssy1, Csh3 dependent); required for alkalinization of medium; Spider biofilm induced
C1_03120W		0.0869234	0.273322	0.39851	Ortholog(s) have fungal-type vacuole localization
C3_06700C		0.0543699	0.144127	0.398328	Putative mitochondrial protein with a predicted role in respiratory growth; fluconazole-induced; ketoconazole-repressed; mutants display a strong defect in flow model biofilm formation; Spider biofilm induced
C2_09670C		0.034597	0.0678892	0.398307	Ortholog(s) have 4 iron, 4 sulfur cluster binding activity, role in iron-sulfur cluster assembly, tRNA wobble uridine modification and cytoplasm localization
C4_05740C		0.034597	0.0678892	0.398278	Ortholog(s) have DNA binding, ubiquitin-protein ligase activity and role in histone catabolic process, histone ubiquitination, regulation of transcription from RNA polymerase II promoter in response to oxidative stress
CR_02410W		0.034597	0.0678892	0.398253	Ortholog of <i>C. dubliniensis CD36</i> : Cd36_65640 and <i>Candida albicans WO-1</i> : CAWG_01583
C7_01770W		0.151199	0.715001	0.398176	Ortholog of <i>Candida albicans WO-1</i> : CAWG_05528
C4_05590W		0.034597	0.0678892	0.397865	Ortholog of <i>S. cerevisiae</i> : YPR117W, <i>C. glabrata CBS138</i> : CAGL0D04510g, <i>C. dubliniensis CD36</i> : Cd36_45200, <i>C. parapsilosis CDC317</i> : CPAR2_500480 and <i>Candida tenuis NRRL Y-1498</i> : CANTEDRAFT_120679
C2_01130W	NOT3	0.034597	0.0678892	0.397849	Transcriptional regulator; not required for buccal epithelial cell adherence or virulence in mouse systemic infection; null mutant colonies exhibit slightly decreased filamentation ratio; required for yeast adherence to silicone substrate
C2_01370C		0.034597	0.0678892	0.39765	Ortholog of <i>C. dubliniensis CD36</i> : Cd36_16230, <i>C. parapsilosis CDC317</i> : CPAR2_213950, <i>Candida tenuis NRRL Y-1498</i> : CANTEDRAFT_112720 and <i>Debaryomyces hansenii CBS767</i> : DEHA2A01848g
CR_04510W	HXK2	0.0543699	0.144127	0.397462	Hexokinase II; antigenic in humans; repressed by human neutrophils; Efg1-regulated; fluconazole-induced; gene regulation by Ssn6; present in exponential and stationary growth phase; flow model biofilm induced; Spider biofilm repressed
C2_04350C	SUV3	0.034597	0.0678892	0.397308	RNA helicase; mitochondrial RNA catabolism; required for chlamydospore formation, embedded hyphal growth, wild-type respiratory growth, alkaline-induced morphogenesis and SD or Spider biofilm formation; rat catheter biofilm induced
CR_07500W		0.0869234	0.273322	0.397245	Ortholog of <i>C. dubliniensis CD36</i> : Cd36_33120 and <i>Candida albicans WO-1</i> : CAWG_02046
C1_07690C		0.034597	0.0678892	0.396987	Ortholog(s) have importin-alpha export receptor activity, role in cell division, protein export from nucleus and nuclear membrane localization
C7_02640W	TOM7	0.034597	0.0678892	0.396454	Ortholog(s) have mitochondrion targeting sequence binding, protein channel activity and role in protein import into mitochondrial inner membrane, protein import into mitochondrial matrix
C5_02010C		0.034597	0.0678892	0.396424	Ortholog(s) have role in RNA Polymerase I assembly, RNA Polymerase II core complex assembly, RNA Polymerase III assembly, formation of translation preinitiation complex and cytoplasm, cytosolic ribosome localization
C1_00530C		0.110502	0.465209	0.396402	Ortholog of <i>C. dubliniensis CD36</i> : Cd36_00460, <i>C. parapsilosis CDC317</i> : CPAR2_800010, <i>Candida tenuis NRRL Y-1498</i> : CANTEDRAFT_125085 and <i>Debaryomyces hansenii CBS767</i> : DEHA2D09086g
C4_03560W		0.034597	0.0678892	0.396059	Phosphorylated protein of unknown function; Hap43p-repressed gene
C4_06090C		0.034597	0.0678892	0.395894	Predicted component of the core factor rDNA transcription factor complex; required for transcription of 35S rRNA genes by RNA polymerase I in S. cerevisiae; possibly an essential gene, disruptants not obtained by UAU1 method
C4_02970C	UBR1	0.034597	0.0678892	0.395893	Protein similar to S. cerevisiae Ubr1p ubiquitin-protein ligase; transposon mutation affects filamentous growth; Spider biofilm induced
CR_09440C		0.034597	0.0678892	0.395873	Protein of unknown function; flow model biofilm induced; ketoconazole-repressed
C4_04760C		0.151199	0.715001	0.395223	Protein of unknown function; filament induced
C2_02840C		0.034597	0.0678892	0.395214	Ortholog of <i>S. cerevisiae</i> : YML002W, <i>C. glabrata CBS138</i> : CAGL0L07634g, <i>C. dubliniensis CD36</i> : Cd36_17530, <i>C. parapsilosis CDC317</i> : CPAR2_212430 and <i>Candida tenuis NRRL Y-1498</i> : CANTEDRAFT_128807
C7_01780W	LPI9	0.0543699	0.144127	0.394997	Protein phosphatase type 1 regulator; role in chromosome segregation, regulation of phosphoprotein phosphatase activity; rat catheter and Spider biofilm induced
C1_12330W		0.110502	0.465209	0.394817	Protein of unknown function; flow model biofilm induced
C2_09460C		0.034597	0.0678892	0.394734	Predicted Gal4-like DNA-binding transcription factor; Spider biofilm induced
C4_02730C		0.034597	0.0678892	0.394588	Ortholog of <i>Candida albicans WO-1</i> : CAWG_03525
C1_01990W	HSP3	0.0543699	0.144127	0.394398	Putative heat shock protein; fluconazole repressed; amphotericin B induced; Spider biofilm induced; rat catheter biofilm induced
C2_08440W		0.0869234	0.273322	0.394321	Dubious open reading frame
CR_08590W		0.034597	0.0678892	0.394256	Ortholog(s) have ATPase activity, role in response to drug, ribosomal large subunit biogenesis and cytosol, preribosome, large subunit precursor localization
C7_04220W		0.0543699	0.144127	0.394104	Ortholog of <i>Candida albicans WO-1</i> : CAWG_05751
C5_05170W	PAN3	0.034597	0.0678892	0.394055	Ortholog(s) have poly(A)-specific ribonuclease activity, role in mRNA 3'-end processing, postreplication repair and PAN complex, cytosol, nucleus localization
C6_03140C	MDL2	0.034597	0.0678892	0.393961	Putative mitochondrial, half-size MDR-subfamily ABC transporter
C1_09830W	SKI3	0.034597	0.0678892	0.393708	Ortholog(s) have role in negative regulation of G2/M transition of mitotic cell cycle, nuclear-transcribed mRNA catabolic process, 3'-5' exonucleolytic nonsense-mediated decay, nuclear-transcribed mRNA catabolic process, non-stop decay
C3_04780C		0.034597	0.0678892	0.393673	Ortholog(s) have role in ER to Golgi vesicle-mediated transport and ER to Golgi transport vesicle, integral to Golgi membrane, integral to endoplasmic reticulum membrane localization
C4_06420W		0.034597	0.0678892	0.393641	Ortholog of <i>C. dubliniensis CD36</i> : Cd36_45910, <i>C. parapsilosis CDC317</i> : CPAR2_501110, <i>Candida tenuis NRRL Y-1498</i> : CANTEDRAFT_119393 and <i>Debaryomyces hansenii CBS767</i> : DEHA2E08976g
C6_03440W		0.0869234	0.273322	0.393552	Ortholog(s) have rRNA binding activity, role in mitochondrial RNA processing, mitochondrial genome maintenance, rRNA metabolic process and mitochondrion localization
C4_01660W		0.034597	0.0678892	0.393521	Ortholog(s) have structural constituent of nuclear pore activity
C3_01860C	DBP5	0.034597	0.0678892	0.393465	Ortholog(s) have RNA helicase activity, RNA-dependent ATPase activity, inositol hexakisphosphate binding activity and role in mRNA export from nucleus, translational termination
C3_05840W		0.151199	0.715001	0.393235	Has domain(s) with predicted N,N-dimethylaniline monooxygenase activity, NADP binding, flavin adenine dinucleotide binding activity and role in oxidation-reduction process
C2_02470C	ATO7	0.151199	0.715001	0.392799	Putative fungal-specific transmembrane protein
C3_00010C		0.034597	0.0678892	0.392682	Protein of unknown function; induced by Mnl1 under weak acid stress; transcript detected on high-resolution tiling arrays; Spider biofilm repressed
CR_02040W	PRK1	0.0869234	0.273322	0.392633	Putative protein serine/threonine kinase; mutants sensitive to growth on hydrogen peroxide medium
C4_03870C		0.151199	0.715001	0.392577	Ortholog(s) have role in maintenance of rDNA and nuclear periphery localization
CR_08310C		0.110502	0.465209	0.39229	S. pombe ortholog SPBC460.04c is a predicted sulfonate/alpha-ketoglutare dioxygenase; induced by nitric oxide; Spider biofilm induced
C4_05840W	FRE3	0.0543699	0.144127	0.39227	Protein with similarity to ferric reductase Fre10p; possibly an essential gene, disruptants not obtained by UAU1 method
C5_01810W	FCR3	0.034597	0.0678892	0.392267	bZIP transcription factor; ortholog of S. cerevisiae Yap3; partially complements fluconazole sensitivity of S. cerevisiae pdr1 pdr3; Hap43-induced; required for yeast cell adherence to silicone substrate; flow model biofilm repressed
CR_01820W		0.034597	0.0678892	0.39215	Ortholog(s) have role in cytoplasmic translation, ribosome-associated ubiquitin-dependent protein catabolic process and RQC complex, cytosol, cytosolic large ribosomal subunit localization
C1_02040C		0.110502	0.465209	0.392061	Putative deubiquitinating enzyme; induced by Mnl1 under weak acid stress
C5_01830C	HAL9	0.034597	0.0678892	0.391784	Putative Zn(II)2Cys6 transcription factor; gene in zinc cluster region of Chr. 5; induced by Mnl1 in weak acid; similar to S. cerevisiae Hal9, a putative transcription factor involved in salt tolerance
C3_01690W		0.034597	0.0678892	0.391698	Ortholog(s) have role in positive regulation of catalytic activity
C7_00440C	GBP2	0.034597	0.0678892	0.391377	Putative single-strand telomeric DNA-binding protein; protein level decreases in stationary phase cultures; Spider biofilm repressed
C1_10230C		0.0543699	0.144127	0.391309	Ortholog of <i>C. dubliniensis CD36</i> : Cd36_09630, <i>C. parapsilosis CDC317</i> : CPAR2_805080, <i>Candida tenuis NRRL Y-1498</i> : CANTEDRAFT_136811 and <i>Debaryomyces hansenii CBS767</i> : DEHA2B12364g
C1_03970W		0.0869234	0.273322	0.391153	Ortholog of <i>Candida albicans WO-1</i> : CAWG_00996
C1_04990C		0.034597	0.0678892	0.391141	Ortholog(s) have role in generation of catalytic spliceosome for first transesterification step, mRNA cis splicing, via spliceosome and commitment complex, cytosol localization
C1_07100C		0.0543699	0.144127	0.391061	Ortholog of <i>C. dubliniensis CD36</i> : Cd36_06640, <i>C. parapsilosis CDC317</i> : CPAR2_208220, <i>Candida tenuis NRRL Y-1498</i> : CANTEDRAFT_136902 and <i>Debaryomyces hansenii CBS767</i> : DEHA2F26730g
C5_05340W		0.034597	0.0678892	0.391016	Ortholog(s) have role in ribosomal large subunit assembly and cytosolic ribosome, nucleus localization
C1_10840C		0.034597	0.0678892	0.391007	Ortholog(s) have role in retrograde transport, endosome to Golgi and cytosol, late endosome, nucleus localization
C3_02890C		0.110502	0.465209	0.390969	Ortholog of <i>C. dubliniensis CD36</i> : Cd36_82875 and <i>Candida albicans WO-1</i> : CAWG_02609
C2_09710C		0.110502	0.465209	0.39095	Ortholog of S. cerevisiae/S. pombe Lsb5; predicted role in actin cortical patch localization, actin filament organization, endocytosis; flow model biofilm induced; Spider biofilm repressed
C3_05740C	SSN8	0.034597	0.0678892	0.390644	Ortholog of S. cerevisiae Ssn8; a component of RNA polymerase II holoenzyme; mutants are viable and are sensitive to hydrogen peroxide medium
CR_03070W		0.034597	0.0678892	0.390178	Ortholog of S. cerevisiae Dom34; a protein that facilitates ribosomal subunit dissociation when translation is stalled; peloto ortholog; Hap43-repressed gene
CR_07240C	CLG1	0.0543699	0.144127	0.390155	Putative cyclin-like protein; transcription is regulated upon yeast-hyphal switch
C2_02700C		0.0543699	0.144127	0.390147	Ortholog(s) have 4-amino-4-deoxychorismate lyase activity, role in folic acid biosynthetic process and cytoplasm localization
C1_12740W		0.034597	0.0678892	0.389471	Predicted cysteine proteinase domain; mutants are viable
C2_07260C	DQD1	0.034597	0.0678892	0.389457	Putative 3-dehydroquinate dehydratase; ketoconazole-repressed; protein abundance downregulated by macrophages; flow model biofilm induced
C6_03690W	ALS5	0.0543699	0.144127	0.388952	ALS family adhesin; highly variable; expression in S. cerevisiae causes adhesion to human epithelium, endothelium or ECM, endothelial invasiveness by endocytosis and, at high abundance, ECM-induced aggregation; can form amyloid fibrils
CR_00690C		0.110502	0.465209	0.388706	Ortholog(s) have alpha-glucosidase activity, role in polysaccharide biosynthetic process, protein N-linked glycosylation and endoplasmic reticulum lumen, glucosidase II complex localization
C6_01600W		0.034597	0.0678892	0.388541	Ortholog of <i>Candida albicans WO-1</i> : CAWG_05207
C1_01900C		0.034597	0.0678892	0.388401	Ortholog(s) have ribosome localization
C5_02520W		0.0543699	0.144127	0.38828	Protein of unknown function; induced during chlamydospore formation in both C. albicans and C. dubliniensis; flow model biofilm induced
CR_10790W	MAL2	0.034597	0.0678892	0.388111	Alpha-glucosidase; hydrolyzes sucrose for sucrose utilization; transcript regulated by Suc1, induced by maltose, repressed by glucose; Tn mutation affects filamentous growth; upregulated in RHE model; rat catheter and Spider biofilm induced
C5_02460C	ECM331	0.0869234	0.273322	0.387816	GPI-anchored protein; mainly at plasma membrane, also at cell wall; Hap43, caspofungin-induced; Plc1-regulated; Hog1, Rim101-repressed; colony morphology-related regulated by Ssn6; induced by ketoconazole and hypoxia
C3_04250W	WSC1	0.110502	0.465209	0.387809	Putative cell wall component; transcript upregulated in cyr1 mutant (yeast or hyphae); Spider and flow model biofilm induced
CR_03490W	DEM1	0.034597	0.0678892	0.387692	Putative mitochondrial exonuclease; alpha-factor induced
C1_08400C	GCV2	0.110502	0.465209	0.387686	Glycine decarboxylase P subunit; protein of glycine catabolism; repressed by Efg1; Hog1-induced; induced by Rim101 at acid pH; transcript induced in elevated CO2; stationary phase enriched protein
C1_12740W		0.034597	0.0678892	0.387676	Predicted cysteine proteinase domain; mutants are viable
C4_05370W	PUF3	0.034597	0.0678892	0.387652	Ortholog os S. cerevisiae Puf3; mRNA-binding protein involved in RNA catabolism; mutant is viable
CR_07690W		0.034597	0.0678892	0.38764	Ortholog of <i>C. dubliniensis CD36</i> : Cd36_33330, <i>C. parapsilosis CDC317</i> : CPAR2_701980, <i>Debaryomyces hansenii CBS767</i> : DEHA2C15840g and <i>Pichia stipitis Pignal</i> : PICST_31066
C7_02110W		0.034597	0.0678892	0.387265	Ortholog(s) have role in histone deacetylation, negative regulation of antisense RNA transcription, regulation of DNA-dependent DNA replication initiation, transcription elongation from RNA polymerase II promoter
C2_04090W		0.034597	0.0678892	0.38723	Ortholog of <i>C. dubliniensis CD36</i> : Cd36_18730, <i>C. parapsilosis CDC317</i> : CPAR2_212510, <i>Candida tenuis NRRL Y-1498</i> : CANTEDRAFT_135843 and <i>Debaryomyces hansenii CBS767</i> : DEHA2D06732g
CR_02910W		0.110502	0.465209	0.386456	Predicted regulatory subunit of the Atg1 signaling complex; required for vesicle formation during autophagy and the cytoplasm-to-vacuole targeting (Cvt) pathway; Spider biofilm induced
C3_07360W	DLD2	0.110502	0.465209	0.386251	Ortholog(s) have D-lactate dehydrogenase (cytochrome) activity, role in aerobic respiration, cellular carbohydrate metabolic process and mitochondrial inner membrane localization
C4_01660W		0.034597	0.0678892	0.386173	Ortholog(s) have structural constituent of nuclear pore activity
C4_03150W		0.0543699	0.144127	0.385885	Ortholog(s) have mRNA binding activity, role in spliceosomal complex assembly and U2 snRNP, U2-type prespliceosome localization
C1_12270W	SRT1	0.0869234	0.273322	0.385712	Ortholog(s) have dehydrodolichyl diphosphate synthase activity, role in protein glycosylation and lipid particle localization
C7_00890C	MCM1	0.0869234	0.273322	0.38556	Transcription factor; regulator of hyphal growth; may act with Wor1p; canonical and non-canonical binding sites; MADS domain DNA-binding motif; similar to S. cerevisiae Mcm1p; greater expression in white than opaque cells; intron in 5'-UTR
C2_01680C		0.034597	0.0678892	0.385429	Ortholog of the mitochondria localized S. cerevisiae Pib2 protein of unknown function; has a FYVE zinc finger domain; Spider biofilm induced
C1_04950C	RPM2	0.0543699	0.144127	0.385295	Mitochondrial RNase P subunit; roles in nuclear transcription, cytoplasmic and mitochondrial RNA processing, mitochondrial translation; virulence-group-correlated expression; likely essential (UAU1 method); rat catheter biofilm induced
C2_02490C		0.034597	0.0678892	0.385104	Ortholog(s) have endoplasmic reticulum, fungal-type vacuole membrane localization
C1_08430W	CAF16	0.110502	0.465209	0.385055	ABC family protein, predicted not to be a transporter; Hap43, caspofungin repressed; rat catheter and Spider biofilm repressed
C3_05880C		0.034597	0.0678892	0.384939	Ortholog(s) have mRNA binding, poly(U) RNA binding activity and role in nuclear-transcribed mRNA catabolic process, nonsense-mediated decay, regulation of mRNA stability, stress granule assembly
C7_03270W		0.034597	0.0678892	0.38479	Putative adhesin-like protein
C6_02500C	GCV1	0.0869234	0.273322	0.384418	Putative T subunit of glycine decarboxylase; transcript negatively regulated by Sfu1; Spider biofilm repressed
C3_03360W	FCY2	0.110502	0.465209	0.383971	Purine-cytosine permease of pyrimidine salvage; mutation associated with resistance to flucytosine in clinical isolates; transposon mutation affects filamentation; farnesol-upregulated in biofilm
C3_02240C	GPA2	0.034597	0.0678892	0.383966	G-protein alpha subunit; regulates filamentous growth, copper resistance; involved in cAMP-mediated glucose signaling; reports differ on role in cAMP-PKA pathway, MAP kinase cascade; Gpr1 C terminus binds Gpa2; regulates HWP1 and ECE1
C2_07720C		0.0869234	0.273322	0.383921	Protein of unknown function; Spider biofilm induced
C1_07180W	CCS1	0.034597	0.0678892	0.38383	Copper chaperone involved in activation and protection of superoxide dismutase Sod1p
CR_09480W		0.0543699	0.144127	0.38376	Ortholog(s) have role in mRNA splicing, via spliceosome and U4/U6 x U5 tri-snRNP complex localization
C1_13420C	KEM1	0.034597	0.0678892	0.383512	5'->3' exoribonuclease of cytoplasmic stress granules; role in filamentous growth; complements slow growth/mating of S. cerevisiae kem1 mutant; required for SD or Spider medium biofilm formation
C5_00510W		0.110502	0.465209	0.383499	Ortholog of <i>C. dubliniensis CD36</i> : Cd36_50520, <i>C. parapsilosis CDC317</i> : CPAR2_304000, <i>Candida tenuis NRRL Y-1498</i> : cten_CGOB_00233 and <i>Debaryomyces hansenii CBS767</i> : DEHA2E12408g
C3_07010W	POS5	0.110502	0.465209	0.383494	Protein similar to S. cerevisiae Pos5p, a mitochondrial NADH kinase involved in the oxidative stress response; planktonic growth-induced gene; likely to be essential for growth, based on an insertional mutagenesis strategy
C4_01290W		0.034597	0.0678892	0.3833	RING finger and CHY zinc finger domain-containing protein; mutant are viable
CR_07840C		0.199447	1	0.383025	Protein of unknown function; flow model biofilm induced; Spider biofilm induced; induced by Mnl1 under weak acid stress; transcript detected in high-resolution tiling arrays
C3_06040W		0.110502	0.465209	0.38297	CCCH zinc finger protein; Spider biofilm induced
C3_07160W	PGA32	0.034597	0.0678892	0.382888	Putative GPI-anchored adhesin-like protein; induced in high iron; Spider biofilm induced
C6_04570W	NAG6	0.034597	0.0678892	0.382538	Protein required for wild-type mouse virulence and wild-type cycloheximide resistance; putative GTP-binding motif; similar to S. cerevisiae Yor165Wp; in gene cluster that encodes enzymes of GlcNAc catabolism; no human or murine homolog
C7_02280W		0.0869234	0.273322	0.381766	Ortholog of <i>C. parapsilosis CDC317</i> : CPAR2_808370, <i>C. dubliniensis CD36</i> : Cd36_72070, <i>Candida orthopsilosis Co 90-125</i> : CORT_0C00800 and <i>Candida albicans WO-1</i> : CAWG_05577
C5_04680W	PSD2	0.034597	0.0678892	0.381746	Ortholog(s) have phosphatidylserine decarboxylase activity, role in phosphatidylcholine biosynthetic process, phosphatidylethanolamine biosynthetic process and cell division site, cytosol, endosome localization
CR_10740W		0.034597	0.0678892	0.38174	Ortholog(s) have role in homologous chromosome segregation, protein localization to nucleolar rDNA repeats, rDNA condensation and monopolin complex, nuclear envelope, nucleolus localization
C3_02220W	CAP1	0.034597	0.0678892	0.381634	AP-1 bZIP transcription factor; apoptotic, oxidative stress response/resistance, multidrug resistance; nuclear in oxidative stress; complements S. cerevisiae yap1 mutant; oralpharyngeal candidasis-, human neutrophil, Spider biofilm induced
C2_10230W		0.034597	0.0678892	0.381604	Putative C2H2 transcription factor; expression upregulated in clinical isolates from HIV+ patients with oral candidiasis; Spider biofilm induced
C7_00740W	RIM15	0.0543699	0.144127	0.381412	Ortholog(s) have protein kinase activity and role in age-dependent response to oxidative stress involved in chronological cell aging, conidiophore development, hyphal growth, protein phosphorylation, regulation of meiosis
C2_04380C		0.034597	0.0678892	0.381112	Ortholog(s) have tetrahydrofolylpolyglutamate synthase activity, role in one-carbon metabolic process, regulation of DNA methylation and cytosol, mitochondrion, nucleus localization
C5_01540W		0.034597	0.0678892	0.380887	Protein component of the small (40S) ribosomal subunit; Spider biofilm repressed
C3_02990C		0.0869234	0.273322	0.38065	Ortholog of <i>C. dubliniensis CD36</i> : Cd36_82970, <i>Lodderomyces elongisporus NRLL YB-4239</i> : LELG_02117, <i>Debaryomyces hansenii CBS767</i> : DEHA2G01012g and <i>Candida lusitaniae ATCC 42720</i> : CLUG_03529
C3_05760W		0.034597	0.0678892	0.380607	Ortholog(s) have role in coenzyme A biosynthetic process and cytosol, nucleus localization
C2_00390C		0.110502	0.465209	0.380518	Putative peroxisomal cystathionine beta-lyase; Gcn4p-regulated
CR_03450W	HXT5	0.034597	0.0678892	0.380276	Putative sugar transporter; induced by ciclopirox olamine; Snf3-induced; alkaline repressed; colony morphology-related gene regulation by Ssn6; possibly essential gene
C2_01040W		0.034597	0.0678892	0.380235	PProtein of unknown function; gene has intron; similar to human BLOC1S2
C2_10130W		0.0869234	0.273322	0.380126	Ortholog of <i>C. parapsilosis CDC317</i> : CPAR2_407480, <i>C. dubliniensis CD36</i> : Cd36_24170, <i>Candida orthopsilosis Co 90-125</i> : CORT_0C06830 and <i>Spathaspora passalidarum NRRL Y-27907</i> : SPAPADRAFT_65786
C4_03090W		0.034597	0.0678892	0.380028	Ortholog(s) have TBP-class protein binding, TBP-class protein binding RNA polymerase II transcription factor activity involved in preinitiation complex assembly activity
C1_01130W		0.034597	0.0678892	0.379659	Putative ubiquitin ligase complex component; induced by heavy metal (cadmium) stress; Hog1-induced; transcript induced by Mnl1p under weak acid stress; flow model biofilm induced; Spider biofilm induced
C3_04710W	ARV1	0.034597	0.0678892	0.37962	Lipid transporter involved in sterol trafficking and transport of glycosylphosphatidylinositol and sphingolipid precursors
C5_03960W		0.110502	0.465209	0.379478	Putative plasma membrane protein; in S. cerevisiae it is localized to the cell bud and mating projection membrane; repressed by alpha pheromone in SpiderM medium
C7_02850W		0.0543699	0.144127	0.379399	Ortholog of <i>Candida albicans WO-1</i> : CAWG_05627
C4_00180W	ECM7	0.0543699	0.144127	0.37928	Protein involved in control of calcium homeostasis and oxidative stress response; mutants show defects in hyphal growth
C2_02090W		0.0543699	0.144127	0.378919	Ortholog(s) have role in nuclear-transcribed mRNA catabolic process, nonsense-mediated decay and cytoplasm, nucleus localization
C7_02360W		0.110502	0.465209	0.378648	Protein of unknown function; flow model biofilm induced
C1_00010W		0.151199	0.715001	0.378562	Dubious open reading frame
C1_03450C		0.0869234	0.273322	0.378328	Protein kinase-related protein, required for normal sensitivity to caspofungin
C2_02180W		0.034597	0.0678892	0.378321	Ortholog of S. cerevisiae Zrt3, vacuolar membrane zinc transporter; predicted Kex2 substrate; induced in oralpharyngeal candidasis; flow model biofilm induced; Spider biofilm induced
C4_03250C	RHD2	0.151199	0.715001	0.378257	Predicted ORF in retrotransposon Tca4 with similarity to the Gag region encoding nucleocapsid-like protein; overlaps blocked reading frame orf19.2668.1; yeast-enriched transcript; rat catheter biofilm induced
C2_10350C	ACS1	0.034597	0.0678892	0.378046	Acetyl-CoA synthetase; induced by human neutrophils; fluconazole-repressed; regulated by Nrg1/Mig1; colony morphology-related gene regulation by Ssn6; only in stationary phase cultures; rat catheter biofilm repressed, Spider biofilm induced
C1_11390W		0.110502	0.465209	0.377979	Ortholog of <i>C. dubliniensis CD36</i> : Cd36_10680, <i>Debaryomyces hansenii CBS767</i> : DEHA2E14058g, <i>Pichia stipitis Pignal</i> : PICST_29620 and <i>Spathaspora passalidarum NRRL Y-27907</i> : SPAPADRAFT_146037
C1_13570W	MPT5	0.0543699	0.144127	0.377871	Putative RNA-binding protein; Hap43p-repressed gene; protein induced during the mating process
C1_05250W		0.151199	0.715001	0.37767	Ortholog of <i>Candida guilliermondii ATCC 6260</i> : PGUG_05525, <i>Candida lusitaniae ATCC 42720</i> : CLUG_03378 and <i>Candida albicans WO-1</i> : CAWG_00876
C4_01220C		0.034597	0.0678892	0.377511	Protein with a glycoside hydrolase domain; mutants are viable
C3_07930C		0.0869234	0.273322	0.377472	Putative adhesin-like protein
CR_02260C		0.0869234	0.273322	0.377247	Ortholog of <i>C. dubliniensis CD36</i> : Cd36_27230, <i>C. parapsilosis CDC317</i> : CPAR2_801320, <i>Candida tenuis NRRL Y-1498</i> : CANTEDRAFT_113198 and <i>Debaryomyces hansenii CBS767</i> : DEHA2E23782g
C5_00670C	HMS1	0.034597	0.0678892	0.377109	hLh domain Myc-type transcript factor; required for morphogenesis induced by elevated temperature or Hsp90 compromise; acts downstream of Pcl1; Spider biofilm induced
C3_03000W		0.110502	0.465209	0.376905	Ortholog of <i>C. dubliniensis CD36</i> : Cd36_82980, <i>C. parapsilosis CDC317</i> : CPAR2_102360, <i>Candida tenuis NRRL Y-1498</i> : cten_CGOB_00165 and <i>Debaryomyces hansenii CBS767</i> : DEHA2G00990g
C2_09990C	YOR1	0.034597	0.0678892	0.376842	Protein similar to S. cerevisiae Yor1; ABC-type plasma membrane transporter involved in resistance to aureobasidin A; white cell type-specific transcript; Spider biofilm induced
C1_11210C	HAP43	0.034597	0.0678892	0.376699	CCAAT-binding factor-dependent transcription factor; repressor; also called CAP2; required for low iron response; similar to bZIP transcription factor AP-1; repressed by Sfu1; ciclopirox olamine induced; rat catheter, Spider biofilm induced
C4_07140W		0.110502	0.465209	0.37645	Predicted mitochondrial intermembrane space protein; predicted role in phospholipid metabolism; rat catheter and Spider biofilm induced
C3_03300C		0.034597	0.0678892	0.376233	Putative pre-mRNA branch point binding protein; role in mRNA splicing via spliceosome; Spider biofilm repressed
C2_01010W	HGT8	0.0543699	0.144127	0.376165	High-affinity glucose transporter of the major facilitator superfamily; 20 members in the C. albicans glucose transporter family; 12 probable membrane-spanning segments; gene has intron; expressed in rich medium; flow model biofilm induced
C1_01750W		0.034597	0.0678892	0.376151	Predicted MFS membrane transporter, member of the drug:proton antiporter (12 spanner) (DHA1) family; flow model biofilm induced
C6_03560W	POX1	0.034597	0.0678892	0.375828	Predicted acyl-CoA oxidase; regulated upon white-opaque switch; upregulated upon phagocytosis; Spider biofilm induced
C7_00360W	DFI1	0.0543699	0.144127	0.375783	Cell-surface associated glycoprotein; promotes activation of Cek1 in a matrix-dependent manner; N-glycosylated; Spider biofilm induced
CR_00520C	CRM1	0.034597	0.0678892	0.375722	Functional homolog of S. cerevisiae Crm1, which acts in protein nuclear export; predicted to be resistant to antifungal drug leptomycin B; partially suppresses signal transduction defects of S. cerevisiae ste20 mutant
CR_09300C	SCO1	0.034597	0.0678892	0.375583	Putative copper transporter; Hap43p-repressed gene
CR_06620W		0.034597	0.0678892	0.375544	Ortholog(s) have mitochondrial outer membrane localization
C6_03520C		0.0869234	0.273322	0.3755	Has domain(s) with predicted zinc ion binding activity and role in intracellular protein transport, vesicle-mediated transport
C5_04200W	MRV3	0.110502	0.465209	0.375419	Ortholog of <i>Candida albicans WO-1</i> : CAWG_04793
C3_05830W	KRE6	0.034597	0.0678892	0.375353	Essential beta-1,6-glucan synthase subunit; change in mRNA length, not abundance, at yeast-hypha transition; alkaline induced by Rim101, on cell wall regeneration; Spider biofilm induced; Bcr1-repressed in RPMI a/a biofilms
C1_09100W	ZCF28	0.110502	0.465209	0.375219	Zn(II)2Cys6 transcription factor; required for yeast cell adherence to silicone substrate; Spider biofilm induced
C4_05070C	ARG8	0.110502	0.465209	0.375215	Putative acetylornithine aminotransferase; Gcn2, Gcn4 regulated; rat catheter biofilm induced; Spider biofilm induced
C1_10210C	CLA4	0.034597	0.0678892	0.37505	Ste20p family Ser/Thr kinase required for wild-type filamentous growth, organ colonization and virulence in mouse systemic infection; role in chlamydospore formation; functional homolog of S. cerevisiae Cla4p; mutant caspofungin sensitive
C5_03730W		0.199447	1	0.374916	Protein of unknown function; induced by alpha pheromone in SpiderM medium; Spider biofilm induced
C1_11630C	FUS1	0.110502	0.465209	0.374809	Membrane protein required for mating; ortholog of S. cerevisiae Fus1; transcript induced by Cph1 in cells homozygous for the MTLa locus; alpha factor induced
C1_01100W	CCH1	0.0543699	0.144127	0.374689	Voltage-gated Ca2+ channel of the high affinity calcium uptake system; roles in thigmotropism, establishment of galvanotropism; transcript regulated by Nrg1 and Mig1; flow model biofilm repressed
C2_09120C		0.0543699	0.144127	0.373884	Ortholog of <i>C. dubliniensis CD36</i> : Cd36_23270
C2_00100C	PGA52	0.034597	0.0678892	0.373861	GPI-anchored cell surface protein of unknown function; Hap43p-repressed gene; fluconazole-induced; possibly an essential gene, disruptants not obtained by UAU1 method
C1_07180W	CCS1	0.034597	0.0678892	0.373858	Copper chaperone involved in activation and protection of superoxide dismutase Sod1p
CR_10170C		0.034597	0.0678892	0.373671	Putative asparaginase; predicted role in asparagine catabolism; Spider biofilm induced
C2_02720W		0.034597	0.0678892	0.373188	Ortholog(s) have protein transporter activity, role in mRNA export from nucleus and cytoplasm, nucleus localization
C3_03460C		0.151199	0.715001	0.372892	Protein of unknown function; upregulated by fluphenazine treatment or in an azole-resistant strain that overexpresses CDR1 and CDR2; transcript possibly regulated by Tac1
C7_00490C		0.0543699	0.144127	0.372822	Putative AdoMet-dependent proline methyltransferase; Hap43-induced; required for normal flow model biofilm growth; Spider biofilm repressed
C3_02890C		0.0869234	0.273322	0.372742	Ortholog of <i>C. dubliniensis CD36</i> : Cd36_82875 and <i>Candida albicans WO-1</i> : CAWG_02609
C3_03020W		0.034597	0.0678892	0.372606	Protein of unknown function; flow model biofilm induced
C5_02570W	MNN13	0.034597	0.0678892	0.372372	Predicted alpha-1,3-mannosyltransferase activity with a role in protein glycosylation; regulated by Sef1p-, Sfu1p-, and Hap43p
C7_00270W		0.034597	0.0678892	0.372207	Ortholog(s) have endoplasmic reticulum localization
C1_11160C		0.034597	0.0678892	0.371952	Ortholog(s) have protein tag activity and role in cell budding, cellular response to oxidative stress, invasive growth in response to glucose limitation, protein urmylation, tRNA wobble position uridine thiolation
CR_06100C		0.151199	0.715001	0.371928	Ortholog of <i>C. dubliniensis CD36</i> : Cd36_31580, <i>C. parapsilosis CDC317</i> : CPAR2_205000, <i>Debaryomyces hansenii CBS767</i> : DEHA2G10846g and <i>Pichia stipitis Pignal</i> : PICST_32988
C1_10570C		0.034597	0.0678892	0.371552	Protein with predicted RNI-like domains; rat catheter biofilm induced
C1_06350W		0.110502	0.465209	0.371512	Protein of unknown function; rat catheter biofilm repressed
C3_05270C	HGT5	0.110502	0.465209	0.371458	Putative glucose transporter of the major facilitator superfamily; the C. albicans glucose transporter family comprises 20 members; 12 probable membrane-spanning segments, extended N terminus; expressed in rich medium; Hap43p-repressed
CR_10170C		0.034597	0.0678892	0.371377	Putative asparaginase; predicted role in asparagine catabolism; Spider biofilm induced
C5_03960W		0.110502	0.465209	0.371241	Putative plasma membrane protein; in S. cerevisiae it is localized to the cell bud and mating projection membrane; repressed by alpha pheromone in SpiderM medium
CR_09920W		0.0543699	0.144127	0.371103	Predicted amino acid transport domain; transcript upregulated in clinical strains from HIV+ patients with oral candidiasis; alkaline upregulated by Rim101; rat catheter, Spider and flow model biofilm induced
C6_04280W		0.034597	0.0678892	0.37078	Ortholog(s) have ubiquitin-protein ligase activity
C2_03400C	DFG16	0.034597	0.0678892	0.370531	Rim101 pathway protein that acts in Rim101 processing; regulates filamentation in response to alkaline pH; required for host tissue invasion during infection; flow model biofilm induced
C4_02540W	RGT1	0.199447	1	0.370416	Zn(II)2Cys6 transcription factor; transcriptional repressor involved in the regulation of glucose transporter genes; ortholog of S. cerevisiae Rgt1; mutants display decreased colonization of mouse kidneys
CR_00640W	ACC1	0.034597	0.0678892	0.370379	Putative acetyl-coenzyme-A carboxylases; regulated by Efg1; amphotericin B repressed; caspofungin repressed; 5'-UTR intron; gene used for strain identification by multilocus sequence typing; Hap43-induced; flow model biofilm repressed
C3_02900W		0.110502	0.465209	0.36971	Ortholog of <i>C. dubliniensis CD36</i> : Cd36_82880, <i>C. parapsilosis CDC317</i> : CPAR2_102370, <i>Candida tenuis NRRL Y-1498</i> : CANTEDRAFT_118463 and <i>Pichia stipitis Pignal</i> : PICST_32241
C3_03000W		0.0869234	0.273322	0.369602	Ortholog of <i>C. dubliniensis CD36</i> : Cd36_82980, <i>C. parapsilosis CDC317</i> : CPAR2_102360, <i>Candida tenuis NRRL Y-1498</i> : cten_CGOB_00165 and <i>Debaryomyces hansenii CBS767</i> : DEHA2G00990g
C3_01770C		0.034597	0.0678892	0.369598	Protein of unknown function; expression downregulated in an ssr1 null mutant
C1_03120W		0.110502	0.465209	0.36945	Ortholog(s) have fungal-type vacuole localization
C4_02860W		0.034597	0.0678892	0.369334	Ortholog(s) have enzyme activator activity, role in chromosome segregation and cytoplasm, nucleus localization
C7_00640C		0.151199	0.715001	0.369104	Dubious open reading frame
C1_11080W		0.034597	0.0678892	0.368785	Putative 6-phosphofructo-2-kinase; catalyzes synthesis of fructose-2,6-bisphosphate; Hap43-repressed; flow model, rat catheter and Spider biofilm induced
C1_13920W	DOS2	0.0869234	0.273322	0.368731	Protein of unknown function; induced during planktonic growth
C1_13610C	KIS2	0.034597	0.0678892	0.368729	Scaffold protein of Snf1p complex; similar to S. cerevisiae Gal83p and Sip2p; interacts with Snf4p; interaction with Snf1p complex is regulated by carbon source, decreased on ethanol; N-terminal myristoylation; Hog1p-downregulated
C4_01290W		0.034597	0.0678892	0.368661	RING finger and CHY zinc finger domain-containing protein; mutant are viable
C1_13420C	KEM1	0.034597	0.0678892	0.368616	5'->3' exoribonuclease of cytoplasmic stress granules; role in filamentous growth; complements slow growth/mating of S. cerevisiae kem1 mutant; required for SD or Spider medium biofilm formation
CR_05240C	FGR14	0.034597	0.0678892	0.36853	Protein encoded in retrotransposon Zorro3 with similarity to retroviral endonuclease-reverse transcriptase proteins; lacks an ortholog in S. cerevisiae; transposon mutation affects filamentous growth
C3_06940W		0.034597	0.0678892	0.368476	Predicted ORF in retrotransposon Tca17 with similarity to parts of the Gag-Pol region of retrotransposons; clade-associated gene expression
C1_07080W		0.0543699	0.144127	0.368458	Component of the SWI/SNF and RSC chromatin remodeling complexes; suggested role in chromosome maintenance; Spider biofilm induced
C4_01760W		0.034597	0.0678892	0.368352	Predicted peptide alpha-N-acetyltransferase; flow model biofilm induced
C3_06320W	ALS7	0.110502	0.465209	0.368331	ALS family protein; hypermutable contingency gene; growth-regulated, downregulated in biofilm; two variable repeat regions; expression in S. cerevisiae does not confer adhesiveness; ALS family includes adhesins, cell-surface glycoproteins
CR_01590C	TRP2	0.034597	0.0678892	0.368189	Putative anthranilate synthase with a predicted role in tryptophan biosynthesis; regulated by Gcn2p and Gcn4p
C4_01760W		0.034597	0.0678892	0.368075	Predicted peptide alpha-N-acetyltransferase; flow model biofilm induced
CR_04980C		0.151199	0.715001	0.36792	Protein of unknown function; induced by alpha pheromone in SpiderM medium
C7_00480W	FGR2	0.0869234	0.273322	0.367878	Protein similar to phosphate transporters; transposon mutation affects filamentous growth; expression is regulated upon white-opaque switching
C2_04330C		0.034597	0.0678892	0.367369	S. cerevisiae ortholog Env9 has similarity to oxidoreductases and is proposed to have vacuolar functions, found in lipid particles; hyphal-induced expression
C3_00720W	PMA1	0.110502	0.465209	0.367369	Plasma membrane H(+)-ATPase; highly expressed, comprises 20-40% of total plasma membrane protein; levels increase at stationary phase transition; fluconazole induced; caspofungin repressed; upregulated in RHE model; Spider biofilm repressed
CR_02240C	OPT2	0.151199	0.715001	0.36728	Oligopeptide transporter; induced upon phagocytosis by macrophage; macrophage/pseudohyphal-repressed after 16h; fluconazole-induced; virulence-group-correlated expression; Hap43-repressed
C6_00240C		0.0543699	0.144127	0.367072	Ortholog(s) have SNAP receptor activity, phosphatidylinositol-3-phosphate binding activity and role in piecemeal microautophagy of nucleus, vacuole fusion, non-autophagic, vesicle fusion
C2_00550W		0.0543699	0.144127	0.367047	Ortholog(s) have (R)-carnitine transmembrane transporter activity, choline transmembrane transporter activity, ethanolamine transmembrane transporter activity
CR_06900C	ALG6	0.034597	0.0678892	0.366903	Putative glucosyltransferase involved in cell wall mannan biosynthesis; transcription is elevated in chk1, nik1, and sln1 homozygous null mutants; repressed by nitric oxide; possibly essential gene, disruptants not obtained by UAU1 method
C1_07890C	ADE5,7	0.110502	0.465209	0.366901	Phosphoribosylamine-glycine ligase and phosphoribosylformylglycinamidine cyclo-ligase; interacts with Vps34p; required for hyphal growth and virulence; flucytosine induced; not induced in GCN response, in contrast to S. cerevisiae ortholog
C5_05240C		0.110502	0.465209	0.366882	Ortholog of <i>C. dubliniensis CD36</i> : Cd36_54840, <i>C. parapsilosis CDC317</i> : CPAR2_100270, <i>Candida tenuis NRRL Y-1498</i> : cten_CGOB_00242 and <i>Debaryomyces hansenii CBS767</i> : DEHA2D14058g
[truncated: 10,262 more rows]
